# Supplementary material for: Establishing Bovine Embryonic Stem Cells and Dissecting Their Self-Renewal Mechanisms
Source: Int J Mol Sci. 2025 Apr 9;26(8):3536. doi: 10.3390/ijms26083536 (PMC12027403; doi:10.3390/ijms26083536)
Supplement: Supplementary file 1 [file ijms-26-03536-s001.zip]

Archive with 6 entries (6 files):
- Table S1-Normalized counts for bovine ESCs, MSCs and embryos.xlsx
- Table S2-DEGs for bESCs vs primed-bESCs.xlsx
- Table S3-KEGG Enrichment for bESCs vs Primed-bESCs.xlsx
- Table S4-DEGs for mESC MT- vs NT-condition.xlsx
- Table S5-DEGs for bESC MT- vs NT-condition.xlsx
- Supplementary Files 2.pdf
