# Supplementary material for: Establishing Bovine Embryonic Stem Cells and Dissecting Their Self-Renewal Mechanisms
Source: Int J Mol Sci. 2025 Apr 9;26(8):3536. doi: 10.3390/ijms26083536 (PMC12027403; doi:10.3390/ijms26083536)
Supplement: Supplementary file 1 [file ijms-26-03536-s001.zip › Table S1-Normalized counts for bovine ESCs, MSCs and embryos.xlsx]

## Sheet: Table S1
Gene name	bMSC1	bMSC3	bMSC2	biPSC-P53	bESC1-1_WwjF	bESC1-2_WwjF	bESC3-1_WwjF	bESC_B_P10	bESC_1-XscF	biPSC-P46	bESC-A-P10	Blastocyst_1	Blastocyst_2	Blastocyst_3
NA	2678.04	2457.62	2639.83	775.545	270.6	121.369	52.2585	782.966	944.653	469.123	1495.12	5487.36	4345.33	2639.61
KEH36_r02	5272.06	4030.95	4818.65	1179.9	2051.74	1929.83	814.758	2245.47	2209.68	1605.5	2123.33	6.79889e+06	3.06066e+06	6.08626e+06
KEH36_t10	209.291	0.362267	0.721462	0	0	0	0	36.7318	0	0	3.56263	1180.23	1306.44	971.252
COX1	626762	611057	307377	121259	157632	117100	47973.3	107242	418424	102031	382077	2.27041e+06	1.24884e+06	638285
KEH36_t16	47.1641	0	0	0	0	0	0	24.1656	0	0	8.31281	59.5752	18.0733	3.91634
KEH36_t17	112.015	0.362267	0	0.526507	0	0	0	20.2991	0.967882	0	9.50036	94.9983	28.4009	0
KEH36_t19	53.0596	0	0	0	0	0	0	5.79975	0	0	1.18754	32.2028	2.5819	3.91634
KEH36_t22	5639.06	2327.57	67.096	752.378	667.382	367.731	171.82	141.127	1164.36	626.371	57.0022	1109.39	2602.55	614.865
LOC782812	14.7388	16.6643	7.21462	4.21205	76.5848	44.0795	74.4288	1.93325	52.2656	6.28992	3.56263	12.8811	18.0733	11.749
LOC782120	0	0	0	0	18.9638	9.66125	7.91796	0.966625	1.93576	0	0	3.22028	0	0
LOC112447011	0	0	0	13.1627	5.83503	1.81148	5.54257	0	2.90365	18.3456	1.18754	8.05071	0	0
CLIC6	0	0	0	1276.78	2625.76	1447.98	1882.89	894.128	3332.42	1344.47	1808.63	49.9144	74.875	86.1594
RCAN1	2123.86	2749.25	2559.03	165.323	280.811	167.26	335.721	215.557	241.971	212.285	176.944	17.7116	123.931	31.3307
MRPS6	1641.9	1847.56	2222.83	768.7	728.649	646.096	634.228	507.478	940.782	558.231	615.148	1148.03	1035.34	336.805
SLC5A3	2420.11	1838.15	1296.47	590.214	251.636	501.177	247.04	1599.76	215.838	368.485	722.027	2579.45	2969.18	2823.68
ITSN1	9366.49	9099.07	10570.1	2463	2157.5	2525.81	2674.69	2722.02	2171.93	2274.33	3569.76	3877.22	5403.91	6755.68
MIR2285BS	23.582	8.69442	17.3151	0.526507	2.18814	2.41531	0	0.966625	3.87153	0.52416	0	0	0	3.91634
DONSON	614.607	733.954	508.631	1700.09	1561.6	1748.69	1252.62	1746.69	1379.23	1362.29	1871.57	1367.01	815.88	806.766
TMEM50B	1105.41	1337.49	508.631	335.385	264.035	301.914	227.245	424.348	272.943	324.979	293.324	1616.58	606.746	289.809
IFNGR2	6887.43	7252.23	9677.7	289.579	447.839	396.111	357.1	140.161	443.29	385.258	85.5032	12.8811	46.4742	7.83268
LOC132346179	104.645	97.45	72.1462	3.15904	1.45876	1.20766	4.75077	5.79975	3.87153	2.09664	1.18754	0	10.3276	11.749
IFNAR1	3006.71	3063.33	2750.94	1437.36	1296.11	2008.94	1403.85	1057.49	1168.23	1506.96	921.535	1038.54	1624.01	857.678
LOC104970778	0	2.89814	0	5.26507	8.02317	4.83063	16.6277	104.396	7.74306	12.5798	2.37509	9.66085	7.74569	11.749
IFNAR2	228.451	242.357	190.466	0	1.45876	0	1.58359	1.93325	0	0	0	0	0	0
SYNJ1	1544.62	1625.86	1210.61	446.478	461.697	435.36	411.734	566.442	390.057	376.871	560.521	3721.04	4448.61	4605.61
EVA1C	5.89551	9.78122	5.7717	27.3784	33.5514	27.1723	41.9652	33.8319	46.4584	74.4307	15.4381	22.542	61.9655	105.741
MIS18A	47.1641	41.2985	49.0594	1177.27	2273.47	1425.64	1705.53	1084.55	2230.97	1049.37	1168.54	1602.09	529.289	571.785
HUNK	1.47388	0	10.1005	401.198	1081.67	745.728	376.895	378.917	639.77	186.601	400.203	33.813	59.3836	86.1594
SOD1	1921.94	2133.03	2324.55	5324.56	6543.26	5820.9	6652.67	3307.79	8982.92	5657.78	3069.8	2429.7	1518.16	959.503
TIAM1	25.0559	35.5022	31.0229	886.111	774.6	778.335	1004.79	711.436	544.918	626.371	824.156	5851.25	6307.58	9113.32
LOC783565	0	1.44907	0	1.05301	8.75255	3.62297	7.91796	12.5661	54.2014	2.09664	2.37509	3.22028	0	11.749
GRIK1	0	0	0	24.7458	16.7757	13.2842	20.5867	14.4994	30.9722	24.6355	9.50036	0	0	0
BACH1	6707.62	7117.11	6537.89	1192.01	2303.38	2303	1320.72	1391.94	2359.7	1299.39	1255.23	679.48	1141.2	1120.07
LOC104970784	11.791	13.4039	12.2649	0	0	0	0	0	0	0	0	0	0	0
MAP3K7CL	13.2649	13.7662	8.65755	1.05301	1.45876	0	0	14.4994	0	4.19328	3.56263	9.66085	0	0
RWDD2B	383.208	410.087	301.571	219.027	191.827	158.203	148.066	163.36	176.155	199.705	318.262	772.868	325.319	513.04
LTN1	2788.58	2926.03	955.216	687.618	642.583	889.439	718.159	850.63	550.725	767.895	952.411	2632.58	1812.49	2208.81
LOC615183	22.1082	20.287	2.88585	3.15904	0	1.20766	0	8.69963	0	6.81408	17.8132	20.9318	5.1638	50.9124
ADAMTS5	12415.9	12456.9	18986	57.9157	10.9407	13.888	19.7949	16.4326	23.2292	50.3194	33.2513	1.61014	0	3.91634
ADAMTS1	17281.2	19598.3	23122.1	486.492	1067.08	1531.91	1255.79	213.624	1424.72	374.25	486.893	28.9825	12.9095	156.654
CYYR1	2.94776	7.96988	4.32877	609.168	505.46	659.984	875.726	793.599	905.938	548.796	1987.95	0	0	0
LOC107132174	234.347	169.903	378.046	17.9012	1.45876	8.45359	2.37539	1.93325	18.3898	9.43488	5.93772	0	0	0
APP	63098.2	69716.9	78306.1	11565.8	7761.32	7274.32	9767.59	21107.2	9186.17	11341.8	13820.6	916.17	232.371	485.626
JAM2	1033.19	1132.81	878.02	535.457	168.487	148.542	321.469	1044.92	109.371	366.388	796.843	22.542	0	27.4144
MRPL39	455.428	551.733	336.201	866.63	887.654	831.471	905.023	1046.85	1363.75	993.808	815.843	9002.3	4430.54	2921.59
NA	0	0	0	2624.64	246.53	234.889	391.147	1770.86	1314.38	6787.35	578.334	8.05071	18.0733	7.83268
CHODL	0	0	0	70.5519	29.1752	48.3063	102.933	30.932	13.5504	196.56	43.9392	0	0	0
C1H21orf91	483.432	561.515	141.407	1923.86	899.324	1360.42	1093.47	2201.01	1002.73	1473.94	3661.2	590.922	364.048	1852.43
BTG3	919.7	1252	774.851	429.103	326.032	379.808	421.235	950.192	442.322	375.823	479.768	241.521	193.642	215.399
CXADR	7.36939	8.33215	0	1214.12	920.476	1366.46	1353.18	1222.78	743.334	931.957	2042.58	602.193	1420.04	1460.79
LOC132345457	54.5335	24.6342	7.21462	5.26507	5.83503	0.603828	1.58359	10.6329	1.93576	0	5.93772	1.61014	0	0
USP25	1833.5	2058.04	878.741	276.943	201.309	291.649	223.286	317.053	223.581	225.389	459.58	906.51	648.056	775.435
LOC107132175	285.932	170.266	189.023	45.8061	16.7757	22.3416	38.0062	53.1644	8.71094	53.4643	43.9392	115.93	59.3836	481.71
NRIP1	3238.11	3110.79	2404.63	1572.15	573.292	1051.87	1011.92	1816.29	664.935	1787.39	2484.34	983.796	859.772	1958.17
HSPA13	2666.25	2713.38	1153.62	821.877	461.697	906.346	539.213	1540.8	578.794	927.239	1687.5	1197.95	1510.41	2185.32
ROBO2	812.107	722.361	735.17	298.529	55.4328	58.5713	91.0565	1528.23	133.568	188.698	580.709	3.22028	0	62.6614
GBE1	2915.33	2681.14	1649.98	486.492	485.037	1108.02	988.953	860.296	457.808	626.896	1004.66	731.004	617.074	736.272
CADM2	125.28	124.62	47.6165	56.8627	7.29379	6.03828	5.54257	271.622	9.67882	31.4496	153.193	0	7.74569	3.91634
LOC132345463	1.47388	0	0	5.26507	14.5876	27.7761	22.9621	0.966625	0	4.19328	1.18754	0	0	3.91634
VGLL3	12128.5	12471.1	5252.97	403.304	123.994	181.752	338.097	422.415	247.778	430.336	1625.75	54.7448	43.8923	3.91634
LOC101902812	109.067	97.8122	104.612	9.47712	4.37627	4.2268	7.12616	13.5328	13.5504	23.063	26.126	45.084	12.9095	3.91634
HTR1F	0	0	0	28.4314	5.83503	10.2651	12.6687	39.6316	17.4219	19.9181	43.9392	1.61014	0	0
ZNF654	1003.71	930.665	262.612	268.518	229.754	565.183	294.548	500.712	254.553	297.199	552.208	1883.87	1391.64	857.678
EPHA3	0	1.44907	0	34.7494	67.8322	138.88	156.776	134.361	45.4905	19.9181	32.0637	0	12.9095	0
PROS1	14889.1	17311.7	7694.4	473.856	1183.05	1198	699.156	464.947	1172.11	420.376	236.321	6395.48	3023.4	3465.96
LOC132345466	10.3171	2.89814	0	12.6362	24.7989	23.5493	30.0882	15.466	18.3898	13.6282	15.4381	78.8969	67.1293	23.498
LOC782966	14.7388	47.8193	11.5434	72.1314	329.679	119.558	106.892	699.837	2961.72	60.8026	1267.11	128.811	103.276	101.825
EPHA6	2.94776	3.62267	4.32877	15.2687	13.1288	24.757	22.9621	19.3325	1.93576	30.4013	8.31281	6.44057	28.4009	3.91634
CRYBG3	1158.47	1039.35	836.175	235.349	173.592	308.556	200.324	480.413	90.9809	136.806	427.516	769.648	513.798	1358.97
LOC132345493	7.36939	19.2002	5.7717	2.10603	0	1.81148	0	0	0	0	0	53.1347	46.4742	23.498
CLDND1	2106.17	2417.77	1393.87	590.741	486.496	713.121	587.513	742.368	589.44	481.179	719.652	951.594	601.582	967.336
CPOX	548.283	510.073	788.558	598.112	1743.22	2257.11	1504.41	434.015	1259.21	659.918	423.953	249.572	366.629	540.455
ST3GAL6	10312.7	9791.37	152.95	1707.46	1071.46	1409.34	1057.84	3658.68	1078.22	1097.07	2819.23	1243.03	684.203	1441.21
DCBLD2	31912.4	28134.8	26614	3394.39	1550.66	3244.97	2551.96	5339.64	1524.41	2311.02	4715.74	4186.37	3118.93	5431.96
LOC104970815	402.369	259.746	225.096	46.3326	13.1288	61.5905	1.58359	71.5303	13.5504	28.8288	64.1274	209.318	56.8017	113.574
LOC132345507	86.9588	95.2764	92.3472	0	2.91752	0	0	0	0	0	0	28.9825	0	0
COL8A1	6685.51	6739.62	7201.64	18.9542	52.5153	60.9866	76.8042	355.718	42.5868	13.6282	60.5648	0	5.1638	0
FILIP1L	2605.82	2864.81	1678.12	255.882	123.265	152.769	193.198	731.735	252.617	175.069	503.519	1442.69	2101.66	654.029
TBC1D23	1759.81	1871.84	788.558	716.576	658.629	745.728	679.361	1085.52	800.439	842.85	1226.73	1740.56	978.539	1989.5
LOC132346150	0	0	0	5.26507	30.6339	36.8335	13.4605	0	16.454	15.7248	0	107.879	92.9483	305.474
LOC132345520	0	0	0	2.63253	8.02317	18.1148	2.37539	0	23.2292	13.104	1.18754	125.591	74.875	305.474
TMEM45A	1428.19	1573.33	1126.2	142.157	470.449	723.99	723.701	215.557	483.941	215.43	266.01	37.0333	10.3276	7.83268
ABI3BP	946.23	961.82	880.906	27.3784	13.8582	31.3991	34.839	12.5661	26.1328	9.95904	14.2505	106.269	154.914	144.905
TRMT10C	303.619	334.011	132.749	623.384	624.348	691.383	495.664	617.673	555.564	717.575	654.337	3130.11	885.591	1507.79
NFKBIZ	667.667	799.887	570.677	38.435	20.4226	65.8173	26.1293	101.496	72.5912	47.6986	41.5641	136.862	18.0733	86.1594
ALCAM	33374.5	32499.4	14500	796.605	1191.08	1460.06	1631.1	1147.38	2021.91	1742.31	437.016	189.997	80.0388	19.5817
CBLB	6685.51	6491.11	5023.54	847.149	611.949	1158.75	870.184	1278.85	638.802	823.98	1388.24	238.301	284.009	755.853
CD47	9533.04	10814.4	3700.38	590.214	1622.14	1569.35	1281.13	1267.25	1299.87	429.811	701.839	1379.89	1407.13	2482.96
HHLA2	13.2649	7.24535	0.721462	97.4038	639.665	991.486	1072.88	297.721	516.849	205.471	382.389	355.841	475.069	563.953
MYH15	66.3245	66.6572	80.0823	4.21205	5.10565	3.01914	0	0	0	0	2.37509	8.05071	12.9095	46.9961
CIP2A	390.578	342.705	95.233	1034.06	563.81	1090.51	497.248	966.625	723.008	765.274	1159.04	1693.87	1228.98	1762.35
DPPA4	0	0	0	2.10603	0	8.45359	3.16718	0	0	5.76576	0	1156.08	410.522	3567.78
LOC782775	2.94776	0.724535	1.44292	2.10603	40.1158	40.4565	54.6339	1.93325	5.80729	2.09664	3.56263	3.22028	7.74569	0
NECTIN3	9905.93	9512.06	4238.59	897.694	519.318	597.79	637.396	2192.31	686.229	483.8	1885.82	621.515	438.923	869.427
PLCXD2	387.63	401.03	355.681	194.281	91.9017	56.156	117.978	370.217	71.6233	123.702	345.576	69.2361	92.9483	117.49
PHLDB2	4981.71	4990.23	4980.98	284.84	487.225	431.737	311.968	563.542	259.392	186.601	530.833	1347.69	751.332	1680.11
C1H3orf52	0	0.724535	1.44292	22.1133	34.2808	12.6804	24.5457	36.7318	5.80729	18.8698	34.4388	169.065	67.1293	105.741
SLC9C1	0	0	0	8.42411	0	1.20766	1.58359	15.466	7.74306	0.52416	5.93772	6.44057	25.819	70.4941
LOC104970846	129.701	78.612	96.676	0	0	0	0	0	0	0	0	6.44057	2.5819	23.498
CD200	2250.61	2387.34	1786.34	14.7422	10.2113	13.888	31.6718	25.1323	15.4861	64.4717	14.2505	46.6941	25.819	3.91634
SLC35A5	1575.58	1888.14	836.896	693.409	700.204	960.087	470.327	993.691	470.391	693.988	1284.92	776.088	482.815	560.036
CCDC80	49354.3	49300.3	68829.7	101.089	166.298	74.8747	69.678	295.787	90.9809	18.8698	163.881	4.83042	18.0733	3.91634
GTPBP8	698.618	550.647	523.782	383.823	225.378	367.731	205.075	306.42	247.778	437.15	464.33	682.7	560.272	646.196
BOC	409.738	550.284	704.869	470.171	93.3605	82.7245	80.7632	690.17	98.724	246.355	793.28	43.4738	61.9655	168.403
CFAP44	1.47388	6.88308	3.60731	16.8482	34.2808	25.3608	19.0031	113.095	25.1649	26.208	95.0036	90.1679	139.422	82.2431
SIDT1	0	4.34721	1.44292	15.7952	5.83503	3.62297	13.4605	29.9654	44.5226	20.9664	13.063	0	0	3.91634
USF3	1431.14	1392.56	1369.34	906.645	498.895	684.741	950.947	1737.99	398.768	851.236	1775.38	3418.33	2173.96	3575.62
NA	11.791	16.302	18.758	87.4001	110.136	86.9513	115.602	114.062	70.6554	75.4791	91.4409	132.032	77.4569	289.809
QTRT2	244.664	311.188	274.156	696.042	622.89	727.613	660.358	717.236	879.805	647.338	890.659	771.258	294.336	1217.98
TIGIT	0	0	0	1.05301	11.6701	2.41531	27.7129	1.93325	5.80729	6.28992	2.37509	0	0	0
ZBTB20	1205.63	1113.25	861.426	132.68	129.1	69.4402	100.558	563.542	60.0087	121.605	365.764	78.8969	67.1293	90.0758
GAP43	0	0	0	100.036	153.899	95.4049	206.659	501.678	90.9809	134.709	160.319	0	0	0
LSAMP	51.5857	64.1213	77.1965	1632.7	225.378	147.334	209.034	4047.26	126.793	670.401	2838.23	9.66085	0	19.5817
IGSF11	0	0	1.44292	283.787	228.296	228.247	255.75	667.938	567.179	430.86	843.157	104.659	54.2198	66.5778
LOC101901963	0	0	0	7.8976	9.48192	1.20766	4.75077	27.0655	28.0686	14.6765	26.126	0	0	7.83268
UPK1B	89.9066	99.2613	108.941	0	5.83503	3.62297	1.58359	4.83313	23.2292	8.38656	2.37509	0	0	0
B4GALT4	5143.83	5543.78	5030.76	493.337	798.67	624.358	518.626	856.43	733.655	475.413	631.774	101.439	87.7845	97.9085
ARHGAP31	8037.06	7499.66	8920.16	58.9688	176.51	166.657	129.855	123.728	171.315	19.3939	55.8146	320.418	340.81	1080.91
ADPRH	904.961	1045.87	1009.33	444.898	246.53	309.16	236.747	582.875	249.714	505.29	350.326	1.61014	111.022	0
COX17	683.879	681.063	1088.69	381.191	396.053	199.263	247.04	370.217	276.814	263.653	281.448	2060.98	3010.49	1593.95
GSK3B	5230.79	5311.93	4184.48	4096.75	2132.7	2539.1	2756.24	5260.37	2235.81	4102.6	5815.41	4389.25	3986.45	5749.18
GPR156	165.074	205.043	241.69	52.1242	25.5283	31.3991	49.8831	101.496	46.4584	18.3456	92.6285	3.22028	0	3.91634
FSTL1	43892.1	48537	46013.4	12147	6366.75	6176.56	7046.19	14774.9	8414.77	8165.89	16755.1	534.567	214.297	117.49
RABL3	705.988	613.319	173.151	316.431	160.463	192.017	225.662	560.643	199.384	309.779	581.897	1642.34	756.496	321.14
STXBP5L	0	0.724535	0	30.5374	33.5514	80.3092	72.8452	91.8294	26.1328	23.5872	77.1904	552.279	415.686	614.865
POLQ	109.067	85.4951	34.6302	428.577	482.849	622.547	574.844	679.537	390.057	440.295	657.9	3780.61	2734.23	5149.99
FBXO40	39.7947	27.5323	11.5434	3.15904	1.45876	0.603828	7.12616	3.8665	1.93576	1.04832	3.56263	12.8811	0	7.83268
HCLS1	212.238	164.832	167.379	2.10603	4.37627	6.64211	7.91796	25.1323	0	3.14496	5.93772	6.44057	23.2371	7.83268
GOLGB1	6349.47	5471.69	5044.47	1900.16	1621.41	2400.82	1523.42	2833.18	1092.74	1359.67	3466.44	16941.9	11737.3	28597.1
IQCB1	200.447	224.606	99.5618	416.993	383.653	412.415	410.15	519.078	561.372	553.513	499.956	410.586	606.746	489.542
ILDR1	0	0	0	1.05301	16.0463	28.9838	20.5867	0.966625	17.4219	11.5315	0	241.521	441.504	708.857
MIX23	386.156	389.075	139.242	549.673	718.438	688.364	818.717	546.143	1000.79	569.238	746.966	5909.22	2584.48	3097.82
FAM162A	430.372	434.721	481.937	586.529	2048.1	2308.44	3487.86	456.247	1434.4	997.477	705.402	1732.51	704.858	885.093
PARP14	760.521	643.387	465.343	104.248	220.272	312.783	121.145	197.192	156.797	112.17	125.88	1428.2	1192.84	849.845
SLC49A4	788.525	787.57	765.472	162.164	126.912	155.788	104.517	247.456	138.407	161.441	133.005	433.128	547.362	285.893
SEMA5B	26.5298	27.8946	59.1599	1476.85	399.7	603.224	641.355	1662.6	325.208	1718.72	1910.76	236.691	926.901	262.395
ADCY5	2.94776	2.1736	0	121.097	66.3735	105.67	156.776	236.823	50.3299	103.784	92.6285	6.44057	23.2371	0
LOC112447309	0	2.1736	1.44292	28.4314	11.6701	30.1914	16.6277	67.6638	1.93576	18.8698	16.6256	24.1521	23.2371	11.749
MYLK	21315.2	23239.8	16076.3	779.757	226.107	221.001	281.879	1165.75	140.343	535.692	1117.48	1043.37	1611.1	1503.87
CCDC14	88.4327	69.1931	41.1234	416.993	369.795	437.775	271.586	764.6	199.384	435.053	910.847	655.328	216.879	328.972
KALRN	551.23	498.842	771.243	463.852	241.424	194.433	246.249	881.562	133.568	236.92	1071.17	1199.56	1040.5	1080.91
ITGB5	15362.2	15820.6	24482.8	527.033	1393.84	1182.9	876.518	642.806	1695.73	437.674	148.443	465.331	697.112	375.969
HEG1	3653.74	3454.58	4283.32	802.396	308.527	631.604	383.229	1156.08	352.309	278.853	687.588	254.402	420.849	305.474
LRCH3	1926.36	2056.95	1113.94	1258.35	606.114	873.739	646.105	1758.29	716.233	1025.26	2731.35	2160.81	1771.18	1942.5
FYTTD1	2010.37	1806.27	870.084	597.585	423.769	669.645	657.982	620.573	468.455	633.71	660.275	941.933	549.944	1272.81
RUBCN	394.999	418.419	494.923	174.8	252.365	278.365	230.413	223.29	104.531	180.835	305.199	338.13	162.66	395.55
MUC20	0	0	0	0	2.18814	2.41531	5.54257	0	15.4861	0	2.37509	914.56	526.707	791.1
PCYT1A	3703.86	3885.32	3192.47	843.99	894.218	992.09	1011.12	913.461	633.963	973.89	1373.99	2545.63	1430.37	2917.67
TM4SF19	33.8992	23.1851	30.3014	12.1097	16.0463	16.9072	8.70975	42.5315	6.77518	4.19328	29.6886	143.303	188.479	160.57
PAK2	4060.53	4059.93	1893.12	2010.73	1182.32	1548.22	1009.54	2648.55	1382.14	1985.52	2335.9	2019.12	924.319	2200.98
PIGZ	131.175	117.737	137.078	1358.39	862.855	884.005	1006.37	1011.09	561.372	1349.71	1238.61	1006.34	1621.43	865.511
DLG1	3329.49	3441.9	961.709	1731.68	1070	1216.71	1212.24	2967.54	974.658	1429.38	2711.16	6455.06	2989.84	4092.57
LOC507784	1.47388	5.79628	0	2.10603	59.8091	89.3666	83.9304	1.93325	5.80729	2.09664	0	0	2.5819	3.91634
BDH1	50.1118	56.876	91.6257	184.804	215.167	174.506	178.946	165.293	324.241	125.274	124.692	33.813	25.819	3.91634
PPP1R2	1669.9	1589.99	1645.66	691.303	579.856	759.012	623.143	730.769	806.246	761.605	761.216	872.697	1192.84	865.511
ACAP2	2716.36	2617.74	1250.29	1011.95	738.861	941.368	924.026	1984.48	671.71	1015.82	1410.8	1028.88	322.737	1131.82
FAM43A	73.6939	113.752	138.521	165.323	210.061	272.327	257.334	110.195	224.549	180.311	78.378	14.4913	69.7112	31.3307
ATP13A3	11621.5	11240.4	4527.9	1316.27	979.556	1547.01	1099.01	2009.61	854.64	1689.37	1757.57	5186.27	3291.92	10621.1
LRRC15	141.492	182.583	157.279	6.31808	16.0463	10.8689	5.54257	17.3993	0	5.2416	3.56263	9.66085	20.6552	46.9961
LOC101905099	94.3282	86.2197	98.1189	205.338	334.785	113.52	254.166	145.96	145.182	165.635	187.632	25.7623	2.5819	0
LOC104970902	29.4776	42.3853	28.8585	7.3711	10.9407	3.62297	0	4.83313	3.87153	2.09664	1.18754	1.61014	5.1638	0
ATP13A5	0	0	0	86.8736	59.0797	35.022	62.5519	206.858	63.8802	154.103	124.692	610.244	802.97	513.04
PLAAT1	4.42163	0.724535	2.88585	42.6471	123.265	164.845	144.899	59.9308	63.8802	116.888	21.3758	149.743	95.5302	19.5817
FGF12	2.94776	5.79628	1.44292	205.864	83.8786	82.1206	145.69	399.216	118.082	203.374	344.388	254.402	170.405	231.064
CCDC50	3245.48	3060.07	2485.44	1631.12	925.582	843.548	1036.46	2277.37	879.805	1990.24	2712.35	2486.06	1471.68	2627.86
GMNC	0	0	0	8.42411	1.45876	6.03828	18.2113	9.66625	1.93576	5.2416	3.56263	1.61014	0	0
LOC104970908	38.3208	42.023	17.3151	33.6964	280.081	263.269	481.412	12.5661	34.8438	20.9664	3.56263	8.05071	59.3836	7.83268
IL1RAP	1360.39	1266.12	819.581	122.676	125.453	132.238	259.709	316.086	339.727	108.501	219.696	83.7274	165.241	35.247
P3H2	3217.48	3649.48	4248.69	57.3892	37.1983	80.913	110.851	174.959	21.2934	30.9255	112.817	458.89	299.5	15.6654
LOC132345651	5.89551	6.52081	2.88585	0	0	0	1.58359	0	0	0	0	98.2186	59.3836	0
TP63	0	0	0	0	2.91752	1.20766	0	0	3.87153	2.09664	1.18754	157.794	105.858	309.391
LPP	15248.7	19255.6	9713.77	1901.74	727.191	419.661	931.152	3099	941.75	1251.69	2725.42	11060.1	11801.9	9109.4
BCL6	2971.34	2979.65	3516.41	175.327	183.803	168.468	214.577	281.288	147.118	166.683	131.817	40.2535	38.7285	117.49
SST	1198.26	1303.8	1976.81	0	0	0	0	1.93325	1.93576	0	2.37509	0	0	0
LOC101906451	17.6865	28.9814	33.1873	0	0.729379	1.20766	1.58359	0	0	0	0	0	0	0
MASP1	2504.12	3067.68	3699.66	2.10603	46.6802	42.268	27.7129	43.4981	7.74306	2.09664	2.37509	0	23.2371	0
RFC4	125.28	109.405	98.1189	1170.42	1083.13	1114.67	1115.64	999.49	1444.08	1446.16	1191.11	2671.22	1311.6	1394.22
LOC112448315	7.36939	6.15855	10.8219	29.4844	51.0565	18.1148	35.6308	3.8665	68.7196	55.561	10.6879	28.9825	74.875	58.7451
LOC112448304	5.89551	1.81134	0	10.5301	28.4458	5.43445	15.8359	9.66625	45.4905	14.6765	7.12527	61.1854	345.974	43.0797
MIR1248-1	2.94776	8.33215	0	35.276	37.9277	21.134	15.8359	4.83313	57.1051	69.7133	3.56263	6.44057	7.74569	3.91634
LOC112448336	2.94776	22.4606	5.05024	30.0109	39.3865	17.511	19.7949	10.6329	70.6554	46.1261	14.2505	101.439	54.2198	46.9961
FETUB	372.891	453.197	458.129	0	0	0	0	0.966625	0	0	0	202.878	250.444	113.574
DGKG	0	0	0	24.2193	5.10565	6.64211	30.0882	28.0321	0	35.6429	17.8132	0	0	0
TRA2B	2838.69	2603.62	2585	5546.75	5368.96	4594.53	4848.17	3874.23	7585.29	5344.86	7187.02	4603.39	2863.32	2784.52
SENP2	1021.4	1059.27	851.326	2303.99	3584.9	4098.18	3305.75	1882.02	3103.03	3034.89	2356.09	3738.75	3312.57	7198.23
LIPH	0	0.362267	0	29.4844	285.917	311.575	311.176	6.76638	196.48	141.523	14.2505	151.353	263.354	78.3268
EHHADH	73.6939	91.6537	82.2467	281.681	345.726	232.474	343.639	359.585	197.448	211.761	394.265	6.44057	0	3.91634
C1H3orf70	247.611	206.492	240.247	42.6471	51.7859	109.293	28.5046	47.3646	41.6189	29.353	29.6886	32.2028	69.7112	43.0797
LOC132345658	2.94776	8.69442	1.44292	60.0218	37.1983	65.8173	22.9621	17.3993	32.908	52.416	16.6256	310.757	405.358	407.299
MAGEF1	122.332	125.345	122.649	591.267	880.36	772.296	878.102	850.63	672.678	940.343	928.66	64.4057	10.3276	176.235
LOC101907683	0	0	0	0	5.83503	4.2268	17.4195	14.4994	0.967882	4.71744	2.37509	1.61014	0	0
NA	0	0	4.32877	11.0566	18.2345	31.3991	15.8359	23.199	22.2613	12.5798	29.6886	4.83042	0	0
EPHB3	44.2163	56.876	56.9955	1968.61	1585.67	1175.65	1577.26	1434.47	753.012	1648.48	1474.93	41.8637	224.625	78.3268
CHRD	63.3768	100.348	116.155	250.091	1600.99	1294	1563	283.221	1976.42	271.515	331.325	9.66085	30.9828	15.6654
THPO	4.42163	1.44907	7.21462	35.276	144.417	103.255	123.52	13.5328	93.8846	49.2711	19.0007	0	43.8923	31.3307
POLR2H	451.007	541.228	634.165	1031.95	1778.23	1040.4	1632.68	879.629	1975.45	1191.42	851.47	2284.79	1492.34	1116.16
CLCN2	47.1641	60.1364	88.0184	399.619	698.745	484.27	295.34	269.688	367.795	368.485	390.702	318.808	467.323	191.901
FAM131A	135.597	220.621	313.115	546.514	500.354	475.817	522.585	484.279	413.286	500.573	410.89	106.269	232.371	78.3268
ECE2	1000.76	1121.94	1564.13	408.043	520.776	647.908	250.207	246.489	574.922	449.729	247.009	238.301	245.28	270.227
CAMK2N2	109.067	109.405	128.42	420.152	421.581	433.549	419.652	184.625	559.436	417.231	201.883	17.7116	18.0733	46.9961
VWA5B2	1.47388	0.724535	9.37901	72.1314	17.5051	19.3225	52.2585	10.6329	15.4861	61.3267	24.9384	3.22028	15.4914	11.749
LOC132345659	0	0.724535	0	0	8.75255	1.20766	3.95898	22.2324	0	1.04832	4.75018	104.659	281.427	211.482
LOC613595	30.9514	73.178	4.32877	52.6507	88.2548	54.3445	101.35	287.088	152.925	39.8362	212.571	283.385	180.733	242.813
MCCC1	229.925	174.251	244.576	302.741	345.726	519.896	475.077	838.064	511.042	348.042	726.777	2065.81	1218.66	2334.14
LOC104970937	0	0.362267	0	17.9012	0	0.603828	4.75077	46.398	1.93576	2.09664	33.2513	1.61014	2.5819	15.6654
LOC100849009	0	2.1736	0	165.323	35.7396	50.1177	102.142	377.95	81.3021	142.572	1093.73	3.22028	2.5819	117.49
SOX2	29.4776	21.0115	36.0731	9131.21	4562.26	4507.58	9843.61	6389.39	4174.48	8164.84	6407.99	251.182	676.457	818.515
LOC132345662	0	0	0	13.1627	0.729379	1.20766	1.58359	9.66625	1.93576	18.8698	9.50036	0	0	0
DNAJC19	165.074	267.353	281.37	751.852	560.163	437.775	577.219	355.718	1044.35	804.062	287.386	2650.29	1781.51	1503.87
CCDC39	30.9514	41.2985	2.88585	36.8555	78.0435	100.839	125.896	29.9654	79.3664	81.2448	67.6901	243.131	100.694	156.654
USP13	1271.96	1167.95	1185.36	659.713	231.942	304.329	223.286	922.16	238.099	685.602	900.159	14.4913	118.767	121.406
ACTL6A	437.742	424.94	397.526	1083.02	759.283	757.804	876.518	1332.98	1114.03	1099.69	1607.94	1442.69	849.444	1785.85
GNB4	4738.52	5036.61	1833.24	926.652	190.368	249.381	197.949	856.43	283.59	633.71	773.092	2877.32	1063.74	3039.08
PIK3CA	3407.61	3492.98	844.111	663.925	538.282	621.339	499.623	980.158	495.556	511.056	1029.6	4909.32	2935.62	2902.01
ZMAT3	3967.68	4179.48	1409.74	704.466	436.169	667.23	547.131	1955.48	412.318	624.799	955.974	1231.76	387.285	274.144
KCNMB2	0	0	0	430.156	8.75255	3.62297	21.3785	1370.67	3.87153	145.717	559.334	0	0	0
LOC100298789	0	0.362267	0.721462	0	45.9509	19.9263	78.3878	0	0	0.52416	0	0	0	0
LOC112446999	0	0	0	1.05301	4.37627	7.24594	7.12616	0.966625	5.80729	0	0	3.22028	0	3.91634
LOC132345676	0	0	0	0	1.45876	3.01914	1.58359	2.89988	0	0	0	154.574	451.832	642.28
NAALADL2	253.507	192.002	138.521	10.5301	22.6107	19.9263	18.2113	165.293	15.4861	15.2006	38.0014	12.8811	46.4742	168.403
LOC616200	1090.67	1186.79	1378.71	307.48	5565.16	5902.42	9194.33	3422.82	870.126	382.637	4518.61	2089.96	2011.3	1366.8
ECT2	532.07	646.647	178.201	2192.9	1307.78	1203.43	1635.85	4282.15	1456.66	2073.05	3726.52	7087.84	3069.88	6978.92
NCEH1	592.499	654.98	478.33	120.044	140.77	217.982	114.81	193.325	128.728	146.765	165.069	661.768	469.905	2561.29
TNFSF10	60.429	18.8379	12.9863	0	1.45876	8.45359	0	12.5661	0	0	3.56263	1.61014	0	74.4104
FNDC3B	15369.6	14317.5	13909.1	628.649	570.374	631.604	490.913	1791.16	1138.23	365.34	1267.11	4970.51	3746.33	6751.77
LOC112447728	73.6939	98.5368	71.4248	0	0	0	0	11.5995	1.93576	0	0	94.9983	123.931	137.072
LOC132345694	33.8992	18.4756	10.1005	0	0	1.20766	0	0.966625	0	0	1.18754	17.7116	129.095	31.3307
PLD1	592.499	520.941	454.521	99.5098	49.5978	67.0249	36.4226	182.692	30.9722	80.7207	91.4409	193.217	229.789	246.729
LOC101905533	116.436	121.722	113.27	26.8518	24.0695	11.4727	16.6277	30.932	25.1649	44.5536	48.6893	4.83042	0	0
RPL22L1	3305.91	3448.79	1022.31	91.0857	1275.68	960.691	1272.42	599.308	67.7518	616.937	515.394	3655.02	1311.6	2996
SLC7A14	0	0	1.44292	110.566	187.45	213.755	138.564	47.3646	26.1328	41.9328	28.5011	0	0	0
CLDN11	0	0.724535	0	304.321	495.978	292.857	536.046	600.274	212.934	162.49	402.578	0	2.5819	3.91634
PHC3	2666.25	2566.3	1649.26	791.866	454.403	858.04	489.33	1421.91	577.826	757.936	1716	2004.63	2101.66	3775.35
GPR160	11.791	21.736	5.7717	131.627	61.9972	202.886	108.476	62.8306	270.039	534.119	83.1281	165.845	147.168	172.319
SEC62	6184.39	6200.57	2670.13	2343.48	1872.32	1964.25	2087.17	2859.28	3178.53	2325.17	3049.62	2790.38	1267.71	4053.41
ACTRT3	53.0596	93.8273	160.165	406.99	376.359	237.304	460.033	352.818	329.08	367.436	262.447	41.8637	165.241	105.741
TERC	0	0.724535	4.32877	13.6892	20.4226	12.6804	29.2964	12.5661	3.87153	3.14496	5.93772	172.285	467.323	7.83268
MECOM	456.902	421.679	401.133	315.378	78.0435	65.2134	53.0503	185.592	195.512	111.122	530.833	30.5927	51.638	211.482
LOC107131228	0	0	0	28.4314	1.45876	3.01914	11.0851	22.2324	3.87153	15.7248	39.189	12.8811	2.5819	11.749
GOLIM4	4308.15	4396.12	4814.32	1283.1	903.7	1120.71	905.814	1796.96	791.728	1060.9	1864.45	681.09	353.72	497.375
SERPINI1	48.638	55.0647	21.6439	78.4495	130.559	184.771	268.419	211.691	132.6	71.8099	91.4409	53.1347	20.6552	0
ZBBX	1.47388	0.724535	0	18.9542	30.6339	24.757	48.2995	9.66625	21.2934	37.2154	34.4388	175.505	5.1638	70.4941
BCHE	1672.85	1854.09	468.951	48.4386	16.7757	2.41531	12.6687	46.398	25.1649	15.7248	15.4381	115.93	20.6552	50.9124
SLITRK3	0	0	0	13.6892	0	1.20766	15.8359	17.3993	0	3.14496	46.3142	12.8811	0	0
LOC781603	134.123	196.349	47.6165	42.1205	568.915	322.444	531.295	56.0643	193.576	31.4496	43.9392	425.077	126.513	191.901
SPTSSB	0	0	0	0	57.6209	128.615	44.3406	2.89988	16.454	1.04832	0	0	0	31.3307
B3GALNT1	103.171	114.839	48.338	697.095	469.72	679.307	566.134	778.133	603.959	701.85	587.835	302.707	121.349	211.482
PPM1L	17.6865	26.4455	14.4292	653.395	432.522	425.095	763.291	1116.45	509.106	680.884	1303.92	462.111	395.03	505.208
LOC784297	453.954	369.513	82.2467	2.10603	15.317	2.41531	5.54257	83.1298	34.8438	5.2416	2.37509	9.66085	2.5819	15.6654
TRIM59	420.055	369.875	92.3472	812.4	625.078	645.492	659.566	1389.04	841.09	837.608	1503.43	943.543	325.319	419.048
SMC4	1167.31	1128.46	255.398	5464.61	3886.86	3930.92	4104.67	9612.12	3456.31	5520.45	12508.4	9401.62	2984.67	7484.12
LOC511229	61.9029	86.5819	87.297	1230.97	435.439	711.913	502.79	1347.48	692.036	1120.65	1392.99	856.595	632.565	2130.49
SCHIP1	1643.37	1658.46	2315.17	318.537	474.096	347.805	346.015	629.273	455.873	288.812	665.025	74.0665	131.677	125.323
IQCJ	0	0	0	44.7531	1.45876	1.81148	0	39.6316	36.7795	66.0442	48.6893	35.4231	46.4742	3.91634
MFSD1	1358.92	1369.73	1111.05	567.048	393.865	580.883	435.488	786.833	538.143	771.04	594.96	848.545	361.466	994.75
RARRES1	3927.88	4403	3671.52	17.3747	70.7497	51.3254	60.1765	37.6984	34.8438	14.6765	27.3135	191.607	46.4742	101.825
MLF1	47.1641	49.9929	36.0731	98.9833	75.8554	102.651	156.776	142.094	53.2335	87.5347	143.693	148.133	41.3104	117.49
SHOX2	453.954	374.947	409.791	2.10603	2.91752	0	0	16.4326	21.2934	1.04832	0	1.61014	0	23.498
VEPH1	0	0	0	5.26507	1.45876	0	4.75077	5.79975	1.93576	2.09664	9.50036	17.7116	74.875	11.749
PTX3	70.7461	41.2985	51.9453	17.9012	13.1288	6.64211	23.7539	50.2645	5.80729	3.14496	61.7523	0	20.6552	0
TIPARP	1783.39	1998.27	1224.32	463.326	731.567	819.999	680.944	1639.4	603.959	431.908	922.722	2674.44	2951.11	1868.09
SSR3	6440.85	6369.75	4624.57	2619.37	2564.5	2420.75	2262.95	2455.23	2628.77	2670.07	2497.41	4300.69	2672.26	4159.15
KCNAB1	50.1118	46.7325	44.7307	15.2687	10.2113	15.0957	6.33437	33.8319	7.74306	15.2006	16.6256	37.0333	116.185	242.813
GMPS	1347.12	1365.39	466.065	2392.97	2404.03	1839.86	2523.45	3972.83	2641.35	2439.97	4383.23	3531.04	2233.34	2067.83
SLC33A1	2145.97	2026.16	1741.61	615.486	700.204	871.928	703.115	918.294	725.912	815.593	724.402	1152.86	475.069	516.957
C1H3orf33	125.28	124.62	119.041	292.738	259.659	288.026	308.009	306.42	373.603	383.685	249.384	753.546	296.918	356.387
PLCH1	4.42163	1.44907	2.88585	1870.15	1579.83	1381.56	2540.08	3004.27	905.938	2011.2	2457.03	74.0665	87.7845	199.733
STRIT1	0	0	0	4.73856	33.5514	55.5522	17.4195	0.966625	37.7474	8.91072	3.56263	6.44057	12.9095	27.4144
MME	168.022	184.756	89.4613	2000.73	3125.39	3825.25	4376.26	1022.69	2349.05	4961.7	1427.43	354.231	503.47	1143.57
ARHGEF26	95.8021	87.6687	93.0687	374.873	420.852	361.089	569.301	398.25	214.87	242.162	403.765	993.457	1136.03	1821.1
LOC100299503	8.84327	10.868	0	9.47712	37.9277	62.1943	68.8862	28.0321	38.7153	3.14496	2.37509	30.5927	41.3104	15.6654
NA	764.943	793.004	154.393	106.354	177.239	72.4594	125.896	272.588	251.649	123.702	331.325	77.2868	80.0388	97.9085
RAP2B	4103.28	3908.5	4975.2	1269.41	1023.32	1220.94	1146.52	1537.9	1278.57	1240.16	2027.14	407.366	518.961	787.184
P2RY1	403.843	423.128	383.818	16.3217	88.9842	104.462	51.4667	4.83313	66.7839	8.91072	7.12527	24.1521	387.285	50.9124
LOC615622	4.42163	0	0	2.10603	102.842	45.2871	102.933	95.6959	3.87153	0	2.37509	3.22028	0	11.749
MBNL1	8617.76	8453.87	4739.29	398.566	133.476	141.9	93.4319	939.56	1385.04	325.503	902.534	603.803	991.449	1942.5
SUCNR1	110.541	105.058	36.0731	0	4.37627	0	0	0	0	0	1.18754	0	0	11.749
MED12L	44.2163	44.1966	33.1873	335.911	210.79	287.422	304.05	484.279	101.628	306.11	641.274	2123.78	3766.99	3559.95
P2RY14	19.1604	20.287	15.8722	0	0	0.603828	0	7.733	1.93576	0	1.18754	529.737	320.155	814.598
LOC104971004	32.4253	16.6643	15.8722	2.10603	5.83503	2.41531	0.791796	18.3659	7.74306	5.76576	17.8132	0	0	0
RNF13	1475.35	1459.21	743.106	219.553	213.708	167.864	299.299	708.536	370.699	215.954	448.892	2754.95	1546.56	2667.03
LOC132345841	138.545	114.839	83.6896	63.7073	24.7989	43.4756	26.9211	198.158	36.7795	30.9255	91.4409	1421.75	2062.94	3133.07
WWTR1	14637.1	15486.2	11444.6	475.962	1320.91	1213.09	1519.46	747.201	597.183	495.331	446.517	5472.87	5251.58	6242.64
TM4SF1	3308.86	3881.7	2465.24	113.725	105.76	45.8909	142.523	101.496	170.347	32.4979	87.8783	275.334	438.923	113.574
CPHL1	8.84327	6.52081	1.44292	0	0	0	0	0.966625	0	0	0	48.3042	30.9828	19.5817
HLTF	3409.08	3634.99	668.074	672.349	792.835	824.226	1246.29	2270.6	689.132	720.196	1384.68	11258.1	3723.1	3896.76
GYG1	540.913	539.779	397.526	144.263	47.4096	52.5331	69.678	146.927	104.531	132.088	86.6908	644.057	689.367	422.965
AGTR1	443.637	415.159	337.644	289.052	7.29379	30.1914	34.839	483.313	3.87153	175.069	628.211	1.61014	0	0
LOC104968807	10.3171	2.1736	0	3.15904	130.559	117.143	148.066	8.69963	15.4861	4.19328	5.93772	43.4738	15.4914	15.6654
LOC100295922	0	0	0	101.616	4.37627	2.41531	1.58359	315.12	3.87153	62.3751	133.005	0	41.3104	0
ZIC4	0	0	0	58.4423	4.37627	6.03828	0.791796	305.454	11.6146	38.2637	200.695	6.44057	2.5819	3.91634
ZIC1	0	0	0	323.275	6.56441	13.2842	15.8359	547.11	7.74306	68.1408	288.573	0	25.819	3.91634
LOC107132207	47.1641	43.8344	46.8951	9.47712	6.56441	10.2651	7.91796	2.89988	3.87153	6.81408	8.31281	119.15	38.7285	0
PLSCR2	1354.49	1528.41	955.938	107.407	193.285	194.433	163.11	124.695	227.452	132.613	160.319	875.917	232.371	442.546
PLSCR4	1861.51	2014.93	1103.84	2.10603	9.48192	3.62297	10.2933	20.2991	1.93576	0	8.31281	819.562	526.707	1249.31
PLOD2	55606.5	63646.1	16531.6	129.521	1932.12	2432.82	1450.57	269.688	723.976	85.9623	155.568	132.032	61.9655	39.1634
DIPK2A	1560.84	1641.07	989.125	453.322	461.697	685.949	569.301	757.834	611.702	473.841	599.71	1571.5	988.867	2757.1
CHST2	2358.2	2693.1	3246.58	380.138	557.975	511.442	456.866	326.719	452.969	374.25	280.261	49.9144	178.151	187.984
U2SURP	2166.6	2364.16	633.444	4775.42	3534.57	4132.6	3777.66	6594.32	3899.6	4961.7	6630.06	13547.7	7962.57	17388.5
PAQR9	135.597	127.88	128.42	8.95062	13.1288	19.3225	23.7539	2.89988	9.67882	14.6765	2.37509	0	0	0
PCOLCE2	17173.6	18575.3	20011.2	196.914	118.889	175.714	140.94	223.29	321.337	155.151	137.755	0	5.1638	0
TRPC1	791.472	869.08	222.21	104.248	75.8554	115.331	57.8011	309.32	91.9488	90.6797	319.45	123.981	69.7112	454.295
PLS1	30.9514	17.0266	7.93609	64.7603	76.5848	78.4977	87.0975	67.6638	50.3299	47.6986	66.5025	12855.4	6792.97	4836.68
LOC100847999	231.399	258.659	229.425	30.0109	8.75255	12.6804	7.91796	56.0643	15.4861	16.249	35.6263	38.6434	162.66	137.072
GK5	150.336	143.096	158	235.875	596.632	825.433	251.791	257.122	442.322	214.906	313.512	621.515	805.552	1096.57
LOC511302	1.47388	0	5.7717	0	0	0	0	4.83313	0	0	2.37509	151.353	268.517	325.056
RASA2	2106.17	2220.34	673.846	532.825	453.674	635.831	560.591	919.26	369.731	549.32	935.785	3658.24	2256.58	2326.31
ZBTB38	3585.95	3566.16	3419.01	295.37	460.238	565.787	354.725	521.011	459.744	373.202	543.896	264.063	92.9483	148.821
PXYLP1	1569.68	1689.62	1965.99	171.641	297.587	291.045	299.299	171.093	252.617	225.389	131.817	270.504	446.668	446.463
SPSB4	0	1.44907	0	1763.27	2074.35	1037.98	1982.66	1021.72	1175.98	1014.77	1258.8	275.334	382.121	528.706
CLSTN2	25.0559	18.1134	46.1736	182.698	976.638	818.791	726.869	101.496	326.176	344.373	81.9406	164.234	25.819	43.0797
RBP1	359.626	370.237	466.786	967.193	852.644	481.251	1156.02	785.866	856.576	937.723	934.598	120.761	147.168	62.6614
LOC541276	135.597	57.9628	14.4292	42.1205	368.336	321.237	400.649	5.79975	123.889	47.1744	0	4.83042	5.1638	7.83268
LOC132345894	0	0	0	0	1.45876	1.20766	4.75077	0.966625	3.87153	6.28992	1.18754	4.83042	20.6552	7.83268
PIK3CB	41.2686	39.8494	11.5434	1710.62	4184.45	3810.76	2797.41	2190.37	3727.32	1761.18	2135.21	9765.51	7923.84	9191.65
LOC101902141	25.0559	2.1736	5.7717	4.21205	97.0074	141.296	178.946	36.7318	7.74306	6.81408	20.1883	180.336	291.754	430.797
LOC132345896	0	0	0	29.4844	40.8452	16.9072	16.6277	28.9988	63.8802	18.8698	32.0637	613.464	219.461	281.976
FAIM	2.94776	0.724535	7.21462	210.603	150.981	169.072	88.6811	177.859	172.283	203.374	238.697	164.234	85.2026	35.247
CEP70	302.145	329.301	28.137	551.253	764.389	569.41	616.017	984.991	511.042	546.175	843.157	900.069	583.509	857.678
ESYT3	88.4327	84.4083	108.219	60.0218	1495.96	1393.64	312.759	34.7985	244.874	25.1597	87.8783	861.426	1154.11	1793.68
MRAS	7048.08	6213.97	9303.26	1665.87	1997.04	1536.74	1405.44	1564.97	1233.08	1444.59	2341.84	1355.74	1014.69	1781.93
LOC100847791	0	1.81134	1.44292	34.2229	21.8814	16.3034	21.3785	63.7973	23.2292	28.8288	33.2513	4.83042	0	0
SLC35G2	0	4.34721	0	44.7531	61.9972	79.7053	89.4729	52.1978	31.9401	59.2301	26.126	109.49	18.0733	3.91634
LOC112447834	4.42163	2.1736	1.44292	12.1097	7.29379	7.84977	11.8769	109.229	13.5504	14.6765	62.9399	3.22028	25.819	3.91634
MSL2	540.913	551.371	490.594	1225.18	940.899	1084.48	1108.51	1215.05	1434.4	1337.13	995.163	2946.56	2426.98	3113.49
PPP2R3A	750.204	747.72	335.48	277.996	244.342	322.444	220.911	360.551	178.09	238.493	371.702	386.434	379.539	571.785
EPHB1	0	0	0	281.681	52.5153	50.7216	49.8831	584.808	27.1007	29.8771	387.14	0	5.1638	0
KY	0	0	0	26.8518	0	7.24594	5.54257	17.3993	5.80729	11.5315	11.8754	0	0	0
AMOTL2	4599.97	4436.33	6673.53	2192.9	1138.56	951.029	1490.16	1905.22	1000.79	2106.08	2594.79	1479.72	1138.62	1637.03
RYK	3042.08	3411.47	3187.42	1158.84	1155.34	888.835	1057.84	1473.14	1530.22	1075.05	1444.05	1399.21	1314.19	806.766
SLCO2A1	2.94776	2.1736	2.88585	6.31808	123.994	159.411	79.9714	21.2658	120.985	9.43488	8.31281	53.1347	557.69	0
LOC132345903	0	0	0	1.05301	9.48192	15.0957	1.58359	7.733	17.4219	2.09664	2.37509	1.61014	5.1638	0
RAB6B	10.3171	12.3171	14.4292	1111.98	1276.41	1193.16	1927.23	448.514	1009.5	1829.32	627.024	206.098	82.6207	66.5778
INHCA	0	0	0	0	8.02317	7.24594	15.8359	2.89988	5.80729	0	0	8.05071	0	0
TOPBP1	997.815	1061.81	564.184	3942.48	3050.26	4077.65	3845.75	4753.86	3272.41	3876.16	4940.19	7450.12	5819.6	8502.37
TMEM108	41.2686	51.8043	77.1965	107.407	138.582	126.2	293.756	206.858	91.9488	150.434	95.0036	107.879	198.806	27.4144
LOC112447885	0	0.724535	0	3.15904	1.45876	9.05742	4.75077	9.66625	7.74306	0	5.93772	154.574	51.638	50.9124
ACAD11	844.532	920.884	539.654	374.873	342.079	423.887	396.69	396.316	305.851	589.68	486.893	690.751	211.716	238.897
DNAJC13	3036.19	3208.6	1870.75	1400.51	944.546	1431.07	1243.12	2142.04	1112.1	1448.25	2435.65	9870.17	6545.11	10891.3
ACP3	0	0	0	11.5831	35.0102	47.7024	16.6277	89.8961	27.1007	0	3.56263	465.331	157.496	90.0758
CPNE4	1.47388	2.89814	2.88585	115.305	37.9277	18.1148	144.107	401.149	34.8438	119.509	251.759	70.8462	43.8923	23.498
LOC100297276	0	0	0	0	0.729379	1.20766	0.791796	30.932	3.87153	3.14496	4.75018	41.8637	5.1638	46.9961
NUDT16	91.3804	122.446	128.42	366.449	307.798	200.471	192.406	285.154	266.168	365.34	174.569	146.523	85.2026	199.733
NEK11	1.47388	6.88308	25.9726	44.7531	60.5384	40.4565	64.9273	25.1323	35.8116	35.6429	34.4388	135.252	28.4009	35.247
HMGN1	3214.53	3494.79	3241.53	13139	10182.9	9265.74	10808	6462.86	14528.9	12219.2	7137.14	2011.07	965.63	1041.75
LOC132345905	25.0559	16.302	8.65755	123.203	85.3373	79.7053	57.0093	88.9295	69.6875	102.735	73.6278	4.83042	0	43.0797
LOC534913	548.283	521.665	543.983	1077.76	926.311	1300.65	1004.79	1206.35	1399.56	1206.62	1403.68	2046.49	1071.49	1253.23
LOC132345906	13.2649	5.07174	3.60731	48.4386	35.7396	19.9263	11.0851	28.0321	37.7474	42.457	28.5011	199.658	59.3836	50.9124
GET1	1637.48	1628.39	1458.08	485.966	470.449	376.185	547.923	394.383	535.239	425.618	413.266	740.665	232.371	262.395
SH3BGR	523.227	620.564	561.298	260.621	249.448	153.372	197.949	283.221	220.677	126.323	333.7	119.15	172.987	19.5817
B3GALT5	0	0.724535	0	53.7037	10.2113	33.8144	53.8421	31.8986	30.9722	26.208	23.7509	309.147	345.974	160.57
PCP4	0	0	0	219.027	101.384	85.7436	153.608	99.5624	108.403	145.192	87.8783	4.83042	0	0
DSCAM	0	0	0	42.6471	38.6571	64.6096	60.1765	74.4301	25.1649	123.178	105.691	0	5.1638	0
BACE2	2048.69	2075.07	3066.22	189.542	196.932	268.704	293.756	158.527	218.741	399.41	77.1904	9.66085	49.0561	27.4144
FAM3B	0	0	0	13.1627	15.317	19.9263	18.2113	10.6329	9.67882	5.76576	1.18754	0	0	0
LOC101907799	0	0	0	5.26507	13.8582	7.24594	0	0	11.6146	8.91072	0	0	2.5819	7.83268
MX2	0	0	0	13.1627	43.7627	125.596	20.5867	11.5995	54.2014	35.1187	16.6256	0	0	11.749
MX1	7.36939	2.89814	1.44292	92.1387	245.071	185.979	282.671	105.362	168.412	161.441	66.5025	96.6085	5.1638	23.498
TMPRSS2	0	0	0	71.0784	540.47	638.85	547.923	27.0655	452.001	242.162	28.5011	16.1014	5.1638	0
RIPK4	0	0	0	23.1663	40.1158	27.7761	49.0913	11.5995	5.80729	72.3341	2.37509	320.418	599	70.4941
ABCG1	0	0	0	100.563	286.646	326.671	1114.06	91.8294	79.3664	50.3194	323.012	0	2.5819	7.83268
TFF3	0	0	0	18.9542	52.5153	49.5139	86.3057	0.966625	19.3576	53.4643	0	8.05071	0	0
SLC37A1	325.727	318.795	382.375	14.7422	77.3142	44.6833	57.0093	17.3993	52.2656	10.4832	19.0007	94.9983	198.806	274.144
NDUFV3	1525.46	1593.61	2133.36	2146.57	5350.72	4319.79	4109.42	1863.65	4813.28	2111.32	1784.88	3020.63	2571.57	3078.24
LOC132345932	5.89551	2.89814	12.9863	56.8627	202.038	105.67	109.268	46.398	104.531	29.353	30.8762	8.05071	0	0
U2AF1	1283.75	1088.61	1806.54	2568.83	3829.97	3040.28	3205.19	2436.86	4400.96	2528.02	2888.11	710.072	883.009	520.873
PDXK	1661.06	1896.47	2542.43	2911.58	4938.62	4569.77	4823.62	1054.59	3117.55	4201.67	1370.43	11081	15039.6	9195.56
LOC512805	3154.1	3208.24	4534.39	2160.78	1565.98	1341.1	1624.77	1134.82	1863.17	2359.77	907.284	5712.78	7972.9	3140.9
AGPAT3	1089.2	1132.45	1388.09	331.173	484.308	487.289	369.769	379.884	298.108	405.7	258.885	103.049	180.733	86.1594
TRAPPC10	2636.77	2288.81	3113.83	941.394	1207.12	1496.89	1433.15	1100.99	861.415	906.797	1137.67	1674.55	2034.54	2972.5
ICOSLG	477.536	539.054	1037.46	989.306	2104.99	2098.91	3389.68	413.716	1345.36	1413.14	604.46	685.92	1074.07	556.12
AIRE	0	0	0	8.42411	3.64689	10.8689	17.4195	3.8665	9.67882	8.91072	0	4.83042	15.4914	11.749
TSPEAR	0	0	0	0	61.9972	42.268	18.2113	4.83313	15.4861	0	9.50036	20.9318	38.7285	15.6654
UBE2G2	1633.06	1494.72	2322.39	517.556	1042.28	627.981	797.338	510.378	835.282	576.052	543.896	743.885	932.065	654.029
SUMO3	1712.65	1845.03	2235.81	2775.74	4412.74	3701.47	3832.29	2301.53	4801.66	3334.71	2459.41	603.803	741.005	665.778
PTTG1IP	15450.7	15142.4	19900.8	1800.65	2584.92	1672.6	1947.82	1048.79	2915.26	1987.09	1517.68	5220.08	3557.85	1742.77
ITGB2	0	0	0	0	182.345	169.072	26.1293	126.628	137.439	1.04832	9.50036	12.8811	2.5819	3.91634
LOC101906512	5.89551	5.43401	18.758	0	0	0	0	0	0	0	0	9.66085	2.5819	0
ADARB1	3980.94	3529.21	5850.34	169.535	247.259	362.297	240.706	147.894	286.493	85.9623	121.13	27.3724	18.0733	7.83268
POFUT2	7727.54	8144.14	12407.7	1268.88	1552.12	1301.85	1722.95	1263.38	1452.79	1071.91	875.221	268.894	485.397	274.144
COL18A1	45797.8	45794.2	67778.5	9581.37	5178.59	4223.78	6894.96	10469.5	3561.81	11944	7848.48	56.3549	82.6207	3.91634
LOC132345988	95.8021	28.6191	158.722	6.31808	2.91752	4.83063	1.58359	11.5995	5.80729	5.2416	20.1883	1.61014	5.1638	0
PCBP3	7.36939	6.88308	17.3151	454.902	616.325	339.351	658.774	520.044	465.551	293.53	387.14	77.2868	111.022	39.1634
LOC107132220	0	0	0	27.3784	22.6107	25.9646	5.54257	24.1656	5.80729	4.19328	7.12527	0	0	35.247
COL6A1	204841	222073	314839	155.32	1714.04	938.953	1315.96	1044.92	950.461	231.679	141.318	8.05071	30.9828	27.4144
COL6A2	179299	189349	283546	594.953	1854.08	1227.58	1635.85	1504.07	967.882	396.789	473.83	1.61014	113.603	54.8287
SPATC1L	1.47388	1.44907	0	4.21205	31.3633	18.1148	22.9621	5.79975	7.74306	4.71744	7.12527	0	2.5819	0
LSS	848.954	838.649	1193.3	3758.21	2693.6	5916.91	2065.8	2413.66	2597.8	2385.45	2525.91	1296.16	911.41	242.813
YBEY	555.652	557.892	804.431	180.065	230.484	334.521	216.16	155.627	279.718	281.474	185.257	478.212	1195.42	325.056
C1H21orf58	1.47388	3.98494	1.44292	89.5062	148.064	53.1369	123.52	43.4981	64.8481	98.018	61.7523	9.66085	5.1638	3.91634
FBXO25	470.167	489.423	476.165	137.945	216.626	183.564	184.488	79.2633	209.063	171.925	90.2534	516.855	309.828	603.116
TDRP	104.645	72.4535	88.0184	678.667	1759.26	1168.41	1675.44	1053.62	1557.32	1109.12	1035.54	1508.7	1275.46	1793.68
LOC101902902	0	0	0	0	8.02317	6.03828	4.75077	0.966625	5.80729	0	2.37509	11.271	2.5819	3.91634
RUNX1	5255.85	4801.86	5289.76	97.9303	201.309	146.126	115.602	78.2966	343.598	194.988	38.0014	98.2186	309.828	567.869
CBR1	50.1118	49.6306	95.233	4.21205	266.953	237.908	514.667	275.488	222.613	117.412	262.447	61.1854	23.2371	23.498
MGC127133	0	0	0	0	1.45876	0	15.0441	7.733	3.87153	8.38656	5.93772	54.7448	20.6552	15.6654
DOP1B	182.761	153.239	263.334	1008.79	727.191	503.593	1327.05	811.965	390.057	1072.43	806.343	394.485	482.815	278.06
LOC101904468	2.94776	7.24535	0	12.1097	28.4458	22.3416	13.4605	332.519	0.967882	16.7731	257.697	627.955	185.897	172.319
MORC3	539.439	540.503	160.165	1155.16	1073.65	1710.04	1121.97	1514.7	1307.61	1419.43	2201.71	3608.33	1590.45	3242.73
CHAF1B	403.843	380.019	530.275	1460.53	1474.8	2119.44	1537.67	790.699	1142.1	1788.43	1764.69	454.06	475.069	469.961
RIPPLY3	0	0	0	0	10.9407	12.6804	15.0441	8.69963	19.3576	5.2416	0	0	0	0
TTC3	3218.95	3178.54	1766.14	1998.62	976.638	1528.29	1710.28	2833.18	560.404	1692.51	2667.23	2215.55	1582.7	1253.23
VPS26C	461.324	457.182	609.636	2683.61	2336.2	2390.56	3522.7	2499.69	2195.16	3424.34	2162.52	207.708	312.41	254.562
KCNJ6	0	0	0	334.858	12.3994	3.01914	32.4636	302.554	1.93576	54.5127	134.193	37.0333	72.2931	35.247
ERG	888.748	924.144	960.266	5.26507	7.29379	1.81148	7.12616	1.93325	30.9722	7.33824	2.37509	0	2.5819	0
LOC112448102	922.648	751.343	901.828	162.164	13.8582	7.84977	5.54257	184.625	5.80729	130.516	71.2527	11.271	23.2371	19.5817
LOC112448103	2.94776	1.44907	2.88585	52.1242	45.2215	42.8718	41.1734	41.5649	112.274	41.9328	46.3142	33.813	0	15.6654
SH3BP5	1005.18	1031.01	1396.03	422.258	179.427	190.206	322.261	585.775	150.99	315.544	603.273	1323.54	1063.74	998.666
EAF1	2971.34	2786.92	4204.68	1479.48	1530.97	1700.98	1585.97	949.226	1184.69	1569.86	1128.17	549.058	428.595	328.972
RFTN1	617.555	634.33	932.851	128.468	204.955	79.7053	167.861	615.74	159.701	42.9811	142.505	1.61014	0	3.91634
SATB1	41.2686	80.4234	56.9955	1722.2	769.495	575.448	931.152	2275.44	1064.67	1638.52	2582.91	922.611	1660.16	1868.09
LOC101908237	0	0	0	140.051	36.4689	20.5302	47.5077	173.026	34.8438	149.91	161.506	37.0333	0	54.8287
NA	0	0	0	81.082	7.29379	19.3225	34.839	9.66625	10.6467	50.8435	34.4388	0	0	0
NA	0	0	0	32.1169	8.75255	13.888	11.8769	4.83313	0	41.4087	11.8754	0	0	0
KCNH8	2.94776	4.34721	8.65755	1347.33	302.692	373.77	420.444	1109.69	180.994	1871.25	851.47	1.61014	25.819	3.91634
EFHB	13.2649	21.736	12.2649	82.6616	118.159	54.3445	136.981	56.0643	93.8846	84.3898	72.4402	40.2535	152.332	15.6654
RAB5A	1444.4	1374.44	1766.86	719.735	636.018	693.195	906.606	832.264	776.242	918.329	980.912	304.317	232.371	442.546
SGO1	64.8506	118.099	48.338	1124.09	884.737	1029.53	970.742	1401.61	1207.92	904.176	1280.17	1795.31	1853.8	1934.67
LOC107131289	375.839	350.675	391.033	133.733	87.5255	149.749	168.653	169.159	81.3021	147.289	129.442	162.624	198.806	372.052
LOC104970957	0	0	0	114.778	53.2447	25.3608	41.9652	18.3659	69.6875	117.412	35.6263	0	0	0
ZSCAN23	11.791	17.3888	7.21462	226.924	72.9379	82.1206	51.4667	55.0976	60.0087	369.533	83.1281	3.22028	15.4914	19.5817
GLULP	11.791	7.96988	2.88585	15.7952	11.6701	17.511	19.7949	90.8628	42.5868	23.063	53.4395	38.6434	12.9095	58.7451
OCA2	0	1.44907	0	189.542	40.1158	29.5876	59.3847	346.052	13.5504	115.839	146.068	152.963	61.9655	46.9961
HERC2	4489.43	3745.48	6294.76	1890.16	1861.37	2164.72	2452.19	3319.39	1017.24	1515.35	2270.59	9668.9	10650.3	9763.43
NIPA1	518.805	543.764	367.224	143.21	110.136	166.657	87.8893	280.321	150.99	204.947	204.258	452.45	537.035	223.231
TUBGCP5	356.678	441.966	238.804	1088.82	977.368	1042.81	907.398	1218.91	967.882	928.288	1490.37	2154.37	1595.61	1433.38
CCDC115	364.048	364.079	281.37	2707.82	2347.87	2368.82	2093.51	1136.75	3149.49	2531.17	1573.5	280.165	366.629	591.367
IMP4	651.454	666.21	891.728	1465.27	2208.56	1582.63	1730.87	857.396	2662.64	1771.66	1150.73	1690.65	1554.3	2929.42
PTPN18	95.8021	84.0461	133.471	238.508	285.917	297.083	202.7	239.723	183.898	188.698	225.634	557.109	986.285	936.005
PLEKHB2	3944.1	4129.49	3685.95	2057.59	1499.6	1283.13	1821.92	1159.95	1302.77	2102.41	1187.54	735.835	872.681	1092.66
LOC132342891	0	0.724535	0	1.05301	4.37627	9.05742	6.33437	7.733	5.80729	1.04832	4.75018	33.813	2.5819	66.5778
UGGT1	9762.97	8689.35	7252.86	2231.86	2392.36	3115.15	2635.89	2874.74	2079.01	1953.02	2547.28	9069.93	5796.36	9869.17
LIMS2	828.319	896.612	1323.16	142.157	191.097	182.356	376.103	89.8961	143.247	115.315	138.943	35.4231	175.569	27.4144
MYO7B	0	0	0	2.63253	5.83503	19.3225	6.33437	3.8665	0	4.19328	16.6256	3.22028	15.4914	105.741
LOC507930	8.84327	11.9548	4.32877	27.3784	17.5051	24.757	13.4605	26.0989	170.347	25.1597	3.56263	16.1014	12.9095	19.5817
PROC	0	0	0	37.382	54.7034	48.3063	43.5488	41.5649	18.3898	24.6355	29.6886	9.66085	5.1638	3.91634
MAP3K2	1649.27	1546.16	660.86	592.32	356.666	707.687	387.98	823.565	429.74	650.483	782.592	1627.85	1706.63	1966
CYP27C1	0	0	0	348.021	59.8091	96.6125	53.8421	341.219	91.9488	196.036	513.019	0	0	7.83268
LOC784980	8.84327	86.2197	2.88585	21.0603	0.729379	0	0.791796	28.0321	5.80729	8.38656	3.56263	80.5071	77.4569	19.5817
NEMP2	685.353	648.097	591.599	410.675	291.022	428.718	62.5519	235.857	367.795	252.645	305.199	912.95	1228.98	963.419
INPP1	841.584	869.442	1005.72	167.956	88.2548	103.255	86.3057	160.46	109.371	97.4938	122.317	94.9983	33.5647	35.247
ORMDL1	453.954	622.013	115.434	1679.03	933.605	1022.28	694.405	1937.12	1271.8	1513.77	2377.46	813.121	289.173	375.969
LOC132342938	42.7425	48.5438	27.4156	113.199	91.9017	109.897	87.0975	115.028	155.829	83.8656	161.506	43.4738	7.74569	78.3268
ASNSD1	3300.01	3606.01	3007.78	1161.47	1275.68	1097.16	1247.08	818.731	1457.63	1369.63	972.599	1447.52	1058.58	638.363
SLC40A1	1264.59	1394.73	1127.65	32.6434	86.7961	67.6288	102.142	64.7639	69.6875	59.7543	16.6256	305.927	172.987	148.821
LOC132342940	15385.8	11799.1	16062.6	186.383	40.1158	22.9455	35.6308	542.277	0	49.2711	502.331	0	0	0
COL5A2	119800	127342	153354	2420.35	430.334	190.81	384.021	9224.5	222.613	584.963	8650.08	473.382	0	62.6614
COL3A1	197939	227880	261089	111.619	2425.18	932.915	1249.45	2243.54	402.639	10.4832	698.276	4.83042	116.185	3.91634
GULP1	197.5	138.024	98.8404	85.2941	13.8582	42.268	32.4636	118.895	30.0044	42.457	95.0036	85.3375	10.3276	15.6654
TFPI	1111.3	1104.19	227.982	500.181	5.83503	0	45.1324	1479.9	21.2934	338.083	494.019	515.245	296.918	567.869
CALCRL	735.465	675.629	213.553	8.95062	1.45876	0	9.50155	52.1978	3.87153	10.4832	20.1883	70.8462	23.2371	0
ITGAV	37205.1	37087.9	25676.1	2166.58	2286.6	3099.45	1909.81	4319.85	2588.12	2253.36	3677.83	2184.96	1386.48	3050.83
LOC789157	1.47388	5.07174	1.44292	3.15904	3.64689	4.2268	3.16718	23.199	67.7518	5.2416	10.6879	6.44057	5.1638	3.91634
NUP35	402.369	393.785	311.672	718.682	702.392	820.603	870.184	845.797	1180.82	753.218	1081.85	1574.72	671.293	1574.37
LOC132342946	33.8992	6.88308	27.4156	2.63253	2.91752	3.01914	0	4.83313	0	5.2416	2.37509	0	0	0
NCKAP1	11671.6	12442.1	5665.64	4523.75	3222.4	4090.94	3984.32	8562.37	4131.89	5004.68	5992.35	5778.8	2775.54	4852.34
FRZB	1.47388	2.89814	0	112.672	32.0927	33.8144	71.2616	249.389	32.908	15.7248	262.447	9.66085	0	0
PDE1A	1042.03	1211.06	668.074	0	0	0	0	21.2658	0	0	13.063	162.624	28.4009	46.9961
ITPRID2	3494.56	3603.11	2624.68	271.151	226.107	334.521	235.163	1046.85	295.204	253.169	631.774	3981.88	4260.13	3180.07
CERKL	947.704	917.624	31.7443	14.2157	16.0463	13.888	15.0441	22.2324	17.4219	5.2416	8.31281	46.6941	10.3276	3.91634
ITGA4	2221.13	2117.09	1245.24	22.1133	10.2113	20.5302	27.7129	46.398	21.2934	11.0074	15.4381	4.83042	0	7.83268
NA	16.2127	14.4907	7.21462	81.6086	97.0074	71.8556	82.3468	138.227	95.8204	49.2711	176.944	254.402	632.565	826.347
UBE2E3	1117.2	1198.02	769.8	1899.11	1951.82	1563.92	1572.51	2947.24	3594.72	1788.96	3854.77	7880.03	3537.2	5710.02
ZNF385B	95.8021	147.805	67.8175	15.2687	19.6932	12.0766	28.5046	9.66625	17.4219	27.7805	14.2505	0	2.5819	3.91634
LOC132342951	38.3208	40.9362	28.8585	0	0	0	0	0	0	0	0	11.271	12.9095	15.6654
SESTD1	1608	1679.83	1059.11	925.072	473.367	558.541	449.74	1785.36	555.564	571.859	2024.76	845.324	815.88	1413.8
CCDC141	517.331	587.236	511.517	6.31808	0	0	0	1.93325	1.93576	0	1.18754	244.741	400.194	78.3268
TTN	14.7388	4.70948	5.7717	104.248	59.0797	83.3283	20.5867	203.958	50.3299	46.1261	168.631	8063.59	8264.65	15301.1
LOC112442546	2.94776	3.62267	1.44292	42.6471	37.1983	26.5684	14.2523	88.9295	27.1007	57.6576	91.4409	11.271	18.0733	46.9961
PLEKHA3	726.622	695.191	437.206	312.219	253.094	374.977	193.198	601.241	305.851	316.593	470.268	280.165	240.116	356.387
FKBP7	1522.52	1842.85	1086.52	221.659	189.638	147.938	205.867	435.948	217.774	179.787	301.636	66.0158	2.5819	3.91634
PJVK	14.7388	37.6758	32.4658	139.524	107.948	67.0249	58.5929	194.292	117.114	188.174	210.195	43.4738	0	7.83268
OSBPL6	1815.82	1984.14	1963.82	570.733	380.006	341.163	515.459	783.933	424.9	618.509	1131.73	975.746	1293.53	983.001
NFE2L2	3485.72	3840.04	2839.68	773.439	382.924	586.317	387.188	1426.74	431.676	1105.98	1738.57	5490.58	4332.42	4723.1
HOXD4	107.593	113.39	126.256	1.05301	56.1622	38.645	1.58359	5.79975	14.5182	1.04832	0	53.1347	49.0561	86.1594
HOXD8	356.678	409	365.781	8.42411	17.5051	4.83063	7.12616	21.2658	81.3021	4.19328	1.18754	331.689	185.897	231.064
HOXD9	313.936	232.938	448.75	3.15904	69.291	17.511	4.75077	6.76638	19.3576	2.09664	0	106.269	500.888	74.4104
HOXD10	0	0	0	1.05301	13.1288	1.20766	3.16718	6.76638	8.71094	0	1.18754	1.61014	0	3.91634
LNPK	2703.09	3026.38	1068.49	1212.02	958.404	1057.91	992.912	1369.71	1058.86	1094.97	1653.06	1616.58	1652.41	1938.59
LOC112442552	2.94776	1.44907	2.88585	56.8627	72.9379	64.0058	76.0124	28.0321	73.5591	71.2858	21.3758	6.44057	0	15.6654
WIPF1	623.45	716.565	626.229	176.906	70.0204	50.7216	62.5519	251.323	40.6511	98.5421	205.445	4360.26	3196.39	4531.2
SCRN3	680.932	703.886	220.767	263.253	95.5486	103.858	105.309	516.178	96.7882	255.79	267.198	127.201	154.914	19.5817
SP9	0	0	0	0	18.9638	20.5302	4.75077	1.93325	25.1649	2.09664	1.18754	0	5.1638	0
LOC787497	5.89551	11.2303	0	17.9012	15.317	20.5302	38.798	25.1323	49.362	32.4979	14.2505	218.979	38.7285	90.0758
LOC107132247	84.011	11.5926	8.65755	6.31808	285.917	198.056	224.87	16.4326	23.2292	2.09664	10.6879	69.2361	10.3276	27.4144
CDCA7	112.015	106.869	106.776	1253.61	1975.89	1554.25	1233.62	485.246	2757.5	1621.23	1176.86	731.004	614.492	1774.1
MAP3K20	5114.36	4407.71	2569.85	472.277	443.462	705.875	425.986	1276.91	426.836	286.191	1014.16	1928.95	828.789	1570.45
ITGA6	17621.7	16592.6	14165.2	3749.25	2171.36	2933.4	3297.04	5151.15	2142.89	4586.93	6271.42	1106.17	1773.76	1781.93
DLX2	53.0596	51.442	78.6394	4.73856	16.0463	1.81148	7.91796	5.79975	13.5504	14.6765	10.6879	0	10.3276	0
HAT1	532.07	602.089	15.1507	1367.86	1326.01	1816.32	1506	1448	2035.46	1606.03	2018.83	6393.87	2323.71	1351.14
SLC25A12	1025.82	1244.39	895.335	271.151	301.233	181.148	365.81	242.623	611.702	177.69	315.887	217.369	227.207	109.657
LOC784052	0	18.8379	4.32877	6.31808	1.45876	0	1.58359	2.89988	1.93576	4.19328	1.18754	49.9144	43.8923	168.403
CYBRD1	1419.34	1530.58	856.376	320.116	401.158	564.579	349.182	605.107	300.044	254.742	293.324	280.165	232.371	70.4941
LOC112442555	86.9588	81.5102	18.758	220.606	207.873	181.148	202.7	589.641	255.521	245.307	300.449	1070.74	875.263	1327.64
LOC101905343	106.119	113.752	14.4292	54.7567	16.7757	22.9455	4.75077	73.4635	9.67882	63.4234	70.0651	56.3549	54.2198	125.323
GAD1	0	0	0	0.526507	161.922	133.446	11.0851	12.5661	23.2292	4.19328	3.56263	3.22028	0	27.4144
ERICH2	0	0	0	11.5831	299.775	216.171	133.813	30.932	189.705	5.2416	55.8146	3.22028	0	31.3307
NA	0	0	0	0	20.4226	12.6804	10.2933	0	12.5825	1.57248	0	25.7623	2.5819	11.749
SP5	0	0	0	18.4277	1549.93	2732.93	336.513	4.83313	2128.37	30.4013	2.37509	86.9476	18.0733	35.247
NA	0	0	0	189.542	188.909	89.3666	86.3057	18.3659	249.714	174.545	2.37509	0	7.74569	39.1634
MYO3B	0	0	0	1144.63	577.668	605.64	463.992	150.794	896.259	1436.72	11.8754	148.133	43.8923	254.562
LOC132342959	0	0	0	147.422	65.6441	100.839	83.1386	20.2991	88.0773	225.389	1.18754	16.1014	0	74.4104
UBR3	3036.19	3005.01	1363.56	1065.12	869.42	1102.59	1024.58	1624.9	881.741	967.6	1578.25	3318.5	2212.69	3391.55
SSB	2994.92	2977.84	913.371	5063.94	4676.05	4685.1	4046.08	5881.91	5200.43	5537.23	7287.96	13230.5	4887.53	7166.9
LOC112442557	7.36939	4.34721	2.88585	69.4989	29.1752	45.2871	57.0093	292.887	40.6511	31.9738	223.258	46.6941	20.6552	58.7451
KLHL23	144.44	135.126	69.9819	945.08	299.775	445.021	345.223	1092.29	399.735	681.408	1369.24	148.133	123.931	258.478
PHOSPHO2	145.914	136.575	81.5253	283.787	177.968	248.173	258.917	179.792	422.965	316.069	155.568	220.589	51.638	43.0797
CFAP210	0	3.26041	4.32877	24.2193	27.7164	17.511	25.3375	43.4981	32.908	6.81408	32.0637	4.83042	36.1466	86.1594
KLHL41	67.7984	71.0044	46.8951	14.2157	11.6701	6.64211	11.0851	12.5661	9.67882	10.4832	17.8132	148.133	43.8923	46.9961
LRP2	0	0	0	2269.77	54.7034	42.268	206.659	5068.02	36.7795	377.395	7428.09	87005.6	66344.4	126878
DHRS9	41.2686	46.3702	60.6028	0	0	0	1.58359	3.8665	0	0	0	140.082	302.082	105.741
SPC25	221.082	189.828	134.192	2082.86	1630.16	2173.78	2097.47	1976.75	1511.83	1932.05	2256.34	2574.62	950.138	2095.24
NOSTRIN	309.514	290.539	210.667	0.526507	0	0.603828	0	6.76638	3.87153	2.6208	2.37509	162.624	296.918	129.239
STK39	818.002	685.048	907.6	104.248	103.572	101.443	99.7663	37.6984	57.1051	122.129	58.1897	4.83042	28.4009	74.4104
LOC100847850	228.451	118.461	134.192	34.7494	26.987	27.1723	19.0031	17.3993	23.2292	32.4979	3.56263	291.436	250.444	62.6614
B3GALT1	36.8469	24.6342	13.7078	328.54	205.685	115.935	313.551	657.305	141.311	370.057	491.644	33.813	131.677	246.729
SCN7A	0	0	0	163.217	86.0667	53.7407	37.2144	210.724	34.8438	106.929	260.072	3.22028	0	3.91634
SCN9A	19.1604	11.9548	1.44292	202.179	296.857	387.658	123.52	216.524	158.733	132.613	428.704	104.659	276.263	15.6654
SCN1A	10.3171	13.0416	1.44292	117.938	437.627	341.163	98.9745	217.491	183.898	106.929	142.505	35.4231	46.4742	54.8287
GALNT3	1.47388	0.724535	0	24.2193	183.803	515.669	339.68	9.66625	121.953	83.8656	2.37509	3378.08	1760.85	3896.76
CSRNP3	5.89551	2.89814	2.88585	300.635	43.7627	71.8556	72.8452	1306.88	21.2934	129.992	1444.05	0	0	0
SCN2A	140.018	181.134	187.58	19.4808	10.2113	17.511	5.54257	31.8986	15.4861	12.5798	23.7509	9.66085	5.1638	19.5817
SCN3A	0	0	2.88585	36.8555	4.37627	4.83063	4.75077	11.5995	5.80729	33.5463	14.2505	4.83042	0	0
SLC38A11	0	0.724535	0	34.7494	16.0463	14.4919	27.7129	11.5995	25.1649	48.7469	26.126	603.803	304.664	317.223
COBLL1	4518.91	4692.45	2856.27	3421.77	374.901	531.973	660.358	2716.22	228.42	3222.54	7548.03	20572.8	11933.5	15951.2
GRB14	8.84327	7.24535	2.88585	35.276	48.139	59.1752	29.2964	80.2299	46.4584	26.208	22.5634	33.813	5.1638	3.91634
FIGN	704.514	689.033	574.284	950.345	202.038	291.045	258.125	2489.06	238.099	773.136	3253.87	397.705	560.272	618.781
KCNH7	0	0	0	21.0603	2.91752	10.8689	13.4605	47.3646	13.5504	11.5315	14.2505	3.22028	23.2371	15.6654
GCA	7.36939	5.79628	0	227.451	241.424	280.78	279.504	459.147	268.103	177.166	238.697	3284.69	2238.51	1554.79
IFIH1	2.94776	0	0	1.05301	25.5283	17.511	20.5867	18.3659	23.2292	3.14496	3.56263	75.6766	10.3276	70.4941
FAP	2070.8	2722.8	792.166	4.21205	4.37627	5.43445	0.791796	6.76638	56.1372	0	0	0	0	0
TBR1	0	0	0	0	1.45876	1.20766	4.75077	0	5.80729	5.2416	1.18754	28.9825	15.4914	19.5817
RBMS1	5923.52	6063.63	3884.35	1166.74	1038.64	1046.43	869.392	4056.93	1760.58	1030.5	2768.17	3276.64	1704.05	3963.33
PLA2R1	704.514	637.591	523.06	0	0	1.81148	3.16718	10.6329	9.67882	0	0	355.841	469.905	278.06
LOC132343551	61.9029	73.9026	64.9316	0	0	0.603828	2.37539	0.966625	13.5504	2.6208	0	4.83042	0	27.4144
LY75	0	2.89814	0	25.2723	184.533	249.985	289.005	41.5649	65.816	25.1597	19.0007	11.271	74.875	19.5817
CD302	539.439	691.206	115.434	95.8242	69.291	144.315	66.5108	288.054	66.7839	70.7616	141.318	51.5245	77.4569	121.406
TANC1	2066.38	1735.62	2504.2	242.72	422.31	520.5	339.68	374.084	375.538	185.029	273.135	396.095	699.694	607.032
PKP4	1130.46	960.733	1080.03	2615.16	2193.97	1954.59	3887.72	3482.75	2081.92	3012.87	4501.98	1629.46	2099.08	2486.87
CCDC148	0	1.81134	2.88585	43.7001	33.5514	24.757	45.9242	73.4635	15.4861	72.8583	84.3157	0	5.1638	19.5817
ACVR1	2085.54	2628.25	2193.97	517.03	1062.7	948.614	906.606	794.566	1381.17	672.497	745.778	1210.83	1306.44	1257.14
CYTIP	212.238	189.828	118.32	0	0	9.66125	3.16718	0.966625	5.80729	0	0	0	15.4914	11.749
GALNT5	97.2759	99.2613	77.9179	0	1.45876	4.2268	3.95898	0.966625	1.93576	0	0	0	0	0
GPD2	1485.67	1583.83	1072.81	404.884	490.872	787.996	728.452	651.505	484.909	560.327	685.213	1919.29	1198	626.614
NR4A2	757.573	1007.83	952.33	106.354	68.5616	32.0029	23.7539	174.959	316.498	139.951	155.568	149.743	54.2198	203.65
KCNJ3	0	0	0	25.2723	26.987	35.022	47.5077	21.2658	13.5504	95.9213	41.5641	0	0	3.91634
GALNT13	0	1.44907	0	146.369	25.5283	25.3608	50.6749	472.68	46.4584	95.9213	128.255	6.44057	0	7.83268
RPRM	29.4776	44.1966	79.3609	516.503	134.935	133.446	331.762	1117.42	98.724	543.03	592.585	4.83042	0	0
CACNB4	2.94776	11.9548	5.7717	14.7422	24.7989	11.4727	33.2554	19.3325	17.4219	26.208	17.8132	11.271	10.3276	15.6654
NEB	5.89551	5.43401	1.44292	14.2157	15.317	21.7378	8.70975	57.9975	14.5182	8.38656	32.0637	552.279	735.841	1707.52
TNFAIP6	244.664	335.822	164.493	2.10603	14.5876	2.41531	7.91796	7.733	9.67882	1.04832	0	0	36.1466	0
NMI	661.771	646.647	396.083	56.3362	46.6802	50.7216	54.6339	41.5649	63.8802	30.9255	27.3135	51.5245	23.2371	19.5817
RND3	5407.66	5140.58	3087.14	1557.41	808.152	627.981	818.717	2222.27	1079.19	1203.47	1929.76	6163.62	3839.28	4131.74
LYPD6B	0	0	0	1.05301	60.5384	59.1752	115.602	3.8665	42.5868	4.19328	3.56263	120.761	28.4009	3.91634
KIF5C	16.2127	31.155	33.1873	1865.41	1545.55	1343.52	2313.63	921.194	1038.54	1723.44	1641.19	407.366	764.242	458.212
LOC615626	132.649	129.692	98.1189	205.864	550.681	434.152	517.834	530.677	345.534	180.835	1420.3	20.9318	67.1293	11.749
ACVR2A	1656.64	1887.41	865.033	349.601	366.148	437.172	326.22	549.043	475.23	436.101	923.91	943.543	663.548	1640.95
LOC104971220	32.4253	38.7626	23.0868	0.526507	0	2.41531	0	0	0	0	0	3.22028	0	0
ZEB2	5199.84	5208.68	3587.11	2162.89	399.7	621.943	731.619	4092.69	1510.86	1475.51	4715.74	0	7.74569	19.5817
GTDC1	303.619	327.128	213.553	708.152	553.599	448.041	834.553	950.192	745.269	882.162	779.029	782.529	1228.98	2048.25
ARHGAP15	0	1.0868	0	2.10603	7.29379	4.83063	1.58359	0.966625	6.77518	2.09664	5.93772	325.249	534.453	223.231
NXPH2	0	0	0	29.4844	5.83503	2.41531	4.75077	5.79975	3.87153	17.2973	10.6879	0	0	0
SPOPL	2343.47	2454.36	527.389	618.646	363.96	435.36	317.51	1080.69	452.001	480.131	1268.3	1167.35	1221.24	1261.06
THSD7B	0	0	0	663.399	37.1983	23.5493	79.9714	1476.04	35.8116	539.361	799.218	3.22028	98.1121	15.6654
LOC785761	44.2163	30.0682	2.88585	69.4989	98.4661	94.801	117.978	15.466	89.0452	70.2375	14.2505	3.22028	2.5819	19.5817
LOC104971235	0	0	0	5.26507	2.91752	6.64211	1.58359	12.5661	0	2.09664	3.56263	1.61014	20.6552	0
CXCR4	4.42163	13.0416	2.88585	74.764	848.997	1066.36	700.739	215.557	530.4	44.0295	60.5648	19.3217	2.5819	0
MCM6	1277.85	1320.83	1387.37	5605.72	5736.56	6275.59	6404.84	6202.83	6113.15	5975.95	8917.27	7928.34	4980.48	6074.24
ZRANB3	204.869	233.3	115.434	553.359	398.97	479.44	524.169	794.566	380.378	552.989	566.459	631.175	395.03	548.287
RAB3GAP1	2564.55	2823.51	1874.36	1021.42	1199.83	1106.21	1343.68	1235.35	1122.74	1068.76	1673.25	1383.11	1105.05	1973.83
MAP3K19	0	0	0	6.31808	2.91752	1.20766	3.16718	3.8665	3.87153	0	2.37509	3.22028	23.2371	31.3307
TMEM163	2.94776	4.34721	0	14.7422	78.7729	92.3857	93.4319	22.2324	220.677	4.71744	16.6256	64.4057	227.207	140.988
NCKAP5	337.518	330.75	412.676	25.2723	4.37627	16.3034	28.5046	23.199	9.67882	11.5315	77.1904	123.981	33.5647	152.737
LYPD1	2.94776	0	0	276.416	1058.33	1177.47	452.907	241.656	396.832	286.716	91.4409	177.116	415.686	391.634
GPR39	35.3731	35.8645	36.0731	5.26507	4.37627	7.84977	9.50155	55.0976	7.74306	0	8.31281	3.22028	0	0
SLC35F5	2468.75	2611.22	1258.95	459.64	474.096	531.369	492.497	855.463	809.15	581.818	594.96	1212.44	864.936	383.801
LOC100847374	216.66	241.27	147.178	61.6013	35.0102	45.8909	22.1703	105.362	19.3576	103.784	64.1274	513.635	549.944	415.132
ACTR3	14075.5	13845.1	6521.3	4527.43	3669.5	3224.44	3694.52	4567.3	4898.45	5162.45	4271.6	17362.2	6604.49	9034.99
DPP10	0	0	0	22.1133	19.6932	12.0766	28.5046	120.828	14.5182	12.5798	129.442	0	0	3.91634
CCDC93	1182.05	1214.32	1495.59	482.28	735.214	754.785	549.506	758.801	511.042	514.201	535.583	1075.57	679.039	1264.98
INSIG2	627.872	663.674	150.786	124.256	126.912	283.195	200.324	234.89	174.219	121.605	281.448	407.366	265.935	595.283
LOC100848049	0	0	0	1.05301	12.3994	5.43445	16.6277	2.89988	23.2292	1.04832	2.37509	74.0665	61.9655	35.247
EN1	14.7388	7.96988	10.1005	35.276	97.7368	69.4402	115.602	293.854	65.816	40.3603	11.8754	8.05071	23.2371	0
NA	2.94776	5.79628	2.88585	20.0073	61.2678	51.9292	58.5929	64.7639	73.5591	36.1671	11.8754	0	5.1638	0
DBI	2159.23	2283.01	2108.11	2139.2	816.904	904.535	949.363	3451.82	1231.15	2586.73	2099.58	14457.5	5313.55	5706.11
TMEM37	2.94776	0	0	9.47712	60.5384	54.3445	46.716	7.733	87.1094	12.0557	7.12527	365.502	831.371	528.706
SCTR	0	0	0	1.05301	1.45876	11.4727	11.8769	4.83313	14.5182	0	1.18754	8.05071	2.5819	7.83268
CFAP221	0	0	0	31.0639	35.0102	38.0412	56.2175	72.4969	30.9722	41.4087	58.1897	16.1014	15.4914	39.1634
TMEM177	110.541	121.36	189.023	274.31	533.905	423.284	439.447	153.693	518.785	320.786	92.6285	99.8288	276.263	35.247
PTPN4	271.194	318.795	127.699	1034.06	627.266	1056.1	1030.13	2063.74	698.811	1006.39	2272.96	2714.7	2261.74	2298.89
EPB41L5	141.492	125.707	113.991	3521.28	2016.73	1682.27	2358.76	6954.87	1235.02	2253.89	5130.19	2763	1652.41	1860.26
GLI2	66.3245	47.0948	96.676	3343.84	1665.17	1925.61	3757.86	2339.23	1171.14	3838.95	2788.36	40.2535	56.8017	93.9921
LOC132343144	20.6343	23.9097	8.65755	64.7603	63.456	46.4948	87.0975	70.5636	60.0087	57.6576	53.4395	127.201	131.677	415.132
CNTNAP5	0	0	0	199.546	25.5283	27.7761	11.8769	337.352	13.5504	20.9664	173.382	0	0	11.749
GLS	6268.4	6234.62	4317.95	2587.25	1654.96	1718.5	1680.19	2832.21	1877.69	2259.13	1955.89	737.445	1001.78	939.921
STAT4	20.6343	43.1098	5.7717	48.4386	145.876	106.878	129.855	10.6329	104.531	42.9811	13.063	19.3217	0	35.247
MYO1B	8728.31	8910.69	7250.7	2870.52	2602.42	2873.01	2318.38	4561.5	2613.28	3276	4743.05	17140	12733.9	23290.5
NABP1	452.481	427.838	281.37	214.288	173.592	104.462	83.9304	231.023	197.448	216.478	218.508	2172.08	1776.35	1907.26
CAVIN2	254.981	306.116	259.726	0	0	0	1.58359	8.69963	3.87153	0	3.56263	0	0	19.5817
TMEFF2	5.89551	0.724535	1.44292	46.3326	47.4096	44.6833	95.8073	203.958	114.21	71.2858	53.4395	1.61014	54.2198	27.4144
LOC132342842	42.7425	57.9628	38.959	13.6892	1.45876	0.603828	0.791796	1.93325	5.80729	18.8698	1.18754	17.7116	15.4914	35.247
DNAH7	0	0.724535	0	48.4386	40.1158	30.7952	41.9652	212.658	13.5504	43.5053	96.1911	17.7116	36.1466	3.91634
STK17B	686.827	831.404	248.183	115.831	93.3605	123.181	120.353	334.452	62.9124	129.992	176.944	56.3549	20.6552	54.8287
HECW2	515.857	459.717	475.444	152.16	102.842	155.184	101.35	120.828	115.178	92.7764	193.57	505.584	903.664	959.503
PGAP1	103.171	119.548	31.7443	48.9651	18.2345	32.6067	13.4605	108.262	5.80729	18.8698	122.317	756.766	679.039	184.068
ANKRD44	988.972	1091.51	836.896	151.634	346.455	211.34	163.902	263.889	306.819	242.686	489.268	900.069	1009.52	567.869
COQ10B	879.905	1053.11	435.763	409.096	259.659	377.393	228.829	524.877	420.061	456.019	591.397	597.362	180.733	783.268
HSPE1	2079.64	2027.61	1359.24	4422.13	5076.48	3874.77	5057.99	4370.11	7595.94	4603.17	3648.14	30484.8	18891.7	8322.22
RFTN2	154.757	208.304	130.585	51.0712	9.48192	7.84977	19.0031	347.018	16.454	21.4906	96.1911	0	7.74569	23.498
SATB2	97.2759	110.129	77.1965	34.2229	32.0927	10.2651	26.1293	87.9629	70.6554	10.4832	40.3765	721.343	1154.11	1366.8
FTCDNL1	4.42163	0.724535	2.16439	38.9615	10.9407	13.888	17.4195	36.7318	23.2292	28.3046	29.6886	12.8811	36.1466	7.83268
MAIP1	176.865	159.398	163.051	528.086	374.171	392.488	319.886	415.649	602.991	501.097	475.018	2360.47	1278.04	849.845
SPATS2L	3027.35	2974.22	3297.08	431.736	248.718	281.988	161.526	715.303	391.992	370.581	562.896	363.892	648.056	446.463
SGO2	583.656	551.371	33.9087	2110.24	1560.14	1601.96	1340.51	3880.03	1405.37	1986.57	3880.9	6773.86	3051.8	4570.37
AOX1	517.331	637.229	766.915	173.747	207.144	188.998	237.539	624.44	158.733	192.891	713.714	1367.01	1092.14	434.714
HYCC2	2003	1906.25	580.777	276.943	376.359	445.021	403.816	401.149	278.75	324.455	484.518	1048.2	1187.67	1578.28
CFLAR	1420.82	1437.12	1093.02	102.142	85.3373	80.913	125.104	183.659	98.724	84.3898	123.505	12.8811	74.875	11.749
FLACC1	8.84327	1.44907	1.44292	5.26507	0	0	0	5.79975	0	0	2.37509	2193.01	552.526	712.774
CASP8	319.832	364.803	239.526	1.05301	46.6802	20.5302	16.6277	8.69963	30.9722	17.2973	1.18754	37.0333	129.095	3.91634
STRADB	347.835	411.536	197.681	824.51	1075.1	1172.03	1308.05	1053.62	1364.71	887.927	1172.11	3627.65	2259.16	2733.6
C2CD6	0	0	0	43.1736	75.8554	129.823	79.1796	34.7985	71.6233	82.2931	57.0022	111.1	219.461	15.6654
ALS2	791.472	814.015	882.349	2980.56	2501.04	3529.38	3389.68	3830.74	2078.04	2892.32	3844.08	3580.95	2439.89	4907.17
LOC132343179	32.4253	54.3401	30.3014	8.95062	8.75255	3.01914	2.37539	4.83313	2.90365	2.09664	8.31281	0	5.1638	0
BMPR2	7739.33	6805.56	4494.71	923.493	465.344	779.542	537.629	1613.3	605.894	726.486	1825.26	1846.83	1520.74	3285.81
FAM117B	232.873	245.617	184.694	1021.42	1064.16	1018.05	1179.78	1417.07	906.906	908.37	1616.25	1458.79	924.319	1582.2
ICA1L	97.2759	87.6687	66.3745	1.05301	1.45876	12.6804	12.6687	6.76638	1.93576	3.14496	8.31281	149.743	2.5819	180.152
LOC783376	64.8506	40.9362	15.1507	17.9012	109.407	121.369	172.611	1.93325	90.9809	10.4832	0	41.8637	20.6552	66.5778
NBEAL1	2347.89	2098.98	481.937	367.502	177.239	324.256	243.873	835.164	163.572	285.667	719.652	4371.53	3893.5	5463.29
ABI2	626.398	562.601	551.919	2288.2	1308.51	1419	1769.66	4588.57	1246.63	2156.92	4263.29	181.946	265.935	234.98
RAPH1	2638.24	2821.7	1958.05	1288.36	819.822	1088.7	933.527	1593.96	686.229	1528.98	2157.77	3147.83	4162.02	7112.07
LOC101903301	1266.06	1118.68	1822.41	1226.76	242.154	161.222	300.091	1825.95	36.7795	1592.4	1275.42	1495.82	870.099	1041.75
NRP2	8738.62	8708.91	10998.7	1089.87	4835.78	4655.52	3501.32	1928.42	3461.15	613.792	684.026	561.939	712.604	1221.9
LOC132343216	0	0	0	7.3711	8.75255	15.6995	4.75077	5.79975	1.93576	17.2973	11.8754	27.3724	12.9095	46.9961
ZDBF2	0	0	0	204.811	194.744	274.138	156.776	228.124	168.412	199.181	306.387	492.703	100.694	340.721
ADAM23	1.47388	0.724535	0	247.458	31.3633	32.6067	57.0093	222.324	32.908	147.289	155.568	0	0	3.91634
LOC104971292	0	2.89814	0	3.15904	19.6932	3.01914	7.91796	13.5328	19.3576	1.04832	3.56263	16.1014	0	35.247
KLF7	1641.9	1855.17	1783.46	1159.37	398.241	400.942	1006.37	665.038	294.236	893.693	959.536	911.34	944.975	2024.75
NA	1.47388	1.44907	2.88585	0	45.2215	18.7187	10.2933	1.93325	37.7474	8.38656	2.37509	1.61014	0	0
LOC784637	58.9551	43.1098	119.041	11.5831	15.317	6.03828	11.0851	10.6329	3.87153	9.95904	7.12527	3.22028	118.767	19.5817
CCNYL1	6740.04	6729.12	4788.35	2051.27	2045.91	2388.14	2155.27	1365.84	2180.64	2271.71	2116.2	1690.65	1520.74	2702.27
FZD5	42.7425	18.8379	40.4019	8527.83	3801.52	3592.17	4645.47	13990.9	5810.2	4355.77	19634.9	3880.44	2907.22	4045.58
CRYGD	0	0	0	22.1133	3.64689	1.20766	1.58359	2.89988	11.6146	1.04832	4.75018	0	0	0
CRYGB	0	0	0	160.058	42.304	35.022	83.9304	110.195	83.2379	159.869	119.942	0	0	0
C2H2orf80	0	0	0	1.57952	1.45876	0	3.16718	0.966625	3.87153	5.76576	5.93772	223.81	183.315	348.554
LOC104971301	0	0	0	2.10603	2.18814	0.603828	5.54257	1.93325	19.3576	1.04832	8.31281	43.4738	92.9483	148.821
PTH2R	210.765	185.119	289.306	2.10603	0	0	1.58359	0.966625	0	0	0	1.61014	0	0
MAP2	60.429	57.9628	57.717	989.306	479.202	440.795	310.384	1726.39	421.997	376.347	1540.25	1.61014	56.8017	43.0797
UNC80	0	1.44907	0	121.097	37.1983	89.3666	18.2113	651.505	42.5868	44.0295	428.704	8.05071	5.1638	27.4144
RPE	742.834	769.094	586.549	320.116	255.283	407.584	209.826	329.619	278.75	294.054	349.138	2220.39	1148.94	2244.06
ACADL	346.361	401.03	300.128	109.513	72.2085	68.8364	56.2175	319.953	27.1007	145.717	457.205	161.014	80.0388	90.0758
ERBB4	123.806	122.446	109.662	39.488	5.83503	9.66125	26.1293	160.46	3.87153	7.33824	140.13	0	10.3276	3.91634
LOC785214	5.89551	1.44907	0	6.31808	83.8786	36.8335	72.8452	6.76638	3.87153	3.14496	4.75018	11.271	7.74569	0
IKZF2	231.399	273.15	94.5116	114.252	43.0334	116.539	55.4257	502.645	36.7795	31.4496	453.642	14.4913	7.74569	58.7451
SPAG16	0	12.6794	2.88585	19.4808	21.8814	16.9072	26.1293	72.4969	17.4219	46.6503	64.1274	78.8969	15.4914	7.83268
BARD1	91.3804	93.465	60.6028	1580.05	721.356	931.707	837.72	1792.12	985.304	1435.67	2136.39	4497.12	3206.72	7542.87
FN1	1.22956e+06	1.35506e+06	1.73829e+06	7842.85	23723	32159.9	33402.7	41801.7	21486	5155.64	10087	216867	168598	336468
MIR2285L	2.94776	3.26041	0	0	0	0	0	0.966625	0	0	0	33.813	95.5302	23.498
MREG	28.0037	10.868	10.8219	889.27	310.715	431.133	431.529	963.725	545.886	1213.43	761.216	0	0	46.9961
TMEM169	32.4253	36.2267	18.758	626.543	570.374	803.092	746.663	658.272	598.151	736.969	570.022	202.878	278.845	285.893
XRCC5	557.126	562.601	570.677	1535.29	1330.39	1215.51	1604.18	2200.04	1340.52	1708.76	2183.89	795.41	366.629	1006.5
RPL37A	15122	10890.5	24451.1	7512.73	9722.62	5121.67	6594.08	14012.2	8476.71	7763.34	8536.07	28171	21424.6	8729.52
IGFBP2	9496.2	11177.8	13492.8	19770.9	23235.1	25461.6	48357.3	11876.9	20523	25727.4	9711.74	410.586	1252.22	528.706
IGFBP5	24211.4	27775.8	34246.4	2774.69	2735.9	1350.16	1625.56	6300.46	3219.18	1617.03	5383.14	260.843	668.711	297.642
TNS1	15954.7	15254.7	23818.4	639.179	443.462	374.977	413.317	780.066	319.401	442.391	749.341	2197.84	2793.61	2964.67
CXCR1	0	0	0	0	8.75255	5.43445	9.50155	0.966625	27.1007	0	0	119.15	38.7285	35.247
ARPC2	19645.3	20589.5	20877	3962.49	6077.91	5289.54	5541.78	5153.08	8798.05	4132.48	5159.88	26192.2	21357.5	28514.9
LOC112443653	17.6865	8.33215	1.44292	0.526507	0	5.43445	0	0.966625	2.90365	0	1.18754	180.336	134.259	180.152
GPBAR1	735.465	991.164	1198.35	13.6892	171.404	119.558	244.665	6.76638	54.2014	31.4496	9.50036	115.93	183.315	50.9124
PNKD	433.32	490.148	852.047	518.609	1561.6	1548.82	1522.62	247.456	666.871	395.217	290.948	115.93	100.694	74.4104
TMBIM1	7158.63	7581.9	10849.4	6115.9	18398.6	18274.3	25383.4	4630.13	11924.3	10623.2	7876.98	2014.29	1432.95	1942.5
CATIP	22.1082	14.4907	49.0594	0	1.45876	0	2.37539	0	0	0	0	0	0	0
LOC104971307	16.2127	31.155	31.0229	0	1.45876	1.20766	2.37539	0	0	0	0	0	0	0
CTDSP1	2958.07	2895.6	4344.65	1130.94	1382.17	1290.98	1789.46	1156.08	1063.7	845.47	961.911	167.455	268.517	509.124
VIL1	0	0.724535	7.21462	5.26507	565.269	461.929	547.923	19.3325	127.76	19.9181	1.18754	0	0	0
USP37	624.924	593.756	247.462	941.921	932.146	1368.27	975.492	1194.75	677.518	1075.58	1506.99	3070.54	2791.03	4257.06
PLCD4	144.44	136.575	261.169	57.9157	67.8322	42.268	45.9242	112.129	37.7474	38.2637	71.2527	8.05071	0	15.6654
TTLL4	504.066	409.725	615.407	2381.39	1762.18	2350.1	2643.01	2396.26	1329.87	2514.92	2130.46	1139.98	1298.69	2153.99
WNT10A	0	0	0	21.0603	12.3994	9.66125	11.0851	6.76638	0	12.5798	1.18754	67.6259	20.6552	3.91634
CDK5R2	0	0	0	60.0218	51.7859	50.1177	52.2585	33.8319	41.6189	25.1597	21.3758	66.0158	56.8017	27.4144
CFAP65	0	0	0	38.435	48.8684	44.6833	30.88	26.0989	21.2934	21.4906	41.5641	11.271	103.276	3.91634
IHH	0	0	0	0	13.8582	18.1148	4.75077	0	3.87153	0.52416	0	80.5071	464.742	0
ABCB6	703.04	781.049	1155.78	1794.86	3056.83	3744.94	3087.21	883.495	2993.66	2246.55	951.223	1693.87	2563.82	2020.83
ATG9A	2265.35	2429.73	3552.48	736.583	1037.18	1094.14	1277.96	783.933	1044.35	789.909	648.399	265.673	361.466	701.025
GLB1L	262.35	339.445	383.818	550.726	166.298	202.282	68.0944	437.881	110.339	435.577	458.392	25.7623	77.4569	90.0758
TUBA4A	400.895	430.736	621.179	1661.66	4748.99	3661.01	4289.95	460.114	6112.18	1883.31	338.45	41.8637	51.638	140.988
TUBA1D	13.2649	15.2152	9.37901	3.15904	103.572	162.43	96.5991	77.33	154.861	4.19328	11.8754	0	0	19.5817
PTPRN	1538.73	1934.51	2588.61	76.87	393.865	535.596	335.721	368.284	1470.21	66.0442	27.3135	67.6259	126.513	54.8287
NA	0	0	0	10.0036	11.6701	10.2651	4.75077	1.93325	8.71094	8.91072	11.8754	3.22028	0	3.91634
DNPEP	1335.33	1411.03	2066.27	2951.6	3546.97	3302.94	3052.37	1644.23	4418.38	3662.31	1282.55	756.766	893.337	328.972
DES	54058.9	55429.1	88550.9	2045.48	3257.41	2295.15	3202.81	884.462	2336.47	3241.41	476.205	1.61014	72.2931	11.749
SPEG	2915.33	2818.44	4366.29	376.979	776.788	576.656	773.585	414.682	316.498	396.265	248.197	1.61014	7.74569	11.749
ASIC4	14.7388	6.88308	30.3014	7.8976	103.572	43.4756	67.3026	21.2658	29.0365	31.4496	15.4381	0	2.5819	3.91634
CHPF	24072.8	28741.9	39324.8	2818.92	3491.54	2952.72	3930.47	1583.33	3087.54	2508.63	1008.23	144.913	361.466	70.4941
INHA	26.5298	43.4721	40.4019	35.8025	116.701	114.727	108.476	14.4994	150.99	32.4979	28.5011	0	0	0
LOC104971315	221.082	148.892	160.886	81.082	22.6107	33.8144	40.3816	64.7639	15.4861	33.0221	86.6908	12.8811	23.2371	35.247
EPHA4	912.33	685.048	1136.3	413.308	66.3735	165.449	121.937	578.042	30.9722	223.816	575.959	9.66085	51.638	125.323
PAX3	294.776	334.011	316.722	1.57952	82.4198	83.9321	31.6718	13.5328	33.8759	1.04832	11.8754	6.44057	5.1638	23.498
SGPP2	8.84327	0	2.88585	76.87	2649.1	1972.71	1513.91	48.3313	1485.7	39.8362	110.442	2866.05	3147.33	6211.31
MOGAT1	5.89551	3.98494	8.65755	67.3929	123.265	145.523	167.069	111.162	63.8802	37.7395	159.131	165.845	10.3276	121.406
LOC785395	673.562	769.456	753.207	351.707	343.537	245.154	283.463	237.79	183.898	309.255	174.569	508.805	516.38	1061.33
SERPINE2	101070	119838	99160	621.278	1010.92	1187.73	1078.43	2493.89	1546.68	601.212	688.776	2634.19	1944.17	3454.21
DOCK10	1236.58	1100.21	803.709	116.885	53.2447	132.842	75.2206	167.226	67.7518	83.8656	105.691	223.81	555.108	105.741
IRS1	1286.7	1349.81	1858.49	1059.86	549.222	554.918	808.424	780.066	341.662	787.289	1118.67	223.81	591.255	148.821
RHBDD1	393.525	537.605	650.759	133.206	98.4661	120.766	167.069	118.895	123.889	194.463	127.067	17.7116	15.4914	97.9085
COL4A3	2.94776	1.0868	4.32877	3.15904	10.9407	13.888	11.0851	2.89988	19.3576	4.71744	1.18754	16.1014	33.5647	15.6654
TM4SF20	4.42163	12.3171	2.88585	1.05301	0	0.603828	0	0	0	0	0	4.83042	2.5819	31.3307
LOC132343302	0	0	0	1.05301	1.45876	1.81148	1.58359	3.8665	9.67882	3.14496	3.56263	3.22028	2.5819	0
SLC19A3	0	0	0	114.778	344.267	401.546	301.674	186.559	381.346	133.661	147.256	2247.76	2432.15	1527.37
LOC540098	72.22	47.8193	34.6302	21.5868	630.913	600.205	728.452	136.294	156.797	38.7879	187.632	128.811	82.6207	113.574
DAW1	0	0	0	26.3253	12.3994	7.84977	22.1703	71.5303	23.2292	16.7731	32.0637	0	0	0
SPHKAP	0	0	0	74.764	51.7859	65.8173	17.4195	578.042	71.6233	44.0295	471.455	1.61014	5.1638	0
PID1	1339.76	1522.61	1393.87	279.049	135.664	101.443	66.5108	405.016	131.632	178.214	279.073	212.539	77.4569	211.482
DNER	7.36939	10.1435	7.21462	189.542	158.275	186.583	130.646	174.959	150.99	304.013	57.0022	0	0	0
NA	0	0	0	4289.98	1676.84	1568.14	2392.02	601.241	4338.05	5686.61	890.659	396.095	338.229	203.65
FBXO36	2.94776	5.07174	4.32877	78.976	36.4689	28.9838	115.602	170.126	21.2934	72.8583	48.6893	35.4231	49.0561	3.91634
LOC132343306	26.5298	22.4606	15.1507	31.0639	81.6904	66.4211	42.757	81.1965	97.7561	27.2563	62.9399	434.738	521.543	313.307
SLC16A14	4.42163	11.9548	22.3653	127.941	71.4791	70.6479	101.35	274.522	74.5269	150.434	66.5025	56.3549	5.1638	93.9921
SP110	253.507	282.206	244.576	21.5868	43.0334	39.8527	38.798	24.1656	72.5912	38.7879	14.2505	4.83042	0	15.6654
LOC510377	651.454	632.881	709.198	36.329	70.7497	44.6833	57.0093	45.4314	61.9445	51.8919	22.5634	33.813	51.638	3.91634
SP140L	69.2723	48.9061	57.717	7.8976	3.64689	12.0766	4.75077	5.79975	1.93576	12.0557	2.37509	0	0	3.91634
C2H2orf72	7.36939	6.52081	14.4292	931.391	503.271	775.919	934.319	1001.42	1471.18	2108.7	847.907	1.61014	123.931	54.8287
HTR2B	1.47388	6.15855	8.65755	0	0	1.20766	0.791796	7.733	0	0	5.93772	199.658	263.354	1151.4
NA	2.94776	5.79628	5.7717	28.9579	29.9045	13.888	10.2933	6.76638	33.8759	22.5389	4.75018	8.05071	7.74569	50.9124
B3GNT7	0	1.44907	2.88585	140.577	137.853	100.839	135.397	236.823	194.544	82.2931	295.699	48.3042	82.6207	62.6614
LOC112443649	0	0.724535	0	12.6362	21.152	27.7761	2.37539	4.83313	22.2613	20.4422	2.37509	20.9318	15.4914	3.91634
NMUR1	4.42163	3.62267	12.9863	48.4386	87.5255	51.9292	94.2237	65.7305	69.6875	62.3751	76.0029	38.6434	15.4914	27.4144
NPPC	0	0	0	4.21205	2.18814	0	11.0851	16.4326	9.67882	7.33824	14.2505	4.83042	2.5819	0
ECEL1	51.5857	52.1665	76.475	10.5301	2.18814	3.01914	5.54257	15.466	3.87153	49.2711	24.9384	0	2.5819	0
PRSS56	103.171	125.345	279.927	0	5.83503	1.20766	0	0	0	0	0	1.61014	0	0
PHC2	8290.56	8487.57	11975.6	1928.59	1162.63	904.535	1270.83	1085.52	1853.49	1967.7	1119.85	299.486	578.345	129.239
AZIN2	4.42163	5.79628	2.88585	145.316	281.54	257.231	415.693	182.692	272.943	243.21	99.7538	3.22028	18.0733	0
HPCA	2.94776	14.4907	23.0868	207.444	210.79	172.695	232.788	231.023	202.287	194.463	168.631	12.8811	12.9095	0
LOC132343402	0	0	0	5.26507	13.1288	22.3416	3.95898	27.0655	3.87153	1.04832	5.93772	1.61014	64.5474	11.749
YARS1	6134.28	6102.76	8631.58	3294.88	2808.84	3262.48	3023.87	1701.26	3121.42	6526.32	3289.5	3349.09	2393.42	1496.04
KIAA1522	275.615	306.841	474.001	848.729	1469.7	995.713	1845.68	1116.45	725.912	730.155	831.281	946.763	903.664	571.785
LOC101907639	2.94776	2.1736	0.721462	5.26507	10.9407	7.24594	10.2933	7.733	9.67882	6.81408	17.8132	0	0	0
SYNC	1650.74	1522.61	1634.83	82.1351	129.1	173.903	104.517	90.8628	210.998	128.943	135.38	578.041	1303.86	587.451
RBBP4	3267.59	3598.04	2686.73	8409.89	6429.47	7611.86	8234.68	3026.5	8934.52	8626.63	2700.48	2207.5	1587.87	2663.11
ZBTB8A	282.985	301.769	159.443	233.769	56.1622	110.501	35.6308	348.952	106.467	159.869	413.266	289.825	154.914	238.897
ZBTB8B	0	0.724535	0	99.5098	107.948	95.4049	80.7632	138.227	35.8116	70.2375	143.693	379.993	98.1121	211.482
BSDC1	1581.47	1897.92	2391.65	758.696	722.085	934.726	940.653	688.237	720.104	799.344	735.09	669.819	312.41	787.184
FAM229A	69.2723	83.6838	121.206	37.382	34.2808	29.5876	37.2144	14.4994	30.0044	29.8771	4.75018	0	7.74569	0
MARCKSL1	2778.26	2736.21	4803.5	11726.9	12532.9	12844.6	12805.7	2427.2	14181.4	9858.4	3421.32	747.106	1032.76	681.443
LCK	0	2.89814	7.21462	630.755	5580.48	5139.18	11197.6	676.638	5135.58	2265.42	372.889	111.1	588.673	90.0758
LOC521746	70.7461	92.0159	148.621	1034.59	822.739	624.962	1145.73	1188.95	430.708	715.479	847.907	167.455	67.1293	90.0758
LOC112442276	0	0	0	1.05301	48.8684	30.7952	38.798	0	0	0	0	4.83042	0	15.6654
CLDN12	341.94	312.999	327.544	665.505	485.766	1055.49	770.417	151.76	689.132	731.728	168.631	185.166	72.2931	278.06
NA	2.94776	2.1736	0	116.358	180.157	91.7819	86.3057	28.9988	82.27	70.2375	29.6886	99.8288	100.694	43.0797
LOC112442278	1613.9	274.599	3782.63	98.9833	875.255	243.947	477.453	13.5328	526.528	146.765	8.31281	33.813	56.8017	3.91634
MIR2887-1	136407	38806.1	155088	3449.15	4634.47	2767.95	3639.09	0	3491.15	5939.78	0	1.61014	28.4009	0
LOC112443213	66.3245	71.3667	49.0594	66.3399	14.5876	12.0766	43.5488	91.8294	16.454	77.5757	141.318	14.4913	12.9095	15.6654
LOC112443216	54.5335	40.9362	48.338	30.5374	335.514	233.682	605.724	106.329	720.104	22.0147	77.1904	1748.61	1316.77	1754.52
SPOCD1	14.7388	14.1284	20.9224	601.797	177.239	159.411	235.163	545.177	148.086	993.284	256.51	0	0	0
ADGRB2	355.205	354.66	584.385	817.665	1641.83	994.505	1997.7	325.753	1025.96	1002.72	415.641	4.83042	10.3276	0
COL16A1	788.525	922.333	1298.63	841.884	495.978	428.114	394.314	1470.24	155.829	656.249	856.22	0	0	0
PEF1	1615.37	1608.83	2266.11	814.506	542.658	400.942	661.941	947.293	576.858	765.274	745.778	391.264	206.552	227.148
HCRTR1	361.1	382.554	497.809	28.4314	23.3401	35.022	21.3785	14.4994	26.1328	19.9181	23.7509	0	7.74569	3.91634
TINAGL1	7785.02	8087.62	12013.1	23.1663	150.252	69.4402	162.318	15.466	118.082	35.6429	43.9392	0	2.5819	0
SERINC2	229.925	244.168	383.818	2103.39	2810.3	2830.14	3255.07	1884.92	2619.09	2433.68	1491.56	1160.91	2109.41	2381.13
FABP3	173.918	220.621	251.79	1612.69	3313.57	3458.73	3039.7	1048.79	4107.69	1484.95	1346.68	6353.62	6044.22	3822.35
NKAIN1	3930.83	3924.08	6216.12	2610.95	2056.85	2385.73	2026.21	2103.38	2727.49	2608.22	2224.27	408.976	449.25	751.937
LOC101902958	337.518	356.109	511.517	35.276	78.0435	27.7761	83.9304	27.0655	42.5868	18.8698	49.8769	6.44057	10.3276	11.749
MATN1	1.47388	2.89814	7.21462	32.6434	25.5283	21.134	15.8359	19.3325	13.5504	11.5315	3.56263	1.61014	0	0
PTPRU	173.918	158.673	311.672	208.497	641.124	385.242	754.581	272.588	585.569	90.6797	243.447	1.61014	0	0
TMEM200B	490.801	430.374	700.54	32.6434	67.1029	36.2297	165.485	58.9641	9.67882	21.4906	7.12527	1.61014	0	0
NA	1.47388	10.1435	2.88585	60.0218	127.641	122.577	172.611	36.7318	75.4948	45.0778	34.4388	0	0	0
NA	19.1604	2.89814	4.32877	18.4277	45.2215	30.1914	42.757	12.5661	50.3299	16.7731	8.31281	0	0	7.83268
OPRD1	13.2649	5.79628	15.1507	48.9651	94.8192	141.9	125.104	23.199	93.8846	57.6576	16.6256	0	0	0
LOC112443659	4.42163	4.70948	3.60731	13.6892	21.8814	16.9072	5.54257	6.76638	46.4584	21.4906	7.12527	67.6259	46.4742	86.1594
RCC1	745.782	864.733	1124.04	1940.18	2413.51	2048.79	2264.54	1491.5	2371.31	1931.53	2072.27	1587.6	885.591	2326.31
SNHG3	116.436	158.311	8.65755	516.503	544.117	303.122	494.081	258.089	1249.54	723.865	256.51	1107.78	345.974	215.399
LOC112443630	10.3171	10.868	7.93609	78.976	61.9972	21.134	51.4667	12.5661	165.508	84.3898	5.93772	148.133	113.603	266.311
LOC112443632	13.2649	13.0416	12.9863	60.0218	62.7266	25.9646	44.3406	2.89988	147.118	101.687	3.56263	109.49	144.586	219.315
LOC112443631	10.3171	7.24535	14.4292	45.8061	54.7034	25.9646	57.0093	8.69963	120.017	60.8026	2.37509	59.5752	160.078	125.323
MED18	123.806	118.824	144.292	334.858	343.537	353.24	343.639	287.088	482.005	393.12	399.015	249.572	154.914	266.311
SESN2	1846.77	1889.95	2973.87	718.155	470.449	1765.59	871.767	437.881	659.128	2118.66	1809.82	859.816	1430.37	599.2
DNAJC8	1556.42	1696.5	1582.89	3215.9	2891.26	3058.99	3023.08	2087.91	4030.26	3534.41	2126.89	1251.08	1727.29	1351.14
XKR8	141.492	133.677	163.051	80.5555	63.456	70.6479	72.8452	81.1965	51.2978	79.1482	80.753	470.161	456.996	395.55
LOC112443407	29.4776	38.7626	29.58	7.8976	5.10565	13.2842	12.6687	6.76638	13.5504	15.2006	16.6256	67.6259	85.2026	219.315
SMPDL3B	22.1082	11.5926	24.5297	0	0	0	0	1.93325	0	0	1.18754	9.66085	25.819	0
RPA2	315.41	277.859	248.905	1666.92	1418.64	1410.54	1606.55	632.173	1958.03	1537.89	640.087	573.21	431.177	630.531
THEMIS2	20.6343	19.9247	13.7078	141.104	237.048	314.594	199.533	157.56	146.15	108.501	167.444	627.955	322.737	505.208
STX12	1447.35	1451.24	1245.24	392.774	447.109	403.961	561.383	440.781	349.406	372.154	372.889	2917.58	1861.55	2185.32
NA	0	0.724535	1.44292	8.42411	145.146	159.411	51.4667	12.5661	90.9809	12.5798	7.12527	38.6434	5.1638	7.83268
CD164L2	0	0	0	10.0036	100.654	75.4785	135.397	12.5661	79.3664	21.4906	8.31281	4.83042	0	7.83268
SYTL1	1.47388	1.44907	1.44292	115.831	496.707	379.808	460.825	109.229	500.395	265.225	66.5025	8.05071	15.4914	0
WDTC1	3183.58	3611.08	5118.78	815.033	1084.59	897.289	1219.37	1061.35	492.652	785.192	599.71	198.047	242.698	270.227
TENT5B	73.6939	61.5855	147.178	277.469	285.917	233.078	501.999	130.494	255.521	328.124	211.383	621.515	929.483	677.527
KDF1	0	0	0	5.26507	51.0565	59.1752	137.772	0.966625	99.6919	0	0	170.675	59.3836	137.072
NUDC	2849.01	2773.88	4552.43	5662.58	7221.58	5503.89	6487.97	3540.75	8203.77	6755.9	3751.45	4691.95	6710.35	4507.71
SFN	0	1.44907	1.44292	22.1133	595.173	558.541	482.995	21.2658	686.229	50.3194	5.93772	826.003	1564.63	979.085
RPS6KA1	166.548	194.538	294.357	532.825	1051.03	923.857	1021.42	429.182	825.604	600.163	344.388	805.071	1613.69	1100.49
HMGN2	2038.37	2212.37	2365.68	14942.8	13802.8	15730.3	13242.8	15506.6	18737.2	15586.4	23425.5	11200.1	8517.68	9649.86
DHDDS	1170.26	1212.87	1610.3	444.898	409.182	449.852	383.229	411.782	483.941	548.796	520.145	586.091	963.048	865.511
LIN28A	0	0	0	10054.7	8716.08	10195	13192.1	2216.47	5216.89	12881.8	2782.42	8.05071	134.259	86.1594
CRYBG2	0	0	0	68.9724	245.071	260.854	240.706	34.7985	161.636	49.2711	77.1904	916.17	1520.74	665.778
CD52	0	0	0	0	13.1288	44.0795	12.6687	0.966625	7.74306	0	0	8.05071	7.74569	15.6654
SH3BGRL3	4664.82	5421.7	6922.43	2652.54	3150.19	2429.8	3206.77	2336.33	2236.78	2164.26	2148.27	13253.1	21990	12457.9
CEP85	347.835	438.344	538.932	979.303	1155.34	1342.31	1114.06	977.258	751.077	948.206	1408.43	439.569	836.535	513.04
CATSPER4	0	0	0	2.63253	24.7989	12.0766	0	0	11.6146	0	0	8.05071	170.405	0
CNKSR1	16.2127	14.853	20.2009	10.5301	58.3503	69.4402	43.5488	2.89988	26.1328	8.38656	1.18754	38.6434	157.496	43.0797
FAM110D	0	0	0	365.396	151.711	91.1781	265.252	108.262	112.274	237.445	198.32	0	0	0
LOC107131877	0	0	0	25.2723	21.152	13.2842	15.8359	10.6329	29.0365	30.4013	21.3758	0	0	0
TRIM63	0	0	0	2.10603	4.37627	1.81148	0	0.966625	3.87153	0	0	383.214	387.285	399.467
SLC30A2	0	0	0	48.9651	40.8452	56.156	23.7539	42.5315	107.435	51.8919	38.0014	1394.38	2158.47	1507.79
EXTL1	30.9514	16.6643	21.6439	237.981	266.223	195.64	276.337	160.46	164.54	274.66	155.568	54.7448	172.987	62.6614
PAFAH2	145.914	113.39	185.416	586.002	584.232	691.383	508.333	558.709	509.106	533.595	629.399	565.16	271.099	826.347
STMN1	726.622	769.456	773.408	11365.7	8431.62	7701.23	9919.62	9830.58	10011.8	9210.02	13329	1299.38	717.768	853.762
LOC132343451	11.791	12.6794	17.3151	4.21205	0	1.81148	1.58359	18.3659	1.93576	10.4832	7.12527	0	0	0
AUNIP	26.5298	40.2117	44.7307	118.464	161.193	152.165	163.11	99.5624	181.962	126.847	133.005	101.439	229.789	274.144
SELENON	4007.47	5366.27	6185.1	2930.01	1205.66	1301.25	1871.01	5314.5	961.107	2140.15	3679.01	91.7781	227.207	105.741
MAN1C1	30.9514	46.7325	44.7307	673.929	292.481	301.914	584.345	553.876	134.536	705.52	395.452	37.0333	54.2198	109.657
TMEM50A	3205.68	3026.74	3851.89	1742.74	1084.59	1164.78	1783.12	2458.13	1709.28	1770.09	2487.91	2943.34	3307.41	6125.15
RUNX3	0	0	0	1.05301	18.9638	4.2268	10.2933	1.93325	5.80729	4.19328	0	0	0	0
LOC107131898	5.89551	5.07174	4.32877	0	0	0	0	1.93325	1.93576	0	1.18754	6.44057	33.5647	11.749
CLIC4	25809.1	23175.3	22086.1	1930.7	727.191	1234.22	1333.38	1890.72	640.738	3166.45	3252.69	8672.22	6650.97	5079.49
NA	16.2127	13.4039	9.37901	61.6013	102.842	69.4402	31.6718	32.8653	100.66	36.6912	39.189	383.214	629.983	744.104
NCMAP	0	0	0	12.6362	2.91752	3.62297	15.0441	67.6638	0	24.1114	19.0007	0	0	0
RCAN3	75.1678	92.3782	106.055	55.2832	44.4921	50.7216	34.0472	101.496	34.8438	37.2154	67.6901	1154.47	568.017	1390.3
NIPAL3	3454.77	3135.43	4637.56	127.415	228.296	221.605	273.17	401.149	135.504	50.3194	350.326	563.549	818.462	748.021
GRHL3	0	0	0	7.3711	7.29379	22.9455	17.4195	5.79975	30.9722	3.14496	20.1883	241.521	818.462	133.156
IFNLR1	0	0	0	69.4989	131.288	138.277	250.999	147.894	34.8438	57.6576	55.8146	35.4231	87.7845	7.83268
MYOM3	1.47388	5.07174	4.32877	4.21205	44.4921	34.4182	28.5046	14.4994	10.6467	8.91072	8.31281	40.2535	98.1121	7.83268
CNR2	0	0	0	4.73856	1.45876	7.24594	0	10.6329	1.93576	5.2416	5.93772	138.472	258.19	317.223
LOC132343455	2.94776	4.70948	2.88585	34.2229	17.5051	24.1531	11.8769	17.3993	3.87153	23.063	23.7509	0	2.5819	0
PITHD1	651.454	612.957	748.157	1284.68	1726.44	1588.07	1620.81	839.031	2399.38	1615.46	1226.73	2696.99	2442.48	1942.5
ELOA	3546.15	3233.96	4318.67	1455.26	1302.67	1185.31	1241.54	984.024	1261.15	1417.85	1055.73	1885.48	2522.51	3787.1
E2F2	32.4253	49.9929	40.4019	795.025	372.713	379.204	329.387	523.911	303.915	459.164	764.779	11.271	10.3276	3.91634
ASAP3	56.0074	28.9814	28.8585	162.691	156.816	80.3092	157.567	139.194	37.7474	91.728	162.694	0	15.4914	0
TCEA3	7.36939	0.724535	0	10.5301	13.8582	20.5302	11.0851	39.6316	30.0044	2.09664	10.6879	1.61014	69.7112	19.5817
HTR1D	2.94776	0	1.44292	2.10603	59.8091	32.6067	5.54257	1.93325	90.9809	4.19328	5.93772	45.084	0	3.91634
LUZP1	6006.05	5263.02	8133.05	3693.97	3174.26	3324.07	2973.19	3364.82	2782.66	2618.18	4282.29	6625.73	8120.07	13296
EPHB2	0	0	0	1441.58	938.711	646.096	1400.69	1903.28	656.224	966.551	1887.01	19.3217	5.1638	31.3307
C1QA	0	0	0	2.10603	34.2808	11.4727	1.58359	0.966625	19.3576	4.71744	2.37509	0	0	0
EPHA8	0	0	0	10.5301	49.5978	33.2106	26.9211	21.2658	23.2292	1.04832	5.93772	0	0	0
LOC112443417	17.6865	24.2719	54.1097	181.118	162.651	138.277	120.353	80.2299	150.022	81.2448	97.3787	38.6434	46.4742	187.984
CDC42	11814.6	11265.8	4211.18	3768.21	3549.89	3420.08	3419.77	6563.38	7505.93	4214.25	5543.46	6574.21	7084.73	7593.78
LOC515042	3802.61	3774.47	4915.32	1573.2	1999.23	1591.09	2414.98	1896.52	2292.91	2148.01	1438.12	6226.42	7580.45	6379.72
CELA3B	44.2163	48.1816	78.6394	7.3711	13.1288	4.2268	18.2113	2.89988	12.5825	4.19328	8.31281	35.4231	5.1638	0
LOC100847958	47.1641	37.6758	59.8814	2.10603	0	0	0	0	1.93576	2.09664	0	0	2.5819	0
LOC132343458	16.2127	9.78122	31.7443	1.05301	0	0	0	0	0	4.19328	0	16.1014	15.4914	0
RAP1GAP	8.84327	5.07174	5.7717	364.343	535.364	503.593	477.453	666.005	228.42	427.191	496.394	1.61014	33.5647	74.4104
ALPL	13.2649	35.8645	54.8311	871.895	1640.37	2004.71	2156.06	962.759	1274.7	1419.43	961.911	35.4231	12.9095	23.498
NA	10.3171	5.79628	4.32877	81.082	196.932	134.05	144.107	161.426	178.09	76.5274	105.691	0	43.8923	0
ECE1	648.506	634.693	997.061	1230.97	2828.53	2956.95	2914.6	2056.98	2115.79	940.868	1693.44	185.166	95.5302	70.4941
EIF4G3	8153.49	8294.11	9239.05	3914.05	3067.77	2824.71	4023.11	5001.32	2416.8	3841.57	5094.57	2391.06	2548.33	3826.26
LOC112443421	23.582	3.98494	8.65755	5.26507	1.45876	0.603828	0	0.966625	0.967882	4.19328	2.37509	183.556	51.638	144.905
KIF17	54.5335	43.8344	37.516	125.835	199.12	278.969	222.495	102.462	71.6233	104.832	60.5648	3.22028	7.74569	7.83268
LOC112443422	119.384	97.45	83.6896	139.524	215.167	466.759	98.1827	215.557	131.632	136.806	130.63	481.432	325.319	509.124
CDA	400.895	335.097	534.604	3.15904	105.031	113.52	66.5108	2.89988	81.3021	0	2.37509	151.353	415.686	15.6654
FAM43B	0	0	0	2.10603	23.3401	44.0795	49.8831	3.8665	75.4948	5.2416	2.37509	565.16	1482.01	920.34
NA	0	0	0	0.526507	9.48192	4.83063	1.58359	0	11.6146	1.04832	1.18754	0	0	0
CAMK2N1	5.89551	3.62267	1.44292	68.4459	237.048	243.947	125.896	125.661	370.699	47.6986	188.82	57.9651	82.6207	0
LOC112443424	0	0	0	4.21205	12.3994	9.05742	8.70975	25.1323	0	5.2416	21.3758	1.61014	0	3.91634
VWA5B1	0	0	0	6.31808	13.8582	15.0957	36.4226	24.1656	14.5182	11.5315	13.063	4.83042	0	0
LOC507201	0	0	0	0	133.476	157.599	53.8421	0.966625	53.2335	4.19328	0	0	0	0
LOC615045	0	0	0	3.15904	40.8452	44.6833	12.6687	1.93325	27.1007	2.09664	1.18754	0	0	0
TMCO4	269.72	342.705	554.805	27.9049	41.5746	32.0029	46.716	131.461	34.8438	44.0295	53.4395	72.4564	41.3104	43.0797
NBL1	11248.6	10453.2	18709.7	601.797	214.437	111.708	235.163	202.025	662.032	1202.95	124.692	1.61014	12.9095	3.91634
MICOS10	5832.13	4447.92	8716.71	1947.55	2495.21	1308.5	2002.45	1313.64	2850.41	2099.79	1288.49	4207.3	4585.45	2408.55
CAPZB	9521.25	8185.07	13506.5	4129.92	4232.59	3044.5	4663.68	2899.88	4742.62	3549.61	2246.83	2835.46	3583.67	5866.68
LOC788425	10.3171	8.69442	14.4292	56.8627	129.1	78.4977	83.1386	52.1978	101.628	68.1408	99.7538	46.6941	54.2198	11.749
EMC1	11485.9	12271.4	17009.9	5245.06	5553.49	6931.95	5921.84	4037.59	4999.11	5120.52	3901.08	1764.71	3126.68	2635.7
IFFO2	3011.13	3218.75	3904.55	153.74	270.6	333.917	272.378	350.885	139.375	148.861	194.757	191.607	271.099	830.264
LOC107131874	0	0	0	0	8.75255	4.83063	3.95898	11.5995	1.93576	0	5.93772	25.7623	7.74569	15.6654
KLHDC7A	0	0	0	18.9542	4.37627	0	4.75077	79.2633	0	34.5946	109.254	0	0	0
IGSF21	0	0	0	61.6013	73.6673	51.3254	141.731	48.3313	20.3255	73.9066	22.5634	3.22028	28.4009	0
ARHGEF10L	2302.2	2471.39	3674.41	462.799	394.594	376.789	578.011	438.848	295.204	420.901	339.638	4.83042	36.1466	3.91634
PADI6	0	0	1.44292	1338.91	156.087	158.203	144.107	526.811	211.966	1170.97	1155.48	19.3217	46.4742	23.498
PADI4	1.47388	0	0	1.05301	13.1288	12.0766	3.16718	5.79975	13.5504	1.04832	0	0	0	3.91634
PADI3	2.94776	0	0	21.5868	34.2808	41.6641	30.0882	7.733	46.4584	7.33824	13.063	1.61014	2.5819	7.83268
PADI1	0	0	0	27.3784	26.2576	14.4919	6.33437	4.83313	23.2292	19.9181	4.75018	0	0	0
PADI2	0	5.79628	0	468.065	510.565	601.413	1266.87	198.158	331.984	563.472	175.757	534.567	604.164	325.056
MFAP2	244.664	269.889	419.17	1182.53	3444.86	2173.18	1651.69	889.295	3263.7	792.006	1268.3	14.4913	46.4742	0
CROCC	493.749	358.645	712.083	5587.29	4870.06	4525.09	3356.42	3096.1	1446.98	4418.15	2956.99	67.6259	144.586	23.498
FAM131C	0	0	1.44292	7.3711	205.685	94.1972	133.022	6.76638	157.765	11.5315	9.50036	0	7.74569	0
HSPB7	5192.47	5890.47	8504.6	2.10603	5.83503	2.41531	21.3785	8.69963	14.5182	0	3.56263	3.22028	0	0
LOC101905127	955.073	1080.64	1049.01	194.281	425.957	434.152	367.393	191.392	470.391	269.418	425.141	1152.86	1497.5	697.108
LOC788414	0	0	0	1.05301	48.139	100.235	70.4698	0.966625	38.7153	9.43488	0	93.3882	54.2198	137.072
MANBAP1	5.89551	11.5926	2.88585	0	2.91752	0.603828	0	0	1.93576	0	15.4381	330.079	183.315	66.5778
LOC787530	120.858	129.329	31.7443	101.089	380.736	202.886	441.822	106.329	315.53	64.4717	21.3758	156.184	51.638	82.2431
TBX19	2.94776	0.724535	1.44292	32.1169	21.8814	19.3225	16.6277	38.665	13.5504	31.4496	21.3758	70.8462	43.8923	0
DCAF6	1578.52	1739.25	1483.33	418.046	260.388	351.428	263.668	503.612	403.607	259.983	566.459	1439.47	1425.21	3415.05
MPZL1	4930.12	5401.41	4419.68	1520.55	1752.7	2070.53	1981.86	1971.92	1660.89	1511.68	1972.51	908.12	1177.35	1531.29
RCSD1	1376.6	1329.88	1685.34	78.4495	101.384	109.293	116.394	70.5636	102.596	38.7879	103.316	982.186	950.138	1151.4
CREG1	1039.08	1011.45	702.704	175.327	177.239	208.925	311.968	390.517	247.778	192.367	372.889	360.672	201.388	101.825
POU2F1	611.659	595.568	529.553	2777.85	1393.11	2068.11	2645.39	3861.67	1234.05	2859.29	4777.49	1536.07	2176.54	3556.04
STYXL2	1.47388	0	0	24.7458	1.45876	2.41531	1.58359	16.4326	13.5504	1.04832	10.6879	4.83042	0	54.8287
MAEL	0	2.1736	1.44292	46.3326	5.83503	7.24594	15.8359	39.6316	1.93576	18.8698	13.063	1788.87	1231.57	368.136
ILDR2	30.9514	24.6342	25.9726	1407.88	199.85	304.329	280.296	1562.07	150.99	806.158	533.208	24.1521	49.0561	19.5817
LOC787714	1.47388	2.1736	0	0	56.8915	19.9263	58.5929	4.83313	0	0	4.75018	14.4913	0	0
FAM78B	1.47388	0.724535	14.4292	58.4423	69.291	52.5331	114.019	225.224	200.352	34.5946	38.0014	0	54.2198	31.3307
LOC101907566	100.224	85.4951	68.5389	13.1627	7.29379	25.9646	17.4195	20.2991	27.1007	28.3046	19.0007	8.05071	0	43.0797
TMCO1	1690.54	1637.09	1543.93	482.807	234.131	319.425	237.539	320.92	470.391	503.718	446.517	1680.99	983.703	2298.89
RXRG	0	0	0	20.0073	29.9045	28.3799	13.4605	70.5636	19.3576	8.91072	34.4388	0	0	3.91634
LMX1A	0	0	0	0	2.18814	13.888	11.8769	0.966625	5.80729	0	1.18754	1.61014	0	0
PBX1	592.499	647.01	604.586	2573.04	2011.63	2354.33	1856.76	4766.43	2361.63	2828.37	5277.45	51.5245	54.2198	481.71
NUF2	182.761	173.526	56.2741	1054.07	847.538	757.804	1148.1	1891.69	737.526	1140.05	1907.2	2606.82	983.703	1335.47
LOC104970589	60.429	49.9929	56.9955	112.146	188.909	182.356	79.9714	280.321	96.7882	109.549	129.442	141.692	116.185	203.65
RGS5	0	0.724535	0	0	481.39	399.734	222.495	2.89988	107.435	0	3.56263	0	0	0
RGS4	784.103	808.581	592.321	2.10603	219.543	254.816	96.5991	4.83313	96.7882	48.2227	34.4388	57.9651	10.3276	3.91634
HSD17B7	436.268	418.781	296.521	741.322	591.526	1431.68	688.862	1221.81	1050.15	614.316	615.148	315.588	77.4569	43.0797
DDR2	16283.4	15249.7	12448.8	206.391	40.8452	25.3608	31.6718	1274.98	151.958	119.509	710.152	54.7448	5.1638	11.749
UHMK1	935.912	769.456	937.901	118.464	57.6209	127.408	118.769	185.592	70.6554	133.661	147.256	230.25	118.767	176.235
C3H1orf226	244.664	285.829	429.27	117.938	98.4661	123.181	129.063	167.226	42.5868	237.969	203.07	246.352	702.276	532.622
NOS1AP	141.492	92.3782	142.128	41.594	28.4458	36.2297	49.0913	52.1978	6.77518	90.1555	76.0029	11.271	28.4009	39.1634
OLFML2B	1092.14	1230.62	1725.02	146.369	212.979	204.094	248.624	163.36	154.861	142.572	153.193	0	0	3.91634
ATF6	5376.71	5248.17	4473.79	1048.8	1215.15	1138.22	1441.86	1602.66	968.85	1310.92	1786.07	3981.88	2117.16	4010.33
FCGR2B	0	0	2.16439	11.0566	0.729379	11.4727	9.50155	7.733	16.454	38.7879	4.75018	1453.96	2037.12	1511.71
HSPA6	19.1604	10.1435	8.65755	8.42411	59.8091	87.5551	44.3406	258.089	23.2292	7.8624	13.063	57.9651	67.1293	11.749
FCGR2A	2.94776	0	2.16439	126.362	126.183	187.791	150.441	62.8306	436.515	902.604	174.569	1270.4	1531.07	1308.06
LOC132344817	0	0.362267	0	3.68555	5.83503	12.0766	7.91796	0.966625	5.80729	9.43488	0	43.4738	304.664	101.825
PCP4L1	95.8021	118.099	164.493	442.792	415.746	361.089	410.942	259.056	389.089	365.864	459.58	415.416	498.306	54.8287
TOMM40L	549.756	482.178	739.499	363.816	309.257	289.838	216.16	420.482	288.429	289.861	321.825	711.683	1045.67	783.268
ADAMTS4	4162.23	4785.19	6203.13	463.326	466.802	312.783	616.017	304.487	388.121	381.589	175.757	40.2535	25.819	3.91634
PPOX	1277.85	1501.96	1822.41	893.482	617.784	825.433	684.112	718.202	744.302	1179.36	665.025	1278.45	1923.51	614.865
UFC1	1668.43	1633.83	2007.11	826.089	421.581	588.129	569.301	885.429	806.246	650.483	870.47	1478.11	1164.44	2353.72
NIT1	122.332	127.88	136.356	583.896	541.199	298.291	547.131	521.011	629.124	532.547	541.52	173.895	87.7845	125.323
KLHDC9	14.7388	6.52081	18.0366	82.6616	150.981	75.4785	79.9714	13.5328	88.0773	60.2784	24.9384	12.8811	69.7112	86.1594
NECTIN4	16.2127	15.5775	25.9726	38.9615	51.7859	50.1177	48.2995	31.8986	63.8802	81.2448	26.126	20.9318	98.1121	125.323
ARHGAP30	14.7388	3.98494	1.44292	4.73856	18.2345	42.268	13.4605	14.4994	19.3576	3.66912	11.8754	30.5927	20.6552	23.498
F11R	166.548	206.855	235.197	396.986	1786.25	1960.63	2104.59	435.948	1692.83	575.528	241.072	11361.2	13931.9	8165.57
TSTD1	16.2127	13.4039	8.65755	75.2905	134.935	91.1781	131.438	96.6625	150.022	93.3005	60.5648	1558.62	1871.88	501.291
LOC787875	1.47388	2.1736	0	1.05301	26.987	15.6995	12.6687	0.966625	17.4219	0	1.18754	0	0	3.91634
VANGL2	8.84327	11.5926	12.2649	2528.81	1351.54	1445.56	1988.2	2634.05	1076.29	2365.53	3042.49	77.2868	5.1638	0
NHLH1	44.2163	29.7059	56.2741	11.5831	13.8582	22.3416	10.2933	40.5983	15.4861	19.9181	36.8139	4.83042	0	3.91634
NCSTN	4748.83	5715.49	6690.84	2559.35	1830.01	2586.2	1912.19	1857.85	1958.99	2453.59	2599.54	1152.86	5553.66	1531.29
COPA	12990.8	13978.8	16678.8	6151.71	7067.68	7637.82	7582.24	7585.11	6279.62	6733.36	7692.92	7062.08	6903.99	7092.49
PEX19	2367.05	2485.52	3462.3	1487.91	1173.57	1647.24	1140.19	1234.38	1338.58	1432.53	1845.44	2978.76	2292.73	5843.18
DCAF8	3577.1	3452.77	4939.85	1892.79	1690.7	2031.28	1394.35	2278.34	1736.38	2139.62	2073.45	610.244	1133.45	1930.75
PEA15	9648	6336.42	14633.4	552.832	560.892	551.899	688.862	776.2	833.347	487.993	820.593	12.8811	116.185	70.4941
CASQ1	159.179	154.326	232.311	31.5904	45.2215	50.1177	46.716	32.8653	68.7196	43.5053	42.7516	0	0	15.6654
ATP1A4	44.2163	32.6041	46.1736	0	0	6.03828	0	29.9654	3.87153	1.57248	1.18754	0	0	0
ATP1A2	23.582	11.5926	28.8585	75.2905	48.139	132.842	72.8452	145.96	32.908	47.1744	225.634	1.61014	0	3.91634
KCNJ10	11.791	2.89814	11.5434	55.8097	103.572	77.29	221.703	64.7639	54.2014	44.5536	76.0029	8.05071	7.74569	78.3268
LOC132344821	10.3171	2.53587	9.37901	28.9579	26.987	7.84977	35.6308	56.0643	25.1649	20.9664	34.4388	30.5927	23.2371	62.6614
SLAMF9	897.592	932.839	1152.9	3.15904	13.8582	7.24594	0.791796	0.966625	5.80729	2.09664	2.37509	0	5.1638	7.83268
IGSF9	131.175	131.865	178.923	1044.59	1447.82	1033.75	1338.93	1002.39	452.001	618.509	891.846	267.283	1102.47	168.403
LOC132344822	316.884	281.482	424.941	187.963	199.85	269.307	87.8893	227.157	65.816	156.724	294.511	218.979	400.194	395.55
TAGLN2	25708.9	22450.1	35535.6	1980.72	3016.71	2108.57	2947.86	1546.6	3646.01	1395.31	1031.98	3271.81	5891.89	8435.79
SLAMF8	16.2127	34.7777	24.5297	1.57952	4.37627	0	1.58359	3.8665	0	0	1.18754	0	0	0
CADM3	2137.12	2287.36	3486.11	748.693	626.536	454.683	738.746	438.848	574.922	694.512	836.032	175.505	999.194	332.889
LOC101903951	35.3731	23.1851	7.21462	219.027	121.077	167.26	105.309	392.45	91.9488	183.456	380.014	215.759	436.341	861.594
LOC511264	60.429	21.736	5.7717	18.9542	113.783	161.826	160.735	4.83313	56.1372	19.9181	4.75018	291.436	229.789	148.821
CD1D	92.8543	79.3366	67.8175	1.57952	37.1983	30.1914	21.3785	1.93325	24.1971	8.38656	1.18754	0	0	0
LOC512286	41.2686	39.4872	41.8448	224.818	153.17	212.548	179.738	122.761	100.66	178.739	68.8776	0	0	0
KIRREL1	6529.28	6137.17	9412.2	3179.05	1163.36	1159.95	1568.55	4542.17	1053.06	2051.04	5137.32	1858.1	2406.33	4405.88
FCRL3	0	0	0	1.05301	14.5876	18.1148	15.8359	0	46.4584	13.104	0	1.61014	0	0
LOC107132121	25.0559	19.5624	5.7717	0.526507	0	1.20766	0	0	0	0	0	0	10.3276	3.91634
LOC784007	6135.75	6219.41	6245.7	3.68555	0	3.62297	7.12616	37.6984	0	3.14496	19.0007	204.488	56.8017	15.6654
LOC112445939	23.582	11.2303	14.4292	0	0	0	1.58359	0	0	0	0	0	0	0
LOC132344827	101.698	134.764	56.2741	1.05301	0	0	0	0	0	0	0	0	36.1466	50.9124
ETV3L	0	1.81134	0	3.15904	187.45	126.804	19.0031	3.8665	240.035	2.09664	0	6.44057	5.1638	0
LRRC71	138.545	138.386	151.507	10.5301	30.6339	29.5876	19.7949	3.8665	9.67882	14.1523	3.56263	4.83042	61.9655	15.6654
PEAR1	1472.4	1468.27	2270.44	41.0675	87.5255	137.069	144.107	60.8974	52.2656	44.0295	27.3135	8.05071	80.0388	15.6654
NTRK1	1.47388	0	1.44292	3.68555	191.827	123.785	59.3847	4.83313	266.168	26.208	3.56263	0	2.5819	0
INSRR	0	7.24535	1.44292	26.3253	83.1492	36.2297	74.4288	15.466	42.5868	7.8624	11.8754	1.61014	56.8017	19.5817
CRABP2	394.999	467.325	617.572	1873.31	2296.81	2033.09	2228.91	2326.67	2005.45	2248.65	1052.16	0	23.2371	0
NES	35784.3	30270	50719.5	11498.9	11537.3	8181.87	11068.5	7570.61	6531.27	8084.12	7568.22	814.732	782.315	983.001
BCAN	2.94776	9.41895	2.88585	20.0073	18.2345	43.4756	76.8042	14.4994	31.9401	22.0147	4.75018	138.472	36.1466	3.91634
HAPLN2	0	0	0	5.26507	5.10565	6.03828	12.6687	1.93325	9.67882	6.28992	1.18754	0	0	0
NAXE	1414.92	1288.22	2256.01	450.163	672.487	737.878	857.515	477.513	730.751	428.763	526.082	776.088	730.677	477.793
TTC24	0	0	0	0	80.9611	73.667	45.9242	0	29.0365	11.5315	2.37509	1246.25	1451.03	493.459
LOC786728	26.5298	113.752	30.3014	9.47712	11.6701	7.84977	16.6277	54.131	4.83941	7.33824	15.4381	215.759	67.1293	121.406
MEF2D	4882.96	4679.77	7291.82	1357.86	949.651	1144.25	1296.17	986.924	915.617	1250.12	750.528	376.773	353.72	1155.32
RHBG	0	1.44907	1.44292	98.4568	380.736	409.999	264.46	105.362	415.222	104.308	118.754	11.271	25.819	7.83268
TSACC	2.94776	4.34721	4.32877	22.6398	24.7989	6.03828	23.7539	37.6984	25.1649	20.9664	45.1267	14.4913	2.5819	23.498
GLMP	819.476	1159.26	1239.47	538.09	308.527	445.625	327.803	516.178	392.96	494.283	368.139	491.093	658.384	438.63
TMEM79	321.305	302.856	318.886	130.047	70.7497	83.3283	79.1796	172.059	100.66	118.984	142.505	483.042	1497.5	536.538
BGLAP	0	1.44907	0	10.5301	9.48192	6.03828	4.75077	11.5995	8.71094	6.81408	9.50036	16.1014	23.2371	3.91634
PMF1	181.287	195.624	365.781	932.444	698.745	530.765	737.954	963.725	679.453	953.447	767.154	212.539	518.961	133.156
SEMA4A	0	5.07174	0	575.998	359.584	431.737	394.314	945.359	371.667	418.28	735.09	404.145	260.772	274.144
LMNA	28047.9	28677.1	46066.1	543.355	2556.47	2125.48	1016.67	1259.51	2230	311.351	473.83	510.415	947.556	191.901
MEX3A	216.66	214.462	366.503	1427.89	867.231	992.09	1381.68	897.028	552.661	1288.39	667.4	0	7.74569	7.83268
RAB25	1.47388	1.81134	2.88585	1.57952	8.02317	3.01914	15.8359	10.6329	1.93576	7.33824	7.12527	381.604	1012.1	701.025
LAMTOR2	949.177	961.458	1408.29	564.942	576.209	361.089	613.642	529.711	636.867	725.438	396.64	478.212	802.97	348.554
SSR2	8507.22	9306.29	12746.8	2132.88	2632.33	2099.51	2703.98	2166.21	2833.96	1913.18	1648.31	1928.95	2692.92	2181.4
ARHGEF2	14597.3	14499.8	21589.8	3058.48	2652.75	3122.4	2992.99	3141.53	2299.69	3355.15	3715.83	198.047	395.03	113.574
RXFP4	424.477	283.293	689.718	17.9012	15.317	15.0957	14.2523	10.6329	3.87153	8.91072	9.50036	0	0	3.91634
LOC112446111	0	1.44907	0	5.26507	5.83503	19.3225	0	3.8665	1.93576	13.104	2.37509	9.66085	7.74569	7.83268
RIT1	1855.61	1884.88	1065.6	931.391	474.826	626.774	467.16	1179.28	727.848	785.192	1160.23	687.53	611.91	403.383
SYT11	1372.18	1297.64	1411.18	4482.68	2770.91	4445.38	5786.44	2803.21	1841.88	4605.27	4645.68	35.4231	28.4009	23.498
MSTO1	383.208	319.52	575.006	735.53	997.79	1001.75	759.332	633.139	926.263	890.024	659.087	215.759	361.466	466.044
LOC100848721	64.8506	100.71	60.6028	584.949	420.122	353.843	285.838	200.091	435.547	483.8	276.698	536.177	343.392	90.0758
ASH1L	3640.48	3093.4	2991.9	1180.43	558.704	905.742	804.465	2346.97	542.014	893.693	2440.4	4976.95	5362.6	6211.31
FDPS	1238.06	1390.74	1995.57	5741.03	5515.56	9363.56	5077.79	2832.21	7880.5	4097.88	3339.38	1305.82	1185.09	689.276
CLK2	638.189	732.867	991.289	1968.61	1843.87	2080.19	2309.67	1696.43	1949.32	1718.72	1664.94	1933.78	2894.31	3501.21
GBA1	773.786	953.126	1247.41	557.044	423.04	313.387	353.933	762.667	394.896	528.878	580.709	610.244	330.483	959.503
MUC1	0	0	1.44292	17.9012	45.2215	46.4948	114.019	13.5328	63.8802	52.416	32.0637	119.15	108.44	105.741
TRIM46	32.4253	6.52081	15.8722	676.561	818.363	659.38	604.932	262.922	387.153	648.386	399.015	56.3549	108.44	70.4941
KRTCAP2	1484.2	1252.72	2198.3	621.805	735.943	606.244	641.355	529.711	913.681	612.743	467.893	2495.72	2184.29	626.614
DPM3	256.455	293.437	629.837	143.736	199.12	114.727	189.239	108.262	264.232	133.137	99.7538	154.574	242.698	46.9961
SLC50A1	175.391	172.802	248.183	55.8097	86.0667	100.235	71.2616	55.0976	131.632	63.9475	90.2534	53.1347	30.9828	46.9961
EFNA1	57.4812	115.201	129.863	252.723	457.321	297.083	404.608	180.759	329.08	189.222	264.822	173.895	304.664	152.737
EFNA3	4.42163	6.52081	5.05024	131.1	354.478	260.854	457.658	106.329	365.86	123.178	76.0029	0	0	3.91634
EFNA4	14.7388	7.96988	15.8722	576.525	753.448	509.631	892.354	481.379	422.965	449.729	499.956	61.1854	46.4742	0
ADAM15	1386.92	1400.53	2237.98	466.485	433.251	393.696	558.216	690.17	141.311	381.064	285.011	3.22028	25.819	3.91634
DCST1	0	0	0	2.10603	5.83503	5.43445	0	1.93325	7.74306	2.09664	2.37509	0	0	3.91634
ZBTB7B	2240.29	1915.31	3329.55	481.754	971.533	1008.39	1013.5	521.011	626.22	629.516	290.948	45.084	69.7112	74.4104
LOC132344830	36.8469	32.2418	79.3609	8.95062	9.48192	9.05742	0	1.93325	5.80729	3.14496	4.75018	0	0	0
FLAD1	212.238	231.127	268.384	743.428	1075.1	559.145	1047.55	318.02	934.974	784.668	514.207	111.1	289.173	191.901
CKS1B	312.462	305.391	391.754	697.095	823.469	631.604	794.963	1006.26	959.171	670.925	926.285	4759.58	2651.61	2024.75
LOC132344832	28.0037	24.9965	31.0229	16.8482	4.37627	16.3034	0.791796	4.83313	3.87153	9.95904	10.6879	94.9983	56.8017	3.91634
SHC1	11266.3	12245.4	16828.1	7876.54	5549.84	4840.29	5248.02	7671.14	6411.25	6718.16	7019.58	1070.74	2266.91	1993.42
PBXIP1	2849.01	2736.57	4316.51	1842.77	1217.33	1495.68	1528.17	2453.29	742.366	1433.58	1896.51	664.988	960.466	630.531
KCNN3	0	0	0	125.309	40.8452	38.645	71.2616	689.204	13.5504	25.1597	290.948	35.4231	0	62.6614
CHRNB2	0	0.724535	0	31.0639	5.83503	12.0766	10.2933	22.2324	1.93576	37.2154	9.50036	4.83042	2.5819	54.8287
LOC101908005	0	0	0	14.7422	5.83503	15.0957	2.37539	14.4994	9.67882	15.7248	11.8754	74.0665	18.0733	19.5817
SHE	0	0	0	30.5374	2.91752	9.66125	10.2933	36.7318	11.6146	7.33824	7.12527	17.7116	2.5819	31.3307
IL6R	101.698	121.722	106.776	428.05	279.352	658.777	414.901	688.237	362.956	377.395	309.949	3429.6	2651.61	6477.62
HAX1	871.062	974.137	1242.36	637.6	315.092	483.063	379.27	697.903	355.213	1023.16	524.895	962.865	1678.23	826.347
NUP210L	19.1604	17.0266	18.0366	191.648	172.863	140.088	117.186	163.36	267.136	202.326	190.007	378.383	632.565	814.598
LOC785421	32.4253	86.2197	37.516	18.9542	206.414	213.151	285.838	75.3968	99.6919	23.063	23.7509	136.862	49.0561	62.6614
RAB13	7818.92	6724.05	8150.36	2074.96	1145.12	1170.82	1057.84	1882.02	1387.94	1620.7	1564	265.673	85.2026	203.65
SLC39A1	5213.11	5425.68	7982.98	2035.48	1927.75	1671.4	2258.99	1990.28	2021.91	1846.62	2078.2	547.448	1216.07	1695.77
GATAD2B	2477.59	2293.52	2747.33	1448.95	1045.93	1174.45	1437.9	2050.21	1071.45	1252.22	2149.46	1160.91	1753.11	3567.78
SLC27A3	13.2649	24.9965	16.5936	646.024	544.846	554.314	384.813	582.875	626.22	520.491	330.137	11.271	20.6552	19.5817
NPR1	58.9551	35.5022	75.0321	881.372	226.107	214.359	333.346	984.991	190.673	435.577	852.657	0	5.1638	0
ILF2	2364.1	2723.53	2957.27	6571.33	6824.8	5541.33	6443.63	6388.43	8337.34	6123.24	8293.81	3236.38	2248.83	2898.09
S100A13	359.626	278.584	464.622	151.107	131.288	56.7599	105.309	335.419	173.251	112.17	174.569	41.8637	80.0388	0
S100A14	2069.32	1874.37	2744.44	85.8206	298.316	187.187	250.207	90.8628	297.14	125.798	62.9399	16106.2	17123.1	12591
S100A16	2036.9	2133.76	3026.53	1183.59	1044.47	879.174	1144.94	1289.48	979.497	1286.81	1569.93	6694.97	8814.6	2377.22
S100A4	34238.2	30785.5	45498.3	10.5301	61.9972	35.022	53.8421	156.593	54.2014	40.3603	14.2505	111.1	196.224	66.5778
S100A5	51.5857	44.1966	49.0594	6.31808	0.729379	0	1.58359	2.89988	0	3.14496	2.37509	1299.38	1541.39	1116.16
LOC618256	122.332	134.039	229.425	6.31808	5.10565	4.83063	0	91.8294	9.67882	0.52416	3.56263	0	7.74569	7.83268
PGLYRP4	0	1.44907	0	16.8482	19.6932	21.7378	38.0062	0.966625	9.67882	16.249	5.93772	40.2535	2.5819	19.5817
PGLYRP3	0	0	0	3.15904	22.6107	14.4919	15.0441	0.966625	15.4861	9.43488	4.75018	8.05071	108.44	70.4941
PRR9	0	0	0	0	72.9379	15.6995	7.91796	0	19.3576	0	0	75.6766	5.1638	0
CRCT1	0	0	0	3.68555	10.9407	0.603828	7.91796	1.93325	3.87153	3.14496	2.37509	69.2361	92.9483	0
LOC100297954	0	0	0	6.31808	5.83503	4.83063	9.50155	7.733	0	12.0557	4.75018	0	85.2026	3.91634
LOC788523	330.149	101.435	89.4613	155.846	580.586	579.675	550.298	42.5315	156.797	145.717	24.9384	251.182	80.0388	97.9085
TCHH	688.301	426.751	704.869	12.6362	167.757	170.28	101.35	23.199	108.403	22.0147	27.3135	127.201	338.229	113.574
TCHHL1	17.6865	23.9097	21.6439	0	0	0	0	0.966625	0	0	0	0	0	11.749
S100A11	20719.8	23498.5	26815.3	395.933	598.091	283.799	453.699	976.291	486.845	124.75	654.337	1687.43	1993.22	82.2431
S100A10	9827.82	10160.5	10533.4	8.42411	594.444	345.39	344.431	190.425	669.775	25.1597	28.5011	9594.83	4345.33	1746.69
THEM4	36.8469	59.7741	41.8448	219.027	252.365	193.225	226.454	349.918	338.759	258.935	295.699	1136.76	722.931	125.323
C2CD4D	0	0	0	13.6892	17.5051	3.62297	11.0851	0	9.67882	27.2563	4.75018	0	0	0
RORC	0	0	0	20.5338	20.4226	9.66125	72.0534	10.6329	3.87153	34.5946	11.8754	0	0	3.91634
TDRKH	0	0	6.49316	746.06	501.813	541.634	707.074	776.2	373.603	626.896	921.535	75.6766	69.7112	160.57
OAZ3	1.47388	0	0	14.2157	21.8814	7.24594	3.95898	25.1323	7.74306	13.104	19.0007	14.4913	18.0733	7.83268
RIIAD1	4.42163	2.53587	1.44292	23.6928	29.9045	17.511	29.2964	46.398	25.1649	14.1523	45.1267	33.813	2.5819	70.4941
CELF3	0	0	0	419.099	51.0565	92.9895	236.747	183.659	79.3664	355.905	299.261	14.4913	103.276	54.8287
TUFT1	1988.26	1848.29	2445.04	610.221	617.784	547.068	651.648	705.636	688.164	651.007	1100.85	1687.43	2091.34	1793.68
CGN	157.705	130.054	151.507	488.072	1194.72	1199.2	974.701	431.115	402.639	412.514	603.273	2077.08	2721.32	2197.07
POGZ	784.103	926.318	1011.49	2726.78	1664.44	1935.27	2218.61	3206.3	1511.83	2504.96	3706.33	3284.69	2669.68	5980.25
SELENBP1	35.3731	23.1851	24.5297	142.683	82.4198	96.0087	174.987	175.926	72.5912	114.791	190.007	45.084	18.0733	7.83268
ZNF687	608.712	597.741	1150.73	2516.7	2056.85	2127.29	2338.17	1535.97	1758.64	2934.77	1860.88	389.654	746.168	383.801
TMOD4	1.47388	1.44907	4.32877	11.5831	45.9509	36.8335	19.7949	29.9654	60.9766	22.0147	9.50036	38.6434	2.5819	58.7451
SEMA6C	13.2649	38.0381	23.0868	273.784	857.75	698.025	783.086	334.452	204.223	280.426	306.387	9.66085	38.7285	11.749
MLLT11	3432.66	3617.6	2266.83	1442.1	1094.8	803.092	916.108	1851.09	1411.17	1292.58	1851.38	315.588	253.026	203.65
MINDY1	386.156	408.638	580.777	223.239	185.262	181.148	228.829	219.424	112.274	136.282	187.632	861.426	1146.36	955.587
CERS2	7512.36	8217.68	10802.5	3315.41	2453.63	2728.7	2435.56	3224.66	3340.16	2987.71	2548.47	2593.94	3790.23	3215.31
ARNT	857.797	772.717	1006.44	687.618	260.388	568.202	455.283	1131.92	392.96	519.967	901.346	376.773	534.453	979.085
CTSK	18414.6	20733.7	22148.9	118.991	99.9249	85.7436	67.3026	1090.35	100.66	56.0851	179.319	78.8969	206.552	160.57
CTSS	54.5335	62.31	54.8311	10.5301	16.7757	20.5302	7.91796	405.983	18.3898	9.95904	53.4395	123.981	59.3836	313.307
MCL1	12392.4	13900.9	10038.4	2950.02	2900.74	3293.88	2388.85	1729.29	3799.91	3200.52	2620.91	9622.21	5928.04	8608.11
ADAMTSL4	1740.65	2056.59	2581.39	209.023	556.516	778.938	346.807	166.26	561.372	128.943	71.2527	679.48	578.345	207.566
LOC104971510	28.0037	27.5323	38.2375	9.47712	6.56441	2.41531	9.50155	13.5328	11.6146	2.09664	8.31281	0	15.4914	23.498
ECM1	583.656	803.872	887.399	17.9012	48.139	35.022	17.4195	225.224	77.4306	26.208	35.6263	112.71	175.569	11.749
CIART	26.5298	49.2684	51.9453	57.3892	269.87	560.956	215.368	64.7639	52.2656	78.624	58.1897	77.2868	51.638	137.072
CA14	0	0.724535	0	1853.3	616.325	533.784	626.31	3076.77	750.109	1212.38	2467.72	1.61014	23.2371	19.5817
ANP32E	1398.71	1266.49	564.905	4277.34	3406.2	4045.05	3517.95	3809.47	3375.01	5028.27	5611.15	1880.65	988.867	3203.56
MTMR11	112.015	131.141	132.749	19.4808	31.3633	11.4727	8.70975	70.5636	40.6511	31.4496	36.8139	2271.91	3392.61	2005.17
SF3B4	1507.78	1696.5	1975.36	3870.88	3455.8	3475.03	3745.99	1312.68	4690.36	3812.22	1694.63	553.889	1290.95	1758.44
SV2A	23.582	30.4305	57.717	394.88	578.397	498.158	551.882	466.88	406.511	388.403	524.895	0	0	0
H2AC21	0	0	0	0	13.1288	7.84977	24.5457	0.966625	17.4219	6.28992	2.37509	117.54	149.75	144.905
H2AC20	4.42163	6.15855	1.44292	25.2723	29.1752	33.8144	28.5046	18.3659	29.0365	17.8214	15.4381	43.4738	162.66	58.7451
H2BC21	3677.33	4352.64	3968.04	360.131	493.789	127.408	747.455	439.814	883.677	466.503	540.333	1189.89	387.285	1633.11
H2BC19	16.2127	12.3171	8.65755	5.26507	33.5514	19.9263	88.6811	12.5661	77.4306	13.6282	5.93772	74.0665	64.5474	43.0797
H2BC18	0	0	0	3.15904	5.83503	4.83063	0	2.89988	1.93576	0	4.75018	223.81	353.72	325.056
FCGR1A	362.574	436.17	450.193	2.63253	3.64689	1.81148	1.58359	1.93325	0	0.52416	4.75018	0	0	0
LOC132344843	1.47388	2.1736	1.44292	3.68555	13.1288	10.2651	4.75077	187.525	1.93576	2.09664	36.8139	12.8811	15.4914	3.91634
LOC101907327	2.94776	0	0	13.1627	43.7627	28.3799	14.2523	12.5661	18.3898	16.7731	32.0637	22.542	245.28	31.3307
TXNIP	3584.47	4260.27	3355.52	999.836	480.661	880.382	840.887	205.891	501.363	1532.64	1429.8	484.653	351.138	689.276
POLR3GL	552.704	468.774	587.27	192.175	123.994	135.861	200.324	346.052	121.953	171.925	188.82	17.7116	12.9095	70.4941
ANKRD34A	13.2649	8.33215	18.758	17.9012	85.3373	39.2488	68.0944	3.8665	28.0686	6.81408	11.8754	19.3217	2.5819	7.83268
LIX1L	1261.64	1429.15	1130.53	296.95	284.458	298.291	312.759	469.78	557.5	143.096	111.629	22.542	46.4742	74.4104
GNRHR2	327.201	285.467	321.051	1029.32	834.409	938.953	999.246	935.693	923.36	1084.49	1230.3	41.8637	74.875	395.55
ITGA10	823.898	798.438	973.974	88.9797	175.78	105.67	95.8073	179.792	65.816	107.977	167.444	94.9983	234.953	160.57
NUDT17	28.0037	38.4004	33.9087	112.146	85.3373	120.162	59.3847	58.9641	95.8204	163.014	86.6908	38.6434	41.3104	35.247
RNF115	801.79	682.874	489.873	1293.63	1126.89	1644.83	1337.34	1031.39	1273.73	1623.85	1382.3	2444.19	2109.41	3736.19
PDZK1	10.3171	7.24535	3.60731	27.3784	24.0695	18.7187	39.5898	31.8986	22.2613	15.2006	32.0637	45.084	41.3104	105.741
LOC112445954	1.47388	1.0868	0	4.21205	10.2113	1.81148	16.6277	1.93325	3.87153	0	4.75018	43.4738	30.9828	35.247
GJA5	13783.7	15471.4	19495.4	4.21205	1.45876	6.03828	17.4195	4.83313	3.87153	0	9.50036	1.61014	64.5474	86.1594
LOC132344847	54.5335	52.1665	84.4111	15.7952	0.729379	9.66125	0	27.0655	0	5.2416	21.3758	0	0	0
ACP6	237.294	249.24	349.909	396.46	667.382	504.8	756.165	325.753	455.873	507.911	490.456	206.098	317.573	113.574
LOC132344846	39.7947	12.3171	43.2877	10.5301	5.83503	4.2268	2.37539	1.93325	0.967882	15.7248	0	0	0	0
NA	7.36939	10.868	11.5434	56.8627	617.054	405.773	68.0944	60.8974	339.727	64.9959	60.5648	484.653	234.953	466.044
NA	0	3.98494	0	10.5301	35.7396	45.2871	5.54257	10.6329	9.67882	10.4832	11.8754	167.455	232.371	712.774
CHD1L	599.868	586.149	682.503	1266.78	6962.65	6882.43	2317.59	1583.33	3020.76	1496.48	1843.07	4759.58	4807.49	4307.97
FMO5	322.779	357.558	214.996	344.335	1490.85	2450.94	817.133	707.57	765.595	465.978	471.455	101.439	87.7845	160.57
PRKAB2	1590.31	1437.48	1332.54	1354.18	6159.6	7847.96	2515.54	2346.97	2539.72	1722.39	2183.89	3080.2	2992.42	2694.44
LOC112445960	0	0	0	7.3711	14.5876	31.3991	21.3785	0.966625	0	5.2416	4.75018	9.66085	15.4914	43.0797
PDE4DIP	3258.74	2640.21	4083.48	810.82	474.096	751.162	693.613	644.739	271.975	964.979	712.527	610.244	637.729	990.834
SEC22B	2666.25	3026.02	1938.57	797.658	886.925	842.34	897.105	1014.96	1175.01	782.047	1118.67	3737.14	1497.5	2083.49
NOTCH2	28341.2	26508.2	37138	2250.82	976.638	1097.16	1092.68	4228.98	1192.43	1303.06	3984.21	355.841	885.591	321.14
TENT5C	1187.95	1455.59	1437.15	227.451	161.922	261.458	258.917	91.8294	83.2379	94.3488	123.505	537.787	100.694	661.861
MAN1A2	4763.57	4496.46	2266.11	914.016	657.9	1010.2	852.764	1444.14	519.753	799.344	1432.18	3648.58	2625.79	5200.9
LOC132344805	1.47388	1.44907	0	3.15904	56.1622	21.7378	47.5077	13.5328	3.87153	3.14496	8.31281	32.2028	5.1638	0
NA	28.0037	13.7662	25.9726	77.923	101.384	84.5359	30.88	105.362	116.146	136.282	176.944	99.8288	12.9095	140.988
TTF2	841.584	875.238	938.623	2230.28	1897.11	1726.34	2103.8	2318.93	1894.15	2304.21	2769.35	1606.92	823.625	1065.24
PTGFRN	8262.56	8698.4	11343.6	4506.37	3589.27	4216.53	4381.01	5155.98	2880.42	4061.19	4895.06	1946.66	3859.94	3383.72
IGSF3	56.0074	49.2684	77.1965	333.805	811.799	877.966	818.717	506.512	303.915	234.824	509.457	198.047	725.513	560.036
CD58	4582.29	4734.84	3795.61	154.266	1323.82	1452.81	1514.71	205.891	1399.56	335.463	226.821	1077.18	1704.05	4053.41
MAB21L3	4.42163	2.89814	1.44292	3.15904	358.854	260.854	224.87	5.79975	137.439	1.04832	16.6256	3320.11	3155.08	1778.02
NHLH2	0	0	0	3.15904	43.0334	11.4727	11.8769	3.8665	10.6467	10.4832	4.75018	0	0	0
CASQ2	185.709	252.138	268.384	4.21205	0	0.603828	9.50155	3.8665	0	5.76576	3.56263	19.3217	28.4009	15.6654
LOC132344853	0	0	0	1.57952	96.278	86.3474	7.91796	0.966625	1.93576	17.2973	1.18754	11.271	25.819	172.319
NGF	480.484	490.148	656.531	306.427	99.9249	100.235	148.066	144.994	271.007	106.405	205.445	0	0	0
LOC132344854	101.698	107.956	62.0458	4.21205	2.91752	0	0	7.733	1.93576	0.52416	1.18754	0	0	0
TSPAN2	22.1082	35.1399	27.4156	235.875	354.478	332.709	427.57	278.388	384.249	229.582	192.382	233.471	376.957	82.2431
LOC782233	281.511	120.997	76.475	49.4916	10.9407	6.03828	11.0851	7.733	54.2014	56.6093	1.18754	275.334	317.573	172.319
BCAS2	343.414	391.973	255.398	1011.42	724.273	746.935	810.007	424.348	1145	1021.59	660.275	3785.44	2088.76	6140.82
SYT6	0	0	0	669.19	574.021	926.272	1042.8	342.185	174.219	434.529	648.399	11.271	5.1638	39.1634
OLFML3	6081.22	6327.36	8088.32	2685.71	218.814	281.384	299.299	2687.22	249.714	494.283	2804.98	9.66085	56.8017	23.498
DCLRE1B	515.857	572.383	758.978	167.956	151.711	198.056	132.23	171.093	142.279	168.255	236.321	373.553	875.263	281.976
PTPN22	711.883	831.042	178.923	3.68555	8.02317	3.62297	7.12616	6.76638	4.83941	9.95904	2.37509	14.4913	0	0
LOC132344856	57.4812	63.3968	59.1599	18.9542	10.2113	11.4727	12.6687	30.932	17.4219	22.5389	32.0637	120.761	23.2371	31.3307
PHTF1	1196.79	1231.71	1020.15	271.151	148.793	181.752	103.725	418.549	162.604	167.731	328.95	270.504	188.479	258.478
MAGI3	807.685	670.557	726.513	330.12	289.563	350.824	253.375	565.476	174.219	230.63	467.893	4342.55	3568.18	4777.93
LOC101908104	32.4253	45.6457	61.3243	13.6892	18.2345	15.6995	11.0851	16.4326	1.93576	17.8214	10.6879	283.385	46.4742	78.3268
LOC509911	11.791	20.287	3.60731	20.0073	124.724	188.998	121.145	28.9988	213.902	33.5463	16.6256	202.878	1045.67	97.9085
TAFA3	56.0074	76.0762	89.4613	10.5301	391.676	514.462	176.57	18.3659	440.386	29.353	15.4381	125.591	485.397	101.825
PPM1J	22.1082	22.4606	76.475	37.9085	432.522	243.343	212.201	44.4648	197.448	46.1261	34.4388	141.692	717.768	121.406
RHOC	6583.81	7306.57	10168.3	548.62	1754.16	1094.74	1187.69	779.1	2053.85	422.997	442.954	1064.3	1675.65	853.762
WNT2B	837.163	928.129	1226.49	5.26507	134.206	123.181	27.7129	5.79975	197.448	4.19328	4.75018	17.7116	59.3836	31.3307
CTTNBP2NL	3011.13	3060.8	2714.14	1077.76	692.91	916.611	935.111	1620.06	760.756	973.89	1440.49	1846.83	1061.16	1864.18
LOC132344858	45.6902	14.4907	7.21462	6.31808	7.29379	6.03828	3.16718	26.0989	3.87153	3.14496	15.4381	892.018	1210.91	1409.88
KCND3	73.6939	50.7174	62.7672	13.6892	8.75255	6.64211	18.2113	48.3313	12.5825	12.5798	28.5011	0	28.4009	27.4144
C3H1orf162	4.42163	2.89814	3.60731	9.47712	11.6701	5.43445	10.2933	15.466	19.3576	6.28992	5.93772	54.7448	69.7112	140.988
WDR77	853.375	992.251	1216.39	2522.49	2290.25	2522.19	2098.26	1761.19	3736.03	2459.36	2186.27	2098.01	2173.96	3285.81
DRAM2	1675.8	1788.88	282.092	635.494	546.305	524.727	489.33	1166.72	654.288	667.256	844.344	2157.59	784.897	1625.28
KCNA3	10.3171	18.8379	12.9863	98.9833	38.6571	67.6288	133.022	89.8961	69.6875	114.791	102.129	22.542	0	191.901
KCNA2	0	0	0	36.329	2.91752	4.83063	7.12616	31.8986	9.67882	19.9181	9.50036	6.44057	61.9655	0
SLC16A4	0	0	0	4.21205	5.10565	7.84977	1.58359	11.5995	5.80729	1.57248	5.93772	37.0333	216.879	70.4941
KCNC4	20.6343	27.5323	12.9863	117.938	396.053	414.226	171.028	82.1631	222.613	44.0295	59.3772	51.5245	165.241	97.9085
SLC6A17	2275.67	2041.38	3406.75	73.711	48.8684	70.6479	57.8011	145.96	50.3299	67.6167	13.063	0	0	3.91634
AHCYL1	7142.41	6825.84	6268.07	3194.84	2904.39	2860.33	3354.05	4134.26	3426.3	3813.27	3518.7	4522.89	3552.69	6191.73
CSF1	7158.63	8023.5	10680.5	23.6928	36.4689	27.7761	26.1293	277.421	70.6554	63.4234	38.0014	0	10.3276	3.91634
GSTM3	14.7388	7.96988	24.5297	657.08	1386.55	1216.71	1790.25	731.735	1866.08	968.124	497.581	56.3549	46.4742	3.91634
LOC327709	237.294	221.345	310.95	880.846	676.134	658.777	727.66	954.059	878.837	1034.17	877.596	32.2028	139.422	164.486
GSTM2	98.7498	65.9327	59.8814	463.326	398.241	440.191	414.901	1073.92	246.81	525.208	704.214	135.252	131.677	66.5778
LOC783879	327.201	339.082	405.462	17.9012	35.0102	40.4565	34.0472	107.295	21.2934	0	49.8769	6.44057	0	3.91634
GNAT2	431.846	224.968	260.448	134.786	78.7729	93.5934	178.946	239.723	42.5868	108.501	168.631	51.5245	74.875	234.98
GPR61	0	0	0	141.63	10.2113	7.24594	8.70975	141.127	23.2292	117.936	54.6271	1.61014	5.1638	11.749
CYB561D1	277.089	361.905	435.763	202.705	176.51	182.356	126.687	182.692	149.054	183.456	176.944	143.303	160.078	133.156
ATXN7L2	100.224	130.054	134.913	452.269	305.61	320.029	239.914	193.325	363.924	420.376	277.885	35.4231	219.461	11.749
PSMA5	1410.5	1531.67	1924.86	2700.45	3677.53	2539.7	4203.64	3070.97	6018.29	3035.94	3627.95	7844.61	3958.05	3454.21
PSRC1	73.6939	65.9327	150.786	1716.41	1188.16	1706.42	1384.06	2027.01	1525.38	1559.38	1843.07	837.274	624.819	520.873
CELSR2	22.1082	17.3888	7.21462	2457.21	1102.09	1657.51	2400.72	2822.55	640.738	1611.79	2632.79	45.084	258.19	27.4144
SARS1	9932.46	10018.9	14346.3	2039.69	1968.59	2362.18	2353.22	2053.11	1898.02	3477.28	2392.9	2928.85	3178.32	2956.84
ELAPOR1	4.42163	6.52081	5.7717	27.3784	69.291	137.069	125.896	29.9654	97.7561	37.2154	26.126	48.3042	51.638	70.4941
TMEM167B	1509.25	1343.65	849.161	633.914	449.297	486.082	642.938	718.202	463.616	744.832	700.651	576.431	234.953	787.184
LOC132344865	11.791	20.287	7.21462	25.7988	28.4458	64.6096	16.6277	28.0321	61.9445	32.4979	35.6263	72.4564	191.06	262.395
WDR47	691.249	971.601	506.467	223.765	151.711	205.302	144.899	425.315	179.058	190.794	464.33	4086.54	3697.28	6003.75
CLCC1	2520.33	2632.6	1738.72	729.738	743.237	942.576	821.092	1339.74	766.563	779.426	1682.75	1281.67	627.401	1476.46
HENMT1	39.7947	51.0797	36.0731	510.185	472.637	341.163	328.595	120.828	485.877	524.684	98.5662	181.946	180.733	297.642
EEIG2	4003.05	3798.37	1856.32	599.691	213.708	295.272	351.557	516.178	274.879	597.543	454.83	148.133	77.4569	160.57
LOC615258	0	0.724535	0	11.0566	18.9638	9.66125	11.8769	4.83313	17.4219	37.7395	1.18754	6.44057	2.5819	0
LOC101903424	4.42163	0.724535	2.88585	3.15904	8.02317	22.9455	22.9621	15.466	23.2292	9.43488	1.18754	1.61014	12.9095	3.91634
NTNG1	0	0.724535	0	164.27	74.3966	77.8938	132.23	537.444	61.9445	220.147	736.278	20.9318	12.9095	39.1634
LOC132344866	0	0	0	35.276	4.37627	10.8689	14.2523	55.0976	0	27.2563	79.5655	0	20.6552	0
LOC112445980	257.929	210.477	110.384	1.57952	2.18814	0	7.12616	0.966625	3.87153	0	0	1.61014	0	0
AMY2B	23.582	47.0948	8.65755	135.839	102.113	103.255	76.0124	369.251	63.8802	138.378	201.883	8.05071	0	43.0797
COL11A1	20417.6	18407.9	21539.3	1261.51	1379.98	1373.11	1853.59	2803.21	637.834	1069.29	2394.09	0	18.0733	11.749
S1PR1	1149.62	1231.71	1488.38	149.528	52.5153	33.8144	41.1734	85.063	58.0729	57.6576	92.6285	93.3882	487.979	262.395
LOC112445982	191.604	158.673	171.708	169.535	80.9611	123.785	53.8421	162.393	63.8802	135.233	200.695	12.8811	0	0
SLC30A7	900.539	860.385	620.458	262.727	245.071	326.067	185.28	268.722	343.598	254.742	292.136	1268.79	1081.82	1676.19
VCAM1	1854.14	2517.03	1274.1	10.5301	2.91752	1.20766	3.16718	11.5995	1.93576	5.76576	7.12527	0	0	0
SASS6	215.186	237.285	56.2741	930.864	424.498	819.395	391.939	933.76	542.014	1024.73	1343.11	4516.45	2050.03	4210.06
FRRS1	50.1118	64.1213	38.959	24.2193	21.152	12.0766	23.7539	48.3313	29.0365	28.3046	22.5634	138.472	49.0561	50.9124
PALMD	535.018	577.454	381.654	0	0	0	0	0	0	0	0	0	0	0
PLPPR5	1.47388	2.1736	1.44292	9.47712	2.91752	7.84977	24.5457	153.693	5.80729	19.9181	74.8153	0	0	0
DPYD	221.082	323.143	253.233	17.9012	45.9509	13.2842	19.7949	119.862	40.6511	12.5798	106.879	0	2.5819	0
PTBP2	436.268	377.12	76.475	899.8	573.292	540.426	338.889	1517.6	1201.14	733.3	2410.72	800.24	560.272	912.507
RWDD3	57.4812	64.8459	66.3745	126.362	167.028	132.238	179.738	234.89	150.99	174.021	304.011	140.082	196.224	93.9921
TLCD4	0	3.62267	0	26.3253	66.3735	86.3474	53.8421	90.8628	90.9809	37.7395	118.754	439.569	95.5302	199.733
LOC112445985	1.47388	0.724535	0	9.47712	20.4226	18.7187	21.3785	31.8986	11.6146	6.28992	30.8762	220.589	72.2931	58.7451
LOC112445986	0	0	0	0	6.56441	5.43445	4.75077	6.76638	3.87153	0	4.75018	0	2.5819	0
LOC132344874	0	0	0	168.482	2.91752	1.81148	6.33437	152.727	27.1007	154.103	368.139	53.1347	23.2371	11.749
ARHGAP29	10741.6	11538.6	5915.27	475.436	355.207	353.24	493.289	1771.82	292.3	299.295	1495.12	505.584	410.522	164.486
ABCA4	53.0596	64.1213	77.9179	0	6.56441	6.64211	2.37539	0	14.5182	0	1.18754	1.61014	0	0
GCLM	234.347	243.444	191.188	220.606	59.0797	117.143	91.0565	364.418	94.8525	307.682	224.446	626.345	498.306	281.976
BCAR3	1594.74	1885.96	2111.72	313.272	506.189	409.999	320.677	270.655	797.535	316.069	260.072	259.233	849.444	575.702
FNBP1L	823.898	850.604	341.973	3130.61	2502.5	2697.3	2812.46	3467.28	2638.45	3380.31	5513.77	6918.78	3560.44	4840.59
CCDC18	58.9551	37.6758	31.7443	329.593	299.775	339.351	355.516	789.733	145.182	353.808	529.645	1133.54	542.198	1116.16
MTF2	327.201	386.902	157.279	1682.19	1651.31	1548.82	1806.09	2693.02	2316.14	1839.28	2698.1	2217.16	1559.47	2588.7
DIPK1A	1146.68	1247.29	287.142	87.4001	180.157	94.1972	124.312	105.362	110.339	59.2301	97.3787	842.104	366.629	791.1
LOC112446094	2.94776	0.724535	0	10.5301	10.2113	0.603828	2.37539	6.76638	12.5825	5.76576	5.93772	8.05071	72.2931	129.239
EVI5	2031	2098.98	860.705	827.142	674.675	869.513	778.335	1327.18	733.655	1141.1	1083.04	2830.63	2171.38	4460.71
EPHX4	0	0	0	12.6362	51.7859	60.3828	35.6308	3.8665	34.8438	29.353	9.50036	0	0	15.6654
BRDT	0	0	0	2.10603	3.64689	2.41531	4.75077	7.733	7.74306	3.66912	2.37509	901.679	524.125	939.921
TGFBR3	188.656	248.516	128.42	1597.95	715.521	1313.93	1246.29	5880.95	706.554	826.076	3626.76	3473.08	2434.73	2545.62
CDC7	480.484	532.171	284.256	1482.64	1061.25	1416.58	1080.01	1681.93	1070.48	1375.4	1977.26	1994.97	1141.2	1080.91
HFM1	0	0	0	229.557	169.216	233.682	131.438	301.587	191.641	267.846	473.83	217.369	15.4914	11.749
BARHL2	0	0	0	2.10603	3.64689	6.03828	4.75077	0	3.87153	0	1.18754	3.22028	0	11.749
ZNF326	1202.68	1374.81	649.316	2851.03	2300.46	3426.73	2106.18	3329.06	2325.82	3049.56	3888.02	2054.54	802.97	3493.37
LRRC8C	1806.97	1857.35	1678.84	236.402	34.2808	92.9895	91.8483	327.686	89.0452	152.006	286.198	14.4913	28.4009	31.3307
LRRC8B	188.656	239.097	167.379	1145.15	393.135	637.039	471.91	2129.48	511.042	1127.99	1866.82	64.4057	38.7285	58.7451
LOC786372	0	0	0	9.47712	8.75255	6.03828	0.791796	9.66625	15.4861	9.43488	5.93772	0	0	0
GBP1	42.7425	43.8344	30.3014	0	21.152	9.66125	7.91796	3.8665	27.1007	0	2.37509	72.4564	147.168	90.0758
GBP4	0	0.362267	0	2.10603	13.1288	33.8144	24.5457	2.89988	1.93576	17.2973	0	1486.16	1652.41	2208.81
LOC104971647	0	1.81134	0	8.42411	10.2113	7.24594	6.33437	15.466	13.5504	14.6765	5.93772	27.3724	92.9483	90.0758
KYAT3	467.219	428.2	137.078	659.713	739.59	533.784	769.626	693.07	745.269	752.17	868.095	2038.44	653.22	1343.3
LOC104971650	0	0	0	13.6892	0	1.81148	3.95898	11.5995	1.93576	17.8214	8.31281	0	0	0
MIR10185	431.846	108.68	364.339	58.4423	56.1622	35.6259	75.2206	0.966625	40.6511	39.312	0	0	0	0
NA	22.1082	5.07174	5.7717	1.05301	141.499	105.67	129.855	1.93325	17.4219	4.19328	4.75018	0	0	0
SH3GLB1	3375.18	3777.73	1538.16	1422.62	956.945	1236.04	950.155	1585.27	1375.36	1393.22	1603.19	1426.59	1017.27	1554.79
LOC107132316	63.3768	35.5022	15.8722	8.42411	4.37627	20.5302	2.37539	6.76638	7.74306	4.19328	4.75018	24.1521	198.806	129.239
CLCA3	151.809	189.828	47.6165	1.05301	0	1.20766	0	1.93325	0	0	1.18754	0	12.9095	11.749
COL24A1	325.727	257.934	244.576	92.6652	137.853	67.0249	118.769	76.3634	111.306	89.6314	20.1883	74.0665	108.44	176.235
CCN1	11917.8	13005.4	15972.5	1039.32	1197.64	584.506	1665.15	904.761	1398.59	3559.57	2980.74	569.99	782.315	795.017
LOC101904769	2287.46	2097.17	1318.83	62.6543	74.3966	18.1148	19.7949	54.131	47.4262	24.6355	117.567	41.8637	23.2371	7.83268
DDAH1	1605.05	1590.35	1119.71	128.468	220.272	173.299	193.99	143.061	181.962	76.5274	167.444	25.7623	5.1638	7.83268
BCL10	705.988	733.592	463.9	214.815	215.167	313.387	204.283	286.121	302.947	204.422	230.384	1548.96	1006.94	740.188
MCOLN3	116.436	131.865	42.5663	6.31808	4.37627	1.20766	14.2523	12.5661	5.80729	7.33824	11.8754	45.084	46.4742	101.825
MCOLN2	1.47388	2.89814	2.88585	27.9049	41.5746	65.2134	73.637	35.7651	30.9722	24.6355	27.3135	2882.15	1957.08	3685.27
LPAR3	134.123	123.895	106.776	57.9157	29.9045	15.6995	53.0503	67.6638	56.1372	27.2563	118.754	98.2186	142.004	62.6614
SSX2IP	862.219	913.639	240.247	693.936	274.246	366.524	352.349	1056.52	268.103	582.866	1548.56	1077.18	681.621	748.021
SAMD13	4.42163	2.89814	0	15.7952	18.9638	10.2651	20.5867	31.8986	6.77518	17.8214	5.93772	0	5.1638	0
LOC100300942	153.283	30.4305	25.9726	41.0675	778.977	464.344	472.702	81.1965	1329.87	31.4496	7.12527	198.047	92.9483	109.657
NA	0	0	0	55.2832	13.8582	22.3416	27.7129	128.561	13.5504	59.7543	122.317	0	0	0
ADGRL2	993.394	1002.76	632.001	2726.25	1381.44	2107.36	1810.84	7134.66	2114.82	2447.3	7536.16	1854.88	2081.01	2306.72
ADGRL4	2.94776	21.736	14.4292	45.2796	25.5283	47.0986	26.1293	44.4648	63.8802	58.7059	93.816	0	7.74569	0
PTGFR	713.357	742.648	235.918	0	12.3994	2.41531	4.75077	4.83313	3.87153	0	15.4381	491.093	583.509	751.937
DNAJB4	2933.02	3280.69	686.832	404.357	221.002	249.381	267.627	808.099	246.81	459.688	612.773	362.282	498.306	270.227
NEXN	18741.8	18081.1	4558.92	106.881	26.987	23.5493	33.2554	117.928	75.4948	77.5757	133.005	127.201	95.5302	336.805
MIGA1	1282.27	1387.12	354.96	520.189	230.484	402.15	318.302	703.703	257.457	539.885	903.722	260.843	232.371	160.57
LOC107132317	20.6343	9.41895	10.1005	3.15904	4.37627	1.81148	0	65.7305	0	6.28992	27.3135	83.7274	18.0733	31.3307
AK5	4.42163	8.69442	14.4292	56.8627	141.499	166.053	191.615	46.398	65.816	49.2711	23.7509	45.084	67.1293	7.83268
ST6GALNAC5	0	0	0	9.47712	9.48192	1.20766	3.16718	7.733	20.3255	5.2416	2.37509	0	0	0
ST6GALNAC3	28.0037	20.287	20.9224	962.981	208.602	108.689	442.614	2872.81	346.502	591.253	2134.02	0	5.1638	0
SLC44A5	0	0	0	47.9121	22.6107	24.1531	26.9211	18.3659	10.6467	73.9066	16.6256	169.065	69.7112	31.3307
LHX8	0	0	0	20.0073	41.5746	38.645	25.3375	11.5995	13.5504	36.1671	30.8762	48.3042	46.4742	462.128
TYW3	89.9066	94.9141	95.9545	296.95	220.272	188.998	310.384	347.018	398.768	237.445	342.013	875.917	650.638	1120.07
ERICH3	4.42163	0	0	21.0603	24.0695	20.5302	9.50155	22.2324	9.67882	14.6765	48.6893	0	0	0
TNNI3K	0	0	0	25.2723	1.45876	0	3.95898	17.3993	7.74306	56.6093	22.5634	3.22028	0	0
FPGT	153.283	186.93	20.2009	496.496	409.911	405.773	451.324	889.295	415.222	562.424	750.528	1518.36	542.198	454.295
NEGR1	1718.54	1599.77	1269.77	90.5592	5.83503	0.603828	6.33437	409.849	9.67882	44.0295	193.57	0	0	0
CTH	2700.14	3302.79	2422.67	520.189	377.089	396.715	416.485	89.8961	645.578	1265.32	241.072	761.597	330.483	360.303
ANKRD13C	710.409	564.05	1076.42	220.606	239.236	236.701	287.422	118.895	241.003	222.768	135.38	27.3724	2.5819	62.6614
LRRC7	0	1.44907	0	26.8518	0	6.03828	8.70975	21.2658	0	31.4496	38.0014	40.2535	5.1638	15.6654
DEPDC1	257.929	198.523	40.4019	1095.66	714.062	828.452	780.711	2220.34	678.486	1208.71	1756.38	888.798	599	191.901
LOC101907544	1.47388	0.362267	0	2.10603	5.83503	3.01914	0	22.2324	5.80729	4.19328	7.12527	223.81	49.0561	524.789
DIRAS3	23.582	12.3171	5.7717	132.68	1095.53	1104.4	1153.65	123.728	966.915	115.315	223.258	11.271	0	35.247
GNG12	1151.1	907.48	1289.97	10.5301	16.7757	15.6995	13.4605	20.2991	11.6146	6.81408	10.6879	241.521	69.7112	137.072
GADD45A	2464.32	2333.73	2983.25	255.882	622.16	461.929	363.434	414.682	1364.71	165.635	223.258	1854.88	1110.22	924.256
SLC35D1	439.216	435.446	327.544	84.7676	38.6571	87.5551	31.6718	94.7293	70.6554	55.561	91.4409	742.275	596.418	552.204
DYNLT5	51.5857	43.1098	43.2877	71.0784	0	0	0	5.79975	0	41.4087	54.6271	0	0	0
SGIP1	5.89551	0	0	74.2375	60.5384	69.4402	68.8862	144.994	34.8438	97.4938	53.4395	133.642	51.638	144.905
PDE4B	1269.01	1609.92	1155.78	4.21205	91.1724	104.462	64.1355	40.5983	63.8802	1.04832	23.7509	33.813	15.4914	62.6614
LEPROT	3244.01	4093.98	3221.33	274.31	436.169	347.805	365.018	618.64	326.176	236.396	454.83	1466.84	1203.16	943.838
DNAJC6	11.791	11.5926	21.6439	74.764	148.793	137.673	311.968	208.791	110.339	105.356	125.88	769.648	1084.4	528.706
LOC132344975	0	2.1736	0	55.2832	144.417	233.682	79.1796	21.2658	60.0087	136.806	21.3758	201.268	593.836	430.797
JAK1	5866.03	5751.36	5991.02	870.842	2515.63	2984.12	3860.8	851.597	1590.23	1037.84	676.901	3027.07	2365.02	3716.61
RAVER2	7.36939	9.41895	2.88585	173.747	170.675	189.602	268.419	346.052	214.87	204.422	282.636	170.675	286.591	614.865
CACHD1	893.17	843.721	1007.88	2492.48	9105.57	8617.84	6991.56	3651.91	4708.75	3210.48	3808.46	2049.71	1350.33	2804.1
UBE2U	0	0.724535	0	4.21205	1.45876	8.45359	20.5867	12.5661	0	5.2416	17.8132	0	0	0
PGM1	3864.51	4005.59	5920.32	1536.35	1822.72	1943.72	2754.66	1501.17	1485.7	1893.79	845.532	1276.84	1272.88	1233.65
FOXD3	0	0	0	165.85	262.576	257.231	423.611	60.8974	275.846	357.477	41.5641	45.084	51.638	0
LOC132344898	26.5298	26.4455	10.8219	0	1.45876	0	0	0	0	0	0	0	38.7285	0
LOC132345011	25.0559	24.2719	12.9863	0	0	0	0	0	0	0	0	0	0	0
DOCK7	8100.43	8051.4	4211.18	2142.88	1379.98	1492.66	1457.7	3632.58	1296.96	1719.25	2882.17	1975.64	2024.21	2142.24
USP1	638.189	628.534	4.32877	1866.99	1808.13	2016.79	1595.47	2474.56	2143.86	1788.96	3123.24	2397.5	694.53	1519.54
KANK4	0	4.34721	4.32877	17.9012	358.125	286.215	372.936	11.5995	168.412	31.9738	5.93772	20.9318	12.9095	0
PATJ	281.511	281.482	272.713	644.444	1161.9	1324.2	1407.81	740.435	658.16	862.768	391.89	4466.53	3823.79	5138.24
TM2D1	349.309	386.539	194.073	182.171	119.618	109.293	166.277	420.482	116.146	164.062	223.258	284.995	325.319	195.817
NFIA	560.074	631.432	407.626	99.5098	113.054	77.8938	72.8452	307.387	255.521	115.315	168.631	133.642	77.4569	46.9961
LOC104971724	0	0	0	8.42411	0	0	1.58359	117.928	17.4219	4.19328	74.8153	0	0	0
LOC530929	2.94776	0	0	53.7037	68.5616	92.3857	54.6339	58.9641	38.7153	39.312	52.252	6.44057	36.1466	27.4144
LOC132344976	0	0	0	2.10603	0.729379	4.83063	0	8.69963	3.87153	0	5.93772	3.22028	28.4009	27.4144
LOC521656	0	0	0	1.05301	4.37627	2.41531	0	8.69963	1.93576	0	4.75018	19.3217	36.1466	7.83268
LOC511936	0	1.44907	1.44292	356.445	94.0899	188.394	57.0093	360.551	50.3299	243.734	400.203	33.813	51.638	0
CYP2J30	0	3.62267	11.5434	17.3747	39.3865	37.4373	59.3847	12.5661	37.7474	21.4906	19.0007	54.7448	0	0
HOOK1	1.47388	2.89814	0	335.911	921.935	1300.04	1086.34	505.545	546.854	476.986	350.326	1903.19	1502.66	2956.84
TACSTD2	0	0.724535	1.44292	1.05301	13.1288	9.05742	19.7949	3.8665	36.7795	0	0	11655.8	11089.3	3317.14
DAB1	1.47388	1.44907	1.44292	554.938	289.563	279.572	333.346	1776.66	223.581	243.21	1638.81	8.05071	23.2371	39.1634
C8B	0	0	0	3.68555	5.83503	4.2268	0	11.5995	2.90365	2.09664	10.6879	0	0	0
FYB2	0	1.44907	0	7.3711	10.9407	6.03828	2.37539	17.3993	3.87153	3.66912	8.31281	275.334	180.733	305.474
PRKAA2	7.36939	7.24535	0	123.203	88.2548	184.771	168.653	163.36	34.8438	112.17	130.63	104.659	87.7845	27.4144
TMEM61	113.489	116.65	227.261	0.526507	0	0	0	0	0	0	0	0	0	0
DHCR24	1406.08	1309.96	2170.88	5907.41	8695.65	19428.2	10681.3	5178.21	8120.53	3946.4	6146.73	220.589	513.798	469.961
LOC132344904	4.42163	2.89814	0	24.2193	35.0102	81.5168	26.1293	67.6638	51.2978	11.5315	27.3135	6.44057	23.2371	27.4144
TTC4	1391.34	1484.21	1739.45	737.636	694.369	835.094	650.064	598.341	799.471	696.609	724.402	513.635	557.69	513.04
MROH7	10.3171	13.0416	7.21462	0	0	0	0	4.83313	0	1.04832	0	1.61014	23.2371	3.91634
TMEM59	4613.24	4719.62	3511.36	781.863	788.459	721.575	1138.6	1058.45	875.934	838.132	771.904	4334.5	3681.79	2541.7
YIPF1	688.301	714.754	638.494	265.359	175.051	222.209	248.624	293.854	192.609	299.295	344.388	602.193	774.569	395.55
NDC1	501.118	539.054	253.955	1848.57	1972.97	2581.37	2284.33	2081.14	2448.74	1986.57	2540.16	6445.4	4133.62	4468.54
GLIS1	4.42163	0	1.44292	3.15904	41.5746	41.6641	49.0913	6.76638	44.5226	7.33824	4.75018	35.4231	7.74569	0
MAGOH	282.985	240.183	201.288	680.247	560.163	586.317	649.273	980.158	1048.22	795.151	958.349	3131.73	1797	1590.03
LOC100297152	291.828	355.022	185.416	125.835	107.219	118.35	107.684	108.262	162.604	209.14	149.631	338.13	64.5474	184.068
SCP2	2050.16	2176.14	1420.56	879.266	703.121	771.089	975.492	1648.1	846.897	928.288	1166.17	5001.1	2868.49	4789.68
ECHDC2	305.093	333.286	479.051	69.4989	98.4661	121.973	116.394	186.559	78.3985	61.8509	181.694	53.1347	196.224	638.363
COA7	266.772	239.097	262.612	409.096	592.985	626.774	520.21	287.088	574.922	513.153	315.887	417.027	214.297	591.367
SHISAL2A	0	1.44907	0	74.2375	59.0797	37.4373	78.3878	59.9308	19.3576	77.5757	53.4395	38.6434	28.4009	27.4144
GPX7	1431.14	1547.24	2144.91	432.262	199.85	406.376	290.589	582.875	323.273	480.131	415.641	25.7623	46.4742	0
TUT4	418.581	427.838	163.051	1301.52	953.298	1080.85	1402.27	3346.46	883.677	1217.1	3397.57	2136.66	2039.7	1578.28
PRPF38A	698.618	900.959	362.896	2086.02	1733.73	2285.49	1722.16	2984.94	1648.3	2385.45	3148.18	2753.34	947.556	2533.87
ORC1	42.7425	32.6041	33.9087	1544.77	2083.11	1866.43	1804.5	1216.01	2132.24	1700.38	2221.9	2924.02	1975.15	8169.48
LOC101905708	26.5298	18.8379	26.6941	74.764	93.3605	101.443	30.88	86.9963	78.3985	68.665	55.8146	259.233	263.354	599.2
NA	190.13	124.982	195.516	75.817	37.1983	50.7216	53.8421	15.466	14.5182	88.0589	13.063	11.271	12.9095	0
RAB3B	22.1082	24.9965	36.0731	533.351	654.982	824.226	540.797	380.85	864.319	429.811	655.525	0	33.5647	0
LOC101906178	17.6865	13.0416	1.44292	10.5301	539.011	422.68	455.283	67.6638	58.0729	5.2416	43.9392	107.879	103.276	140.988
TTC39A	23.582	27.8946	39.6804	55.2832	320.927	309.764	334.93	54.131	411.35	220.671	55.8146	41.8637	152.332	39.1634
CDKN2C	290.354	285.829	392.476	6.31808	5.10565	1.20766	12.6687	18.3659	27.1007	1.04832	26.126	0	30.9828	58.7451
ELAVL4	1.47388	0	1.44292	13.6892	56.1622	50.1177	75.2206	13.5328	0	30.4013	22.5634	0	0	15.6654
BEND5	19.1604	31.155	36.0731	93.1917	166.298	222.209	218.536	198.158	172.283	67.0925	157.943	167.455	172.987	93.9921
LOC132344916	5.89551	5.07174	4.32877	14.7422	26.2576	16.3034	13.4605	28.9988	14.5182	28.3046	21.3758	3.22028	5.1638	7.83268
SPATA6	393.525	457.906	349.909	236.402	113.783	156.995	200.324	434.981	199.384	171.925	277.885	685.92	676.457	689.276
TRABD2B	6664.88	6767.16	9782.31	265.359	388.759	226.436	276.337	213.624	340.695	244.783	165.069	0	0	3.91634
FOXD2	142.966	138.748	175.315	1.05301	18.2345	16.9072	7.91796	0	27.1007	0	1.18754	175.505	134.259	246.729
CMPK1	3193.89	3514.72	1194.02	572.313	752.719	463.136	726.869	569.342	708.49	562.424	499.956	959.644	464.742	442.546
STIL	114.962	134.764	62.0458	697.622	581.315	684.741	603.348	810.998	531.367	492.186	1235.05	3143	1099.89	2302.81
TAL1	0	1.44907	0	9.47712	4.37627	24.1531	13.4605	188.492	15.4861	29.353	232.759	4.83042	2.5819	0
EFCAB14	3152.62	3233.24	2925.53	1647.97	962.78	1438.32	1534.5	1992.21	904.002	1792.63	2113.83	5835.15	6578.68	7480.21
MOB3C	365.522	327.49	489.873	97.9303	175.78	127.408	128.271	106.329	214.87	266.273	143.693	175.505	475.069	497.375
MKNK1	742.834	810.755	1150.73	140.577	184.533	177.525	202.7	143.061	203.255	236.92	163.881	793.8	751.332	748.021
DMBX1	0	0	0	1.05301	2.91752	11.4727	5.54257	0	3.87153	0	3.56263	1.61014	2.5819	0
LRRC41	2657.4	2897.42	3779.02	1864.36	1057.6	1339.29	703.115	2428.16	941.75	1350.76	1069.98	518.466	1084.4	1186.65
LOC104971814	26.5298	30.4305	4.32877	98.9833	646.23	511.442	143.315	150.794	381.346	85.4381	282.636	363.892	209.134	1366.8
RAD54L	76.6417	88.7555	134.913	2365.07	3495.18	3267.92	2007.99	1448	2009.32	2803.21	1784.88	1869.37	3810.88	3003.83
TSPAN1	7.36939	0	4.32877	3.15904	60.5384	81.5168	117.978	5.79975	25.1649	10.4832	1.18754	11.271	54.2198	7.83268
PIK3R3	209.291	192.002	191.188	983.515	722.814	281.988	628.686	1278.85	517.817	775.233	1433.37	48.3042	61.9655	27.4144
MAST2	6244.82	5825.62	9416.53	1518.97	1642.56	1983.58	1628.72	1235.35	978.529	1225.49	1245.73	616.684	1954.5	650.112
IPP	229.925	242.357	108.941	639.179	418.663	645.492	461.617	670.838	295.204	534.119	884.721	180.336	77.4569	101.825
NASP	717.779	864.37	629.837	18967.4	17346.1	16240	16893.8	22242	15365.1	19503	39745.9	9633.48	7508.16	30970.4
MMACHC	56.0074	90.5669	93.7901	200.073	189.638	256.023	228.829	180.759	183.898	225.389	210.195	262.453	495.724	419.048
CCDC163	2.94776	7.24535	0	74.2375	35.7396	14.4919	24.5457	29.9654	11.6146	67.0925	48.6893	51.5245	87.7845	11.749
TESK2	100.224	97.0877	98.1189	226.398	296.128	233.682	263.668	234.89	274.879	139.951	307.574	995.067	1931.26	1202.32
MUTYH	53.0596	51.8043	31.7443	482.807	425.957	367.128	412.526	513.278	316.498	421.949	384.765	210.929	209.134	184.068
HPDL	13.2649	4.34721	7.21462	76.87	181.615	174.506	115.602	111.162	147.118	99.5904	64.1274	130.421	191.06	97.9085
ZSWIM5	4.42163	2.53587	2.16439	101.089	32.822	34.4182	48.2995	117.928	30.0044	82.8173	136.568	49.9144	43.8923	105.741
LOC132344922	7.36939	5.43401	2.88585	1.05301	0	1.81148	0	8.69963	0	3.14496	13.063	28.9825	41.3104	54.8287
LOC112446022	0	0	0	51.0712	40.1158	22.3416	51.4667	27.0655	13.5504	50.8435	47.5018	9.66085	54.2198	66.5778
NA	11.791	10.5058	4.32877	50.5447	81.6904	134.05	87.0975	156.593	79.3664	62.8992	73.6278	20.9318	0	11.749
PTCH2	60.429	63.3968	117.598	545.461	635.289	766.862	437.071	432.081	303.915	384.734	653.15	96.6085	82.6207	195.817
DYNLT4	126.754	90.9291	186.859	0.526507	8.02317	6.64211	0	9.66625	17.4219	5.76576	19.0007	143.303	291.754	78.3268
PLK3	1761.28	2035.22	2663.64	388.036	340.62	489.705	254.166	230.057	417.157	418.804	245.822	243.131	389.867	289.809
LOC112446023	2.94776	0	0	2.10603	7.29379	18.1148	7.91796	2.89988	7.74306	2.09664	7.12527	0	0	7.83268
RPS8	32733.4	30612	44213.4	19281.2	15744.4	11355	17497.9	24845.2	21387.3	20621	20512.5	32286.6	31889	24015
LOC112446102	2.94776	12.6794	18.758	123.203	155.358	118.35	183.697	59.9308	179.058	146.765	27.3135	91.7781	172.987	90.0758
LOC112446103	1.47388	6.52081	6.49316	6.31808	24.0695	19.3225	7.12616	15.466	23.2292	12.5798	4.75018	54.7448	72.2931	70.4941
LOC112446104	1.47388	8.33215	4.32877	22.6398	51.7859	35.022	30.0882	2.89988	45.4905	32.4979	3.56263	3.22028	7.74569	3.91634
KIF2C	243.19	248.878	355.681	1922.8	1784.79	1610.41	1577.26	2056.98	1797.36	1828.27	1963.01	1697.09	1820.24	1774.1
NA	0	5.79628	0	20.0073	29.9045	18.7187	13.4605	13.5328	3.87153	8.38656	27.3135	28.9825	5.1638	7.83268
KLF17	8.84327	5.79628	4.32877	2.10603	0	0	0	0	0	5.2416	1.18754	826.003	614.492	1178.82
SLC6A9	4660.4	4422.2	6610.76	379.611	160.463	487.289	261.293	123.728	146.15	1059.33	750.528	82.1172	10.3276	0
B4GALT2	5064.24	5050.01	8199.42	2277.14	2113.74	2060.26	2176.65	1337.81	2566.82	2384.93	1590.12	40.2535	214.297	19.5817
ATP6V0B	2543.91	2571.74	3711.92	1440	1312.88	1091.72	1270.04	999.49	2032.55	1832.99	651.962	2147.93	4045.83	1069.16
LOC132344926	137.071	93.8273	158.722	2.63253	10.9407	12.0766	8.70975	0.966625	9.67882	8.38656	10.6879	11.271	7.74569	54.8287
PTPRF	13026.1	12102.6	21461.3	4356.84	4440.46	4746.69	7785.73	4844.72	2956.88	3436.39	4228.85	1156.08	1905.44	411.216
ELOVL1	3469.51	3812.87	5073.32	1182.53	1619.22	1583.24	1324.67	971.458	1995.77	1188.27	895.409	1656.84	1809.91	1954.25
LOC100335822	88.4327	80.7857	103.891	59.4953	29.9045	53.7407	47.5077	79.2633	37.7474	36.6912	105.691	180.336	302.082	203.65
CDC20	349.309	412.623	530.275	3141.67	3796.42	1662.94	3354.05	3035.2	3583.1	3335.23	2737.29	2468.35	6516.71	2024.75
TIE1	4.42163	1.44907	0	17.9012	43.0334	51.9292	78.3878	30.932	34.8438	15.7248	20.1883	0	0	7.83268
TMEM125	1.47388	0	2.88585	0	5.83503	17.511	33.2554	3.8665	1.93576	0	0	431.518	565.436	125.323
CFAP144	0	0	0	2.10603	9.48192	3.01914	6.33437	2.89988	23.2292	6.28992	10.6879	0	0	0
OR13P13	1.47388	0	0	0	21.152	27.1723	4.75077	10.6329	10.6467	5.2416	8.31281	19.3217	36.1466	58.7451
LOC614376	19.1604	21.0115	34.6302	16.3217	181.615	161.222	201.116	28.0321	30.9722	27.2563	27.3135	204.488	67.1293	125.323
SLC2A1	4434.9	4526.89	6433.28	1995.99	9554.13	16372.8	15629.3	2000.91	5663.08	1155.25	2325.21	7756.05	7616.6	5945
LOC132344928	1507.78	1270.83	1530.22	4.73856	63.456	68.2326	59.3847	17.3993	34.8438	2.09664	19.0007	368.722	562.854	395.55
ZNF691	318.358	340.531	481.937	792.393	776.788	858.04	902.647	622.507	940.782	780.999	543.896	268.894	273.681	238.897
TMEM269	66.3245	70.6422	59.8814	76.3435	27.7164	41.6641	32.4636	79.2633	19.3576	59.7543	84.3157	80.5071	147.168	215.399
P3H1	5633.16	6722.96	8796.79	1799.07	2337.66	2299.98	1996.12	1433.51	1692.83	1509.58	1300.36	54.7448	180.733	86.1594
CLDN19	0	0	0	18.9542	27.7164	49.5139	59.3847	21.2658	41.6189	34.5946	51.0644	0	15.4914	0
CCDC30	22.1082	15.9398	10.1005	94.7712	37.9277	45.2871	60.9683	345.085	19.3576	102.735	406.14	20.9318	69.7112	109.657
LOC132344929	10.3171	7.96988	15.8722	33.6964	47.4096	55.5522	44.3406	101.496	32.908	36.1671	95.0036	4.83042	2.5819	39.1634
RIMKLA	2.94776	0.724535	2.88585	362.237	1143.67	1919.57	1637.43	94.7293	686.229	360.622	201.883	40.2535	12.9095	3.91634
LOC101907688	0	0	0	6.31808	5.10565	2.41531	15.8359	0.966625	0	4.19328	0	0	7.74569	3.91634
GUCA2A	0	0.362267	0	0	398.97	251.193	206.659	1.93325	52.2656	0.52416	0	37.0333	170.405	11.749
GUCA2B	0	0	0	0	26.2576	27.1723	16.6277	0	3.87153	0	0	1.61014	0	0
HIVEP3	260.876	238.372	362.896	17.9012	52.5153	50.7216	72.8452	37.6984	46.4584	2.09664	16.6256	28.9825	74.875	90.0758
FOXO6	0	0	0	307.48	415.017	370.751	654.023	242.623	255.521	186.077	199.508	12.8811	0	46.9961
SCMH1	508.488	540.141	752.485	84.2411	124.724	135.861	95.8073	109.229	127.76	59.2301	97.3787	74.0665	214.297	101.825
CITED4	1301.43	1236.06	2088.63	124.256	331.867	264.477	426.778	46.398	214.87	147.813	41.5641	3.22028	0	0
KCNQ4	0	0	1.44292	63.1808	35.0102	27.7761	67.3026	64.7639	11.6146	98.018	33.2513	9.66085	20.6552	0
RIMS3	56.0074	84.0461	82.9682	1806.97	1083.13	1358.61	1423.65	683.404	656.224	2904.9	1483.24	83.7274	265.935	133.156
ZFP69	489.327	513.695	401.855	302.215	216.626	178.733	256.542	331.552	197.448	280.426	502.331	784.139	560.272	732.355
ZFP69B	0	5.79628	0	69.4989	24.0695	40.4565	29.2964	60.8974	3.87153	26.208	78.378	12.8811	0	0
SMAP2	1646.32	1845.39	2543.88	218.5	409.182	438.379	390.355	235.857	141.311	139.427	236.321	297.876	895.918	1037.83
COL9A2	14.7388	7.96988	22.3653	587.055	996.331	671.457	566.134	281.288	201.32	273.087	305.199	136.862	198.806	66.5778
ZMPSTE24	1258.69	1019.42	524.503	263.78	166.298	240.927	151.233	248.423	306.819	288.288	251.759	1247.86	438.923	516.957
TMCO2	0	1.44907	1.44292	1.05301	20.4226	0	7.12616	23.199	6.77518	4.19328	9.50036	16.1014	116.185	39.1634
CAP1	29197.5	29596.9	36603.4	7243.15	9831.3	7875.13	10827	5432.43	9240.37	7381.22	6074.29	15405.8	16459.6	13734.6
MFSD2A	2191.66	2519.21	2982.53	82.6616	618.513	781.354	300.091	45.4314	358.116	62.8992	59.3772	59.5752	157.496	129.239
MYCL	259.403	237.285	279.927	355.919	1525.86	1563.31	1298.55	312.22	983.369	418.804	439.392	17.7116	206.552	403.383
TRIT1	1047.93	943.345	920.586	595.479	509.836	466.155	322.261	559.676	572.018	600.163	767.154	766.427	805.552	838.096
LOC100336602	1.47388	5.79628	1.44292	2.10603	25.5283	41.0603	27.7129	52.1978	11.6146	2.09664	14.2505	12.8811	41.3104	27.4144
BMP8B	2.94776	7.60762	3.60731	10.5301	55.4328	34.4182	40.3816	17.3993	65.816	30.4013	30.8762	11.271	41.3104	39.1634
HPCAL4	110.541	78.9743	101.726	223.239	210.79	352.032	494.872	206.858	282.622	260.508	258.885	0	2.5819	0
HEYL	16.2127	23.1851	33.1873	210.076	255.283	170.28	138.564	94.7293	344.566	198.133	51.0644	66.0158	183.315	148.821
MACF1	30961.8	22845	41064.9	4715.39	3454.34	3849.4	4216.31	7046.7	2477.78	2804.26	7828.3	19370	22369.6	32486
KIAA0754	3883.67	2544.2	5054.57	488.598	424.498	749.351	661.15	373.117	48.3941	316.593	597.335	357.451	717.768	963.419
RHBDL2	542.387	598.466	752.485	0	2.18814	5.43445	5.54257	8.69963	2.90365	16.249	7.12527	9.66085	72.2931	11.749
LOC132344938	53.0596	46.7325	40.4019	12.6362	0.729379	7.24594	1.58359	138.227	1.93576	8.38656	54.6271	99.8288	36.1466	11.749
MYCBP	1697.91	1712.44	929.244	234.296	304.88	259.646	243.081	167.226	373.603	211.761	225.634	1777.6	1735.04	1198.4
LOC132344940	0	0	0	12.6362	4.37627	2.41531	3.95898	28.0321	4.83941	3.66912	11.8754	0	0	0
NA	0	0	0	3.68555	5.83503	2.41531	2.37539	7.733	2.90365	12.0557	2.37509	0	0	0
NA	0	0	0	14.2157	10.9407	3.01914	5.54257	11.5995	7.74306	28.3046	14.2505	0	0	0
POU3F1	0	0	0	2543.55	158.275	112.916	430.737	1286.58	210.03	2530.65	1583	0	0	0
SF3A3	1625.69	1679.47	1559.8	3404.39	3938.65	3485.3	3469.65	3032.3	4169.64	3821.13	3706.33	3663.07	2563.82	3888.92
MTF1	1072.98	986.817	1351.3	494.39	312.904	499.366	387.98	458.18	373.603	410.417	621.086	2181.74	2863.32	3223.15
MANEAL	0	3.62267	2.88585	201.652	126.183	105.67	229.621	186.559	234.228	399.41	133.005	57.9651	139.422	62.6614
EPHA10	0	6.52081	15.8722	251.144	83.1492	147.938	105.309	98.5958	30.9722	204.422	140.13	0	232.371	3.91634
CDCA8	238.768	213.376	388.868	2085.49	1916.08	1447.98	1873.39	2222.27	1691.86	2079.34	2131.64	1856.49	1554.3	2326.31
RSPO1	0	0	0	158.479	8.75255	19.9263	57.8011	77.33	20.3255	144.668	114.004	4.83042	10.3276	0
DNALI1	8.84327	13.4039	15.1507	87.9266	75.126	80.913	91.8483	101.496	83.2379	51.8919	124.692	141.692	23.2371	144.905
GRIK3	0	0	0	302.741	212.979	131.031	180.529	478.479	87.1094	103.26	345.576	0	0	0
NA	0	0	0	0	16.0463	4.83063	3.16718	0	30.9722	10.4832	0	0	0	0
STK40	3323.59	3391.55	4839.57	1666.92	1607.55	1665.36	1919.31	938.593	1015.31	1632.23	1091.35	204.488	258.19	187.984
EVA1B	1164.36	1147.66	1796.44	92.6652	285.187	284.403	190.031	145.96	200.352	52.416	80.753	40.2535	10.3276	15.6654
COL8A2	3473.93	3396.26	5296.98	20.0073	24.7989	36.2297	31.6718	71.5303	3.87153	15.7248	29.6886	0	51.638	11.749
TEKT2	51.5857	46.008	86.5755	133.733	158.275	92.9895	143.315	115.028	115.178	110.598	114.004	0	0	0
LOC100138302	0	0	0	4.21205	6.56441	1.81148	3.16718	4.83313	0	2.09664	9.50036	0	0	3.91634
AGO3	1674.33	1697.59	567.069	929.811	461.697	699.233	444.197	1742.83	457.808	668.304	1636.44	1199.56	790.061	869.427
AGO1	2050.16	2115.28	2671.58	6340.19	6798.54	7246.54	5407.97	4984.89	5108.48	5910.95	5602.84	1357.35	1482.01	2557.37
AGO4	368.469	403.566	381.654	1274.15	827.116	885.212	1238.37	1441.24	812.053	1256.41	1889.38	507.195	237.535	1186.65
CLSPN	140.018	132.228	134.192	2335.58	1924.83	2938.23	2016.7	1780.52	1709.28	1782.14	3308.5	2679.28	2509.6	7217.81
SFPQ	7363.49	7005.53	4708.26	15683.6	13628.4	14911.5	9859.44	10448.3	16070.7	16128.4	26111.7	11449.7	8305.96	18301.1
ZMYM1	508.488	579.628	193.352	1401.03	1264.74	1467.3	1474.32	1741.86	1494.41	1467.12	1857.32	10995.7	6640.64	7072.91
LOC101904946	17.6865	6.15855	10.1005	2.10603	1.45876	2.41531	0	2.89988	0	1.04832	3.56263	30.5927	10.3276	50.9124
TMEM35B	380.261	386.902	518.01	74.764	41.5746	61.5905	21.3785	53.1644	69.6875	85.9623	46.3142	1247.86	777.151	736.272
DLGAP3	48.638	49.9929	87.297	270.624	470.449	326.671	553.465	173.026	345.534	362.719	161.506	11.271	15.4914	0
GJB3	291.828	309.014	479.773	18.9542	75.126	79.7053	85.5139	5.79975	91.9488	5.2416	4.75018	1481.33	1967.41	1257.14
GJB4	0	0	0.721462	0	22.6107	10.8689	9.50155	0.966625	7.74306	0	0	70.8462	90.3664	66.5778
GJB5	0	0	1.44292	0	4.37627	9.66125	2.37539	0	3.87153	0.52416	0	1484.55	3684.37	1539.12
CSMD2	33.8992	39.1249	83.6896	37.382	154.628	107.481	126.687	92.796	90.9809	18.8698	60.5648	19.3217	12.9095	3.91634
EFHD1	1.47388	2.89814	0	8.42411	6.56441	31.3991	15.0441	28.0321	9.67882	18.3456	30.8762	1983.69	2636.12	1629.2
NGEF	84.011	98.5368	117.598	227.977	967.886	551.899	691.238	470.746	353.277	122.653	241.072	114.32	418.267	105.741
INPP5D	0	0	1.44292	185.857	996.331	771.692	228.037	316.086	341.662	153.055	118.754	724.564	580.927	540.455
LOC112446116	0	0	0.721462	1.57952	2.91752	8.45359	2.37539	0.966625	2.90365	3.14496	2.37509	67.6259	80.0388	109.657
SAG	4.42163	8.69442	8.65755	29.4844	391.676	370.751	82.3468	34.7985	116.146	24.1114	38.0014	347.791	41.3104	215.399
DGKD	1049.4	993.337	1639.88	2107.08	4123.91	3784.8	3649.39	2085.01	1988.03	2324.65	1945.2	1767.94	3410.69	1135.74
UGT1A1	0	0	0	0	0	3.62297	3.16718	0	1.93576	0	2.37509	5461.6	6328.23	3857.59
MROH2A	0	0	0	2.63253	5.10565	5.43445	3.95898	2.89988	0	3.66912	3.56263	41.8637	144.586	31.3307
LOC132344952	0	0	0	3.68555	8.02317	7.24594	8.70975	4.83313	0	1.04832	1.18754	257.623	224.625	336.805
HJURP	427.425	358.645	551.919	2734.68	2376.32	2016.79	2468.82	2421.4	2324.85	2210.38	2601.91	3075.37	4094.89	4492.04
TRPM8	1.47388	3.62267	2.88585	19.4808	42.304	21.7378	30.0882	87.9629	16.454	60.8026	159.131	14.4913	12.9095	7.83268
ARL4C	4146.02	3712.16	6039.36	1140.94	1345.7	1251.74	1085.55	688.237	1700.57	588.108	574.772	115.93	82.6207	50.9124
SH3BP4	5777.6	5969.81	8368.24	1152	2444.88	2535.47	2296.21	1114.52	1991.9	936.15	1246.92	6785.14	11295.8	12751.6
GBX2	0	0	0	5.79157	272.788	373.166	897.896	42.5315	56.1372	13.104	21.3758	6.44057	18.0733	3.91634
NA	1.47388	0	0	5.26507	46.6802	87.5551	193.198	4.83313	14.5182	0	1.18754	0	0	0
IQCA1	7.36939	6.88308	0	67.3929	75.126	51.9292	113.227	109.229	30.9722	32.4979	135.38	4.83042	0	31.3307
ACKR3	2966.92	3730.27	4028.65	108.46	183.803	181.752	188.447	192.358	284.557	62.8992	155.568	0	0	0
COL6A3	197833	195783	313668	24.2193	1032.8	643.077	345.223	1370.67	879.805	46.1261	175.757	0	0	0
LRRFIP1	10153.5	9911.28	12193.4	874.528	2595.13	2246.24	1732.45	1089.39	2371.31	1370.68	1236.23	2690.55	1569.79	5431.96
RBM44	25.0559	19.5624	5.7717	0	0	0	0	0.966625	1.93576	1.04832	0	861.426	511.216	270.227
RAMP1	423.003	495.22	766.193	13.6892	23.3401	16.3034	12.6687	11.5995	25.1649	34.0704	15.4381	0	0	0
ESPNL	29.4776	36.589	57.717	62.6543	160.463	261.458	175.779	34.7985	52.2656	107.977	52.252	0	5.1638	58.7451
KLHL30	28.0037	32.6041	47.6165	14.2157	2.91752	3.01914	1.58359	2.89988	0	4.19328	1.18754	0	38.7285	0
PER2	427.425	451.023	623.344	133.206	129.1	434.756	155.984	88.9295	151.958	45.6019	79.5655	41.8637	28.4009	11.749
ASB1	2141.54	1919.66	3269.67	876.634	965.698	1074.81	1072.09	583.842	635.899	761.081	674.525	152.963	446.668	62.6614
LOC101907483	0	0	0	14.7422	101.384	24.757	16.6277	0	9.67882	14.6765	1.18754	0	25.819	0
NA	0	0.724535	2.88585	5.26507	231.942	243.343	57.0093	0.966625	90.9809	0	0	9.66085	18.0733	11.749
LOC100336476	41.2686	43.4721	59.8814	537.563	732.296	782.561	752.206	57.9975	316.498	354.332	97.3787	1.61014	0	0
LOC132344958	1.47388	0	0	16.3217	344.267	433.549	369.769	0	41.6189	8.91072	4.75018	0	2.5819	0
LOC132344959	97.2759	64.8459	49.0594	167.429	380.736	258.438	277.129	27.0655	258.425	203.374	24.9384	338.13	247.862	50.9124
LOC112446048	1.47388	2.89814	10.1005	37.9085	24.7989	24.757	14.2523	69.597	3.87153	48.2227	76.0029	16.1014	12.9095	0
LOC107132360	22.1082	45.2834	37.516	0	1.45876	3.01914	0	0	0	0	0	0	0	0
GPC1	26201.1	27727.6	45554.6	1848.57	1573.27	1435.3	2019.87	1835.62	1454.73	1425.72	1024.85	151.353	836.535	35.247
ANKMY1	0	0	0	3.15904	24.0695	18.7187	24.5457	0.966625	11.6146	3.14496	5.93772	0	0	0
CAPN10	282.985	348.864	499.973	1406.83	2130.52	1407.52	1834.59	598.341	1670.56	1186.7	617.523	133.642	418.267	62.6614
KIF1A	11.791	13.7662	37.516	14293.6	8533	10403.4	11030.5	8193.11	3379.85	14867.8	7905.49	3.22028	5.1638	7.83268
SNED1	16.2127	23.1851	30.3014	28.9579	221.731	169.072	110.851	19.3325	55.1693	52.9402	9.50036	28.9825	2.5819	15.6654
MTERF4	555.652	547.748	751.764	1916.48	2371.94	2255.3	2173.48	1044.92	1904.79	1932.05	1314.61	1336.42	1776.35	1347.22
ANO7	14.7388	12.3171	25.2512	19.4808	78.0435	47.0986	88.6811	3.8665	33.8759	36.6912	4.75018	12.8811	2.5819	3.91634
HDLBP	34986.9	32334.9	53354.3	11560	17351.2	19554.4	15484.4	8967.38	12647.3	10290.8	9939.75	3076.98	4071.65	4116.07
SEPTIN2	24525.3	27678.3	28343.4	5152.4	5425.12	4840.29	5001.77	6894.94	4874.26	4969.56	5664.59	4204.08	5525.26	4135.65
DTYMK	476.063	435.083	792.166	1985.46	1803.02	1665.36	1608.14	459.147	2135.15	1613.89	735.09	434.738	916.574	78.3268
NA	5.89551	8.69442	4.32877	66.3399	40.8452	30.7952	38.0062	35.7651	58.0729	44.0295	17.8132	8.05071	15.4914	3.91634
PDCD1	135.597	133.314	164.493	0	53.974	23.5493	38.798	4.83313	7.74306	0	1.18754	1.61014	0	0
LOC790134	2.94776	1.44907	25.9726	0	0	0	1.58359	0	0	0	1.18754	19.3217	64.5474	11.749
VSTM2A	4.42163	1.44907	0	81.6086	25.5283	23.5493	22.9621	67.6638	13.5504	97.4938	29.6886	53.1347	175.569	78.3268
GRB10	4852.01	4575.8	7071.77	1277.31	1641.83	1670.79	1243.91	1085.52	1126.62	2001.77	1308.67	280.165	743.587	626.614
DDC	184.235	179.685	246.74	2.10603	10.2113	5.43445	6.33437	10.6329	5.80729	0	4.75018	27.3724	0	0
FIGNL1	98.7498	67.3818	102.448	1031.95	888.383	1095.34	1012.71	820.665	913.681	862.768	898.971	425.077	348.556	469.961
IKZF1	0	0	0	0	2.91752	4.83063	1.58359	1.93325	5.80729	0	0	72.4564	105.858	207.566
ZPBP	70.7461	85.4951	59.1599	14.2157	10.2113	9.66125	7.12616	12.5661	14.5182	25.1597	11.8754	30.5927	49.0561	35.247
VWC2	0	0	0	58.9688	8.02317	3.01914	10.2933	18.3659	3.87153	5.2416	9.50036	0	2.5819	0
UPP1	3083.35	2729.69	4434.83	45.2796	279.352	505.404	336.513	68.6304	131.632	51.3677	15.4381	30.5927	5.1638	0
C4H7orf57	0	3.62267	2.88585	61.0748	104.301	162.43	196.365	94.7293	78.3985	51.3677	149.631	0	12.9095	3.91634
PTTG1IP2	0	0	0	3.15904	4.37627	1.20766	1.58359	3.8665	0	1.04832	9.50036	53.1347	5.1638	15.6654
CDK14	1985.31	2348.58	1735.12	517.556	366.878	263.873	300.091	1243.08	295.204	312.399	1444.05	1001.51	1350.33	892.925
FZD1	5179.21	5276.79	7231.22	878.213	754.178	861.663	1163.94	573.209	874.966	1035.22	439.392	59.5752	20.6552	62.6614
LOC112446470	84.011	15.9398	4.32877	10.5301	366.148	411.207	397.482	43.4981	25.1649	13.6282	57.0022	59.5752	28.4009	62.6614
MTERF1	244.664	275.323	84.4111	498.602	652.794	699.233	530.503	514.245	817.861	503.194	748.153	751.936	751.332	1276.73
ANKIB1	2542.44	2509.79	2175.93	964.56	1078.75	956.464	1385.64	1513.73	965.947	1042.03	1252.86	3616.38	2398.58	3375.88
LOC524650	32.4253	24.2719	1.44292	83.7146	49.5978	77.8938	104.517	101.496	57.1051	96.4455	100.941	135.252	82.6207	191.901
FAM133B	672.088	791.192	284.256	1452.11	1129.81	1196.79	1436.32	750.101	1452.79	1385.36	768.341	788.969	449.25	979.085
CDK6	6409.9	6010.02	4411.02	259.041	198.391	275.346	296.923	1149.32	337.791	158.821	1018.91	173.895	828.789	1049.58
LOC132345168	20.6343	16.6643	19.4795	0	2.91752	0.603828	0	0	8.71094	0	0	19.3217	10.3276	35.247
TFPI2	791.472	985.005	823.91	2.10603	0.729379	1.20766	3.95898	2.89988	9.67882	12.5798	5.93772	0	0	0
GNG11	394.999	342.343	254.676	42.1205	10.9407	3.01914	16.6277	72.4969	11.6146	19.9181	39.189	1635.9	1161.85	305.474
COL1A2	600141	622006	858423	1015.11	10263.8	4988.22	6180.76	2625.35	3994.45	508.96	450.079	1119.05	1309.02	767.602
LOC132345065	60.429	19.5624	13.7078	0	0	0	0	0	0	0	0	64.4057	54.2198	0
SGCE	974.233	1311.77	1145.68	137.418	117.43	67.0249	106.101	801.332	168.412	85.9623	382.389	0	0	0
PEG10	1241.01	1300.18	1523.01	21902.2	8333.15	11848.3	12614.9	36935.7	6087.01	12073.5	28100.9	20.9318	263.354	70.4941
PPP1R9A	100.224	76.8007	72.1462	684.985	195.474	253.608	278.712	1575.6	175.187	616.937	1093.73	247.962	203.97	203.65
PON1	0	0	0	19.4808	6.56441	9.66125	24.5457	34.7985	9.67882	22.5389	9.50036	140.082	90.3664	23.498
PON3	0	1.44907	0	32.1169	1.45876	4.2268	6.33437	27.0655	3.87153	15.7248	13.063	37.0333	46.4742	129.239
PON2	1877.72	1837.42	1297.19	450.163	192.556	254.816	137.772	662.138	251.649	192.891	628.211	1408.87	1123.13	325.056
ASB4	0	0	0	1.05301	4.37627	1.81148	4.75077	5.79975	7.74306	3.14496	2.37509	1.61014	0	0
DYNC1I1	1.47388	0.724535	0.721462	13.6892	35.0102	22.3416	19.7949	14.4994	52.2656	27.7805	9.50036	17.7116	0	27.4144
SLC25A13	196.026	266.267	217.882	773.439	1320.91	1528.89	1049.92	1016.89	1767.35	1116.46	745.778	404.145	957.884	254.562
LOC101909690	0	0.724535	0	8.95062	4.37627	25.9646	0	7.733	3.87153	16.249	10.6879	11.271	7.74569	7.83268
LOC618297	28.0037	11.5926	7.21462	40.0145	280.811	73.0632	250.999	15.466	50.3299	55.561	19.0007	8.05071	36.1466	23.498
DLX6	0	0	0	13.6892	4.37627	7.24594	3.16718	25.1323	3.87153	2.09664	53.4395	9.66085	2.5819	105.741
DLX5	4.42163	3.62267	1.44292	25.2723	37.1983	30.7952	13.4605	44.4648	46.4584	8.38656	117.567	1.61014	103.276	3.91634
ASNS	9432.82	9676.89	9333.56	3575.51	3249.38	4351.79	5944.01	1820.16	4321.59	9531.85	4860.62	7145.81	7869.62	2142.24
RPA3	303.619	348.139	141.407	1110.93	975.18	885.816	1144.14	1539.83	1954.15	1158.92	2040.2	4205.69	2034.54	1127.91
ICA1	393.525	368.788	539.654	171.641	192.556	220.397	202.7	181.726	187.769	269.942	148.443	70.8462	64.5474	31.3307
NXPH1	0	0	0	12.1097	5.10565	9.66125	6.33437	57.9975	3.87153	0	9.50036	30.5927	2.5819	0
LOC101906041	0	0	0	3.68555	13.1288	18.7187	4.75077	10.6329	1.93576	6.81408	5.93772	12.8811	5.1638	27.4144
TMEM106B	1913.09	2301.49	375.882	892.956	512.753	876.155	532.879	1592.03	495.556	1192.46	1471.37	421.857	134.259	422.965
LOC104971960	0	0	0	4.21205	1.45876	8.45359	1.58359	0.966625	1.93576	4.19328	0	8.05071	98.1121	15.6654
SCIN	0	0	0	301.162	2430.29	2134.53	1974.74	419.515	1487.64	597.018	739.84	1254.3	265.935	477.793
LOC100297402	0	0.724535	0	14.7422	5.10565	0	2.37539	13.5328	3.87153	5.2416	23.7509	154.574	41.3104	66.5778
ARL4A	160.653	137.299	75.7536	591.267	354.478	290.441	400.649	654.405	506.202	554.037	484.518	227.03	142.004	215.399
ETV1	2937.44	2794.53	2162.22	905.065	474.826	573.033	522.585	2618.59	683.325	638.427	1338.36	3.22028	0	19.5817
DGKB	2853.43	2804.67	1859.93	29.4844	88.9842	92.9895	56.2175	130.494	84.2058	29.353	58.1897	20.9318	7.74569	35.247
AGMO	806.211	862.559	414.119	0	0	2.41531	7.91796	1.93325	7.74306	0	1.18754	38.6434	36.1466	23.498
MEOX2	107.593	93.465	124.813	2.10603	14.5876	6.03828	13.4605	8.69963	3.87153	4.19328	1.18754	0	0	0
CRPPA	639.663	585.787	378.046	229.557	76.5848	99.0278	103.725	637.973	52.2656	249.5	414.453	2457.08	2179.12	845.929
SOSTDC1	235.82	318.795	147.178	67.3929	8.75255	22.3416	69.678	97.6291	11.6146	90.6797	216.133	4.83042	49.0561	97.9085
LRRC72	188.656	165.556	154.393	25.7988	23.3401	14.4919	26.9211	3.8665	11.6146	20.4422	15.4381	40.2535	15.4914	35.247
BZW2	5391.45	6304.54	5753.66	2300.31	2381.42	1896.02	2243.16	2234.84	3184.33	2521.73	2981.92	7648.17	6459.91	9806.51
TSPAN13	823.898	872.34	618.293	694.989	1648.4	2484.15	1795.79	1435.44	971.754	423.521	948.848	816.342	493.142	693.192
AHR	2109.12	2292.07	1554.03	132.153	129.1	245.758	235.163	303.52	166.476	137.854	248.197	138.472	284.009	434.714
SNX13	1889.51	2061.3	472.558	556.518	393.865	494.535	323.844	1274.98	470.391	580.769	1273.05	1887.09	717.768	1276.73
HDAC9	126.754	170.266	135.635	290.632	48.139	21.134	64.9273	636.039	52.2656	239.017	476.205	9.66085	7.74569	3.91634
FERD3L	0	0	0	16.8482	11.6701	10.2651	9.50155	11.5995	4.83941	14.6765	5.93772	0	0	0
TMEM196	26.5298	29.7059	15.8722	2.10603	0	1.20766	0	0.966625	0	1.04832	0	8.05071	0	3.91634
MACC1	85.4849	163.02	54.8311	7.3711	0	0	13.4605	7.733	5.80729	12.5798	1.18754	1003.12	516.38	399.467
ITGB8	1220.37	1178.09	764.029	387.509	48.8684	73.667	71.2616	610.907	44.5226	298.247	825.344	0	2.5819	7.83268
SP8	0	0	0	2239.23	1387.28	1454.62	1448.19	2854.44	873.998	2765.47	2181.52	69.2361	33.5647	31.3307
SP4	156.231	132.59	131.306	931.391	432.522	435.36	887.603	1290.44	363.924	775.233	1381.11	107.879	51.638	254.562
DNAH11	14.7388	18.1134	19.4795	145.842	146.605	128.012	220.119	229.09	49.362	35.6429	129.442	3233.16	4763.6	8337.88
CDCA7L	753.152	809.306	919.143	1593.74	2649.1	2196.73	3101.46	1427.71	1620.24	2074.1	1547.37	67.6259	113.603	332.889
RAPGEF5	25.0559	28.2569	27.4156	529.139	642.583	698.025	515.459	960.825	625.252	144.144	997.538	3516.55	3002.75	5796.18
IL6	310.988	450.661	401.133	1.05301	1.45876	3.62297	0	0	7.74306	0	2.37509	1761.49	1706.63	1535.2
HYCC1	6859.43	6982.71	2676.63	1021.95	810.34	1240.87	1233.62	1835.62	557.5	807.207	1898.88	2672.83	1195.42	2733.6
KLHL7	2143.02	2193.17	1370.78	336.964	424.498	639.454	435.488	358.618	437.483	320.262	438.204	2028.78	1154.11	2635.7
LOC107132386	0	2.1736	0	4.21205	20.4226	15.0957	25.3375	1.93325	7.74306	1.04832	0	20.9318	18.0733	97.9085
GPNMB	67.7984	59.0496	60.6028	8.42411	2.91752	1.20766	7.91796	1101.95	7.74306	4.71744	54.6271	0	0	35.247
IGF2BP3	459.85	548.473	440.092	4239.96	2487.18	2273.41	2189.32	4889.19	2492.3	4691.76	5339.2	2928.85	3937.39	2960.75
NA	1.47388	10.1435	1.44292	266.412	108.677	146.73	91.8483	492.012	137.439	152.006	212.571	66.0158	28.4009	66.5778
CCDC126	45.6902	83.3215	28.8585	187.963	144.417	179.941	171.82	387.617	193.576	194.988	325.387	471.771	289.173	509.124
DBF4	558.6	490.148	98.1189	1207.28	862.126	824.226	759.332	1539.83	995.951	1415.23	1795.57	3295.96	1210.91	2240.15
SLC25A40	703.04	696.64	222.932	286.42	178.698	289.234	159.151	398.25	201.32	278.853	327.762	3389.35	3124.1	3571.7
LOC785370	0	0	0	14.7422	1.45876	1.81148	2.37539	0	1.93576	11.5315	0	14.4913	7.74569	0
LOC100296627	5.89551	10.5058	14.4292	142.157	113.054	115.935	52.2585	22.2324	113.242	125.274	46.3142	344.57	911.41	575.702
RUNDC3B	0	1.44907	0	15.7952	21.8814	17.511	53.0503	2.89988	9.67882	16.7731	10.6879	161.014	18.0733	109.657
LOC101902435	0	4.70948	2.88585	27.3784	80.2317	111.104	41.1734	9.66625	63.8802	26.208	10.6879	489.483	637.729	223.231
ABCB1	931.491	770.905	854.211	5.26507	93.3605	95.4049	94.2237	4.83313	143.247	0	4.75018	2610.04	3723.1	2925.5
CROT	930.017	1062.89	663.024	162.164	115.242	109.897	191.615	268.722	132.6	152.006	247.009	172.285	59.3836	219.315
LOC511386	4.42163	27.5323	1.44292	26.3253	97.7368	41.0603	54.6339	48.3313	141.311	27.2563	35.6263	106.269	2.5819	19.5817
TMEM243	281.511	235.112	186.137	243.246	682.699	492.724	559.008	126.628	1161.46	280.426	218.508	1059.47	771.987	309.391
LOC132345076	1.47388	1.44907	3.60731	11.0566	8.02317	12.0766	7.91796	15.466	14.5182	8.38656	15.4381	20.9318	5.1638	0
LOC132345077	5.89551	7.24535	0	9.47712	14.5876	18.1148	36.4226	118.895	29.0365	18.3456	79.5655	111.1	85.2026	46.9961
ELAPOR2	1170.26	1349.45	1044.68	103.195	44.4921	26.5684	37.2144	367.318	30.9722	75.4791	277.885	4.83042	2.5819	11.749
GRM3	0	0	0	104.248	0	3.62297	25.3375	64.7639	0	27.2563	163.881	0	0	0
SEMA3D	728.096	777.064	366.503	25.2723	14.5876	47.0986	46.716	26.0989	100.66	12.5798	21.3758	14.4913	7.74569	19.5817
SEMA3A	760.521	752.43	372.996	3109.55	121.077	162.43	289.797	6615.58	61.9445	1497.53	4162.34	12.8811	12.9095	23.498
SEMA3E	599.868	497.031	265.498	194.808	2.91752	18.1148	24.5457	437.881	7.74306	40.8845	555.771	141.692	219.461	19.5817
PCLO	4.42163	1.44907	1.44292	56.8627	14.5876	40.4565	40.3816	395.35	17.4219	29.353	228.009	685.92	867.518	1546.95
CACNA2D1	4353.84	4224.4	1590.1	130.047	115.971	170.28	141.731	736.568	149.054	164.586	391.89	574.82	648.056	1123.99
HGF	1367.76	1539.64	648.595	177.959	140.041	173.299	202.7	549.043	296.172	231.679	216.133	1.61014	5.1638	15.6654
LOC132345183	30.9514	42.3853	14.4292	0	0	0	0	0	0	0	0	0	0	0
SEMA3C	21897.4	22130.9	13303	121.097	116.701	126.2	224.87	527.777	154.861	94.3488	497.581	0	0	7.83268
CD36	39.7947	61.5855	11.5434	10.5301	0	0	0	64.7639	1.93576	4.19328	5.93772	360.672	593.836	211.482
GNAI1	5002.34	5188.76	2437.82	801.343	577.668	650.927	669.859	1030.42	748.173	711.81	1308.67	351.011	317.573	552.204
LOC100296900	170.97	129.329	194.795	35.8025	21.152	44.6833	41.9652	24.1656	27.1007	19.9181	19.0007	0	5.1638	0
MAGI2	28.0037	24.9965	40.4019	398.566	110.866	199.263	221.703	1119.35	114.21	535.692	838.407	283.385	111.022	184.068
TMEM60	140.018	143.82	104.612	169.535	272.788	253.004	330.971	163.36	216.806	259.459	163.881	487.873	454.414	176.235
GSAP	520.279	586.873	292.914	32.6434	24.7989	28.9838	15.8359	82.1631	46.4584	12.5798	64.1274	12.8811	43.8923	43.0797
FAM185A	247.611	273.15	220.767	772.912	558.704	637.643	797.338	579.008	485.877	1061.42	777.842	447.619	116.185	360.303
LRRC17	0	0.724535	0	73.1844	24.0695	28.9838	29.2964	200.091	48.3941	16.7731	211.383	1.61014	5.1638	3.91634
SLC26A5	0	0	0	4.21205	11.6701	10.8689	7.91796	10.6329	23.2292	5.2416	8.31281	20.9318	67.1293	31.3307
LHFPL3	25.0559	15.9398	15.8722	83.1881	79.5023	96.6125	65.7191	107.295	88.0773	128.943	149.631	41.8637	5.1638	43.0797
NA	1627.16	1559.92	864.312	493.863	320.197	481.855	126.687	1675.16	459.744	299.82	959.536	1410.48	1590.45	2420.3
KMT2E	3310.33	3377.42	2797.83	1318.37	905.159	1391.22	1284.29	2583.79	1119.84	1287.86	2275.34	4588.9	5130.23	3771.43
LOC785937	0	0.724535	0	2.10603	3.64689	1.20766	0	5.79975	5.80729	1.04832	4.75018	503.974	472.487	505.208
NAMPT	856.323	853.864	160.165	1394.72	1392.38	3095.83	1996.91	2180.71	1531.19	1597.12	1757.57	1127.1	707.44	1006.5
PIK3CG	120.858	109.405	90.9043	0	0	0	0	9.66625	0	3.14496	3.56263	0	0	3.91634
PRKAR2B	2446.64	2403.64	2303.63	750.799	800.129	883.401	1532.12	883.495	531.367	1278.43	863.345	33.813	7.74569	11.749
HBP1	1864.46	2107.67	1479.72	572.839	454.403	714.933	639.771	1360.04	959.171	718.099	965.474	2260.64	1440.7	2862.84
DUS4L	85.4849	53.9779	46.1736	279.575	237.048	134.05	241.498	314.153	316.498	326.028	396.64	363.892	139.422	97.9085
BCAP29	881.379	929.216	102.448	308.533	217.355	294.064	220.911	327.686	354.245	322.883	380.014	180.336	162.66	148.821
CBLL1	490.801	591.221	339.809	1075.65	1535.34	1742.65	1616.85	1078.75	1379.23	1395.31	1516.49	1574.72	1649.83	3681.36
SLC26A3	0	3.62267	0	8.42411	13.8582	25.9646	15.0441	9.66625	0	8.38656	7.12527	16.1014	5.1638	23.498
LAMB1	68435.1	71779.7	83721.4	2871.57	2597.32	2362.78	3698.48	6939.4	1784.78	3093.07	5077.94	5166.94	6075.21	7115.99
LOC132345088	39.7947	21.736	1.44292	3.15904	6.56441	6.64211	3.16718	12.5661	5.80729	1.04832	5.93772	30.5927	95.5302	82.2431
NRCAM	4.42163	11.5926	8.65755	209.55	102.113	172.695	166.277	175.926	71.6233	109.025	258.885	0	105.858	11.749
SFRP4	73.6939	85.1329	113.991	17.9012	9.48192	2.41531	18.2113	10.6329	0	19.9181	8.31281	0	0	7.83268
EPDR1	1908.67	1642.52	2074.93	349.074	128.371	221.001	147.274	130.494	194.544	317.641	110.442	0	5.1638	15.6654
CTTNBP2	540.913	453.921	567.791	395.407	210.061	242.135	226.454	685.337	210.03	226.437	465.518	257.623	240.116	211.482
CFTR	2.94776	0.724535	0	3.15904	1.45876	3.62297	6.33437	0	23.2292	4.19328	8.31281	33.813	36.1466	35.247
ASZ1	32.4253	26.0833	14.4292	0	0	0	0	0	0	0	0	590.922	193.642	242.813
ST7	935.912	1042.61	1098.07	102.142	101.384	76.0824	93.4319	113.095	143.247	105.88	125.88	529.737	325.319	853.762
MET	1544.62	1585.64	972.531	191.648	247.989	524.727	194.782	113.095	395.864	187.125	98.5662	3985.1	3596.58	4417.63
CAV1	15449.2	18175.3	11020.3	11.5831	53.2447	36.2297	34.839	214.591	320.369	14.6765	14.2505	128.811	38.7285	66.5778
LOC132345093	57.4812	52.5288	26.6941	0	0	0.603828	0	0	0	0	0	1.61014	2.5819	0
CAV2	819.476	814.74	1032.41	11.0566	29.1752	39.2488	22.1703	56.0643	9.67882	15.2006	14.2505	30.5927	154.914	58.7451
MDFIC	12782.9	13089.4	10242.6	133.733	58.3503	94.801	38.798	284.188	61.9445	101.163	260.072	1148.03	867.518	1174.9
FOXP2	2172.5	1922.92	1390.26	5.26507	35.0102	15.6995	15.0441	10.6329	69.6875	4.19328	16.6256	16.1014	2.5819	11.749
LOC112446383	144.44	13.7662	5.7717	25.2723	286.646	249.985	261.293	12.5661	116.146	25.1597	16.6256	12.8811	12.9095	3.91634
LOC100847946	312.462	270.614	284.256	212.182	120.348	105.67	136.981	98.5958	150.99	254.742	66.5025	109.49	36.1466	15.6654
GPR85	7.36939	0	2.88585	352.233	41.5746	50.1177	46.716	545.177	106.467	103.784	485.706	0	0	0
IMMP2L	179.813	176.062	242.411	22.1133	16.7757	9.66125	20.5867	114.062	23.2292	24.1114	48.6893	6010.66	6632.89	2185.32
LRRN3	375.839	344.879	202.009	43.1736	116.701	175.11	82.3468	160.46	149.054	26.208	65.315	40.2535	23.2371	62.6614
LOC513055	4.42163	13.0416	8.65755	118.991	152.44	70.0441	149.649	2.89988	116.146	71.2858	112.817	83.7274	10.3276	23.498
DNAJB9	2642.66	2707.95	1321.72	212.182	298.316	563.372	228.829	293.854	314.562	155.151	242.259	1940.22	500.888	1844.6
ANLN	4110.65	4357.72	2481.83	1844.88	1283.71	1742.65	1561.42	2779.05	1277.6	1741.26	3651.7	14331.9	8476.37	16554.4
MATCAP2	452.481	550.284	272.713	10.5301	14.5876	9.05742	1.58359	3.8665	7.74306	5.2416	2.37509	41.8637	92.9483	121.406
LOC132345102	26.5298	47.0948	28.8585	0	0	0	0	0.966625	0	0	0	0	2.5819	0
HERPUD2	1407.55	1628.03	1411.9	413.308	378.548	380.412	404.608	684.371	429.74	530.974	653.15	1848.44	1574.96	1915.09
LOC780968	38.3208	10.1435	2.88585	15.7952	123.265	87.5551	136.189	8.69963	346.502	20.9664	0	17.7116	33.5647	11.749
TBX20	206.343	187.292	270.548	3.15904	16.0463	18.7187	11.8769	2.89988	28.0686	0	0	38.6434	30.9828	109.657
DPY19L1	8258.14	8483.94	5130.32	1608.48	902.971	836.906	944.612	3264.29	1083.06	1308.83	2743.23	1373.45	782.315	889.009
NA	3366.34	3773.02	3077.04	974.564	860.667	860.455	940.653	2444.59	1110.16	924.094	2296.71	1246.25	1097.31	740.188
FKBP9	11189.7	11324.8	14877.3	2967.92	1384.36	2088.04	2128.35	4143.92	1502.15	2907.52	3268.12	1453.96	1427.79	1942.5
LSM5	140.018	164.469	11.5434	644.444	476.284	357.466	532.087	1071.02	893.355	767.895	1009.41	1212.44	684.203	583.534
PPP1R17	0	0	0	122.15	2.91752	12.0766	26.9211	96.6625	5.80729	108.501	225.634	0	0	0
ITPRID1	0	0	0	4.21205	0	3.62297	4.75077	3.8665	1.93576	0	9.50036	41.8637	85.2026	0
ADCYAP1R1	0	0	5.05024	54.7567	147.335	111.104	83.1386	121.795	48.3941	16.7731	46.3142	62.7955	7.74569	7.83268
CRHR2	0	0.724535	0	50.0181	38.6571	19.9263	62.5519	18.3659	11.6146	23.5872	17.8132	0	0	0
GARS1	20884.9	20987.6	20182.2	5401.43	3449.23	4048.67	3914.64	3698.31	2943.33	10452.3	8126.37	6862.42	6199.14	3485.54
GGCT	35.3731	36.9513	8.65755	581.79	630.183	424.491	570.093	707.57	730.751	485.896	698.276	740.665	224.625	278.06
NOD1	112.015	104.333	132.749	112.672	32.822	35.022	27.7129	40.5983	61.9445	183.456	27.3135	20.9318	69.7112	101.825
MTURN	6784.26	6260.34	6076.88	278.522	347.914	486.082	543.964	357.651	281.654	318.165	362.201	56.3549	234.953	317.223
PLEKHA8	742.834	723.448	553.362	2578.83	1779.68	2342.25	1961.28	4234.78	1788.65	2204.09	3627.95	539.397	934.647	1045.66
FKBP14	2266.82	2475.74	896.056	238.508	490.872	469.778	416.485	579.975	394.896	221.196	463.142	64.4057	28.4009	35.247
CHN2	95.8021	102.884	142.85	84.7676	26.2576	48.9101	25.3375	132.428	36.7795	50.3194	131.817	764.817	573.181	595.283
CPVL	0	0	4.32877	67.9194	18.9638	19.3225	26.9211	101.496	21.2934	49.7952	89.0659	94.9983	395.03	58.7451
TRIL	5.89551	1.44907	2.88585	959.295	428.875	569.41	506.749	768.467	323.273	544.602	961.911	0	0	7.83268
CREB5	545.335	547.386	438.649	27.9049	9.48192	11.4727	32.4636	65.7305	19.3576	29.353	85.5032	37.0333	105.858	242.813
TAX1BP1	4585.23	4711.65	1284.92	1514.23	1013.84	970.352	1143.35	4063.69	311.658	1524.78	3591.14	13484.9	7611.43	9779.1
EVX1	1.47388	0	0	0	418.663	582.694	125.104	0	88.0773	0	2.37509	0	0	0
LOC112446393	1.47388	6.52081	4.32877	1.05301	347.184	268.704	81.555	2.89988	86.1415	0	0	1.61014	0	0
HOXA13	586.603	661.138	296.521	0	16.0463	12.0766	3.95898	5.79975	1.93576	0	0	56.3549	10.3276	15.6654
LOC104972110	110.541	57.2383	73.5892	0	22.6107	6.64211	3.16718	0	0	0	0	0	0	0
HOXA11	368.469	503.19	570.677	2.10603	50.3271	7.84977	3.95898	11.5995	49.362	1.04832	0	0	12.9095	0
HOXA10	336.044	451.385	475.444	5.26507	61.2678	24.1531	27.7129	9.66625	19.3576	1.04832	0	25.7623	2.5819	0
HOXA9	657.35	653.168	492.037	1.05301	179.427	60.9866	12.6687	2.89988	7.74306	0	0	11.271	23.2371	11.749
HOXA7	86.9588	80.0611	159.443	1.05301	8.02317	1.81148	7.12616	5.79975	30.9722	0	1.18754	0	0	0
HOXA5	291.828	288.727	372.275	4.21205	39.3865	51.9292	16.6277	11.5995	104.531	1.04832	1.18754	0	2.5819	0
LOC132345113	163.6	110.129	147.178	0	12.3994	28.9838	26.1293	0	0.967882	0	0	1.61014	0	0
SKAP2	1644.85	1746.13	1007.16	26.8518	253.824	297.687	541.588	201.058	111.306	18.8698	97.3787	814.732	193.642	548.287
LOC132345115	1.47388	0	0	8.95062	16.7757	8.45359	14.2523	6.76638	7.74306	20.9664	9.50036	3.22028	0	0
NA	0	0	0	7.8976	5.10565	6.64211	11.8769	0	1.93576	4.19328	4.75018	0	0	0
CBX3	2228.5	2248.59	156.557	5310.35	4812.44	4429.08	5043.74	2956.91	6586.44	6539.95	3679.01	1381.5	475.069	1754.52
HNRNPA2B1	13769	13096.7	10811.1	32525.5	27871.8	24260	24813.3	14070.2	33149	31005.1	16015.2	20645.2	11605.6	46483
NFE2L3	28.0037	20.287	0	685.512	4540.38	3131.45	2320.75	1106.79	4030.26	278.853	793.28	660.158	387.285	469.961
CYCS	2704.57	2482.98	2772.58	1006.15	1051.03	838.114	893.937	38.665	1471.18	1009.53	30.8762	4167.05	2029.37	4421.55
GSDME	1.47388	4.34721	4.32877	460.167	171.404	353.843	254.166	348.952	362.956	526.257	385.952	3.22028	18.0733	15.6654
NPY	0	0	0	16.8482	5.83503	6.03828	9.50155	17.3993	19.3576	1.04832	3.56263	114.32	160.078	15.6654
STK31	0	0	0	28.4314	21.8814	16.9072	34.0472	114.062	19.3576	48.7469	7.12527	289.825	51.638	31.3307
FAM221A	0	0	0	46.3326	13.8582	28.9838	32.4636	144.027	16.454	112.694	27.3135	91.7781	54.2198	3.91634
ADAM22	1.47388	4.34721	0	338.017	131.288	121.369	287.422	452.381	57.1051	388.927	378.827	16.1014	28.4009	54.8287
STEAP1	1575.58	2269.24	637.773	1.05301	14.5876	13.888	20.5867	18.3659	15.4861	0	10.6879	173.895	0	7.83268
STEAP2	1472.4	1805.18	915.536	65.8134	132.018	119.558	128.271	167.226	110.339	62.8992	124.692	281.775	175.569	74.4104
LOC132345120	63.3768	54.3401	9.37901	3.68555	1.45876	0.603828	7.12616	2.89988	0.967882	3.66912	2.37509	4.83042	0	3.91634
GTPBP10	277.089	281.482	93.7901	529.139	523.694	404.565	463.201	701.77	646.545	708.14	699.464	1207.61	281.427	650.112
TNS3	2316.94	2685.13	3063.33	1335.22	877.443	1394.24	1083.97	1307.84	620.413	1036.26	1185.17	1703.53	3175.73	2573.03
IGFBP1	0	0.724535	0	26.8518	5.83503	6.03828	4.75077	1.93325	9.67882	23.5872	5.93772	1.61014	0	0
CCDC201	0	0	0	61.6013	19.6932	28.3799	26.1293	7.733	13.5504	103.26	28.5011	165.845	211.716	262.395
ADCY1	0	0	7.21462	93.7182	302.692	338.144	334.138	103.429	65.816	85.9623	60.5648	12.8811	51.638	15.6654
RAMP3	1333.86	1351.62	2052.56	48.4386	214.437	132.238	372.936	22.2324	27.1007	41.4087	34.4388	0	0	0
LOC112446496	0	0	0	3.68555	2.91752	6.64211	3.16718	0	13.5504	2.6208	0	0	5.1638	3.91634
LOC112446500	0	7.60762	1.44292	21.0603	25.5283	36.2297	7.12616	4.83313	35.8116	46.1261	7.12527	19.3217	33.5647	27.4144
LOC101904529	324.253	286.191	309.507	385.403	736.673	499.97	472.702	151.76	1134.36	401.507	281.448	2432.92	3180.9	2200.98
MYO1G	4.42163	5.07174	1.44292	88.4531	117.43	57.9675	126.687	75.3968	92.9167	78.624	46.3142	14.4913	38.7285	0
H2AZ2	1879.19	1613.54	2400.31	3369.64	3911.66	3283.62	4651.8	3635.48	4718.43	3235.64	2905.92	4416.62	2667.1	2365.47
ZMIZ2	902.013	851.329	1422.72	2485.11	3721.29	3116.36	4215.52	1611.36	2147.73	2832.04	1997.45	383.214	1272.88	677.527
LOC132342072	1945.52	2031.23	3177.32	1321.01	910.265	1367.67	834.553	1236.31	594.28	1152.63	872.845	149.743	433.759	309.391
NPC1L1	1.47388	0	0	30.5374	102.842	143.711	76.0124	41.5649	50.3299	15.7248	17.8132	37.0333	18.0733	109.657
CAMK2B	1.47388	2.1736	1.44292	32.6434	51.7859	87.5551	74.4288	28.9988	54.2014	50.8435	24.9384	0	0	15.6654
YKT6	2887.33	2685.49	4195.3	1249.93	1656.42	1378.54	1605.76	867.063	1624.11	1485.99	1071.17	128.811	420.849	544.371
MYL7	0	0	0	10.5301	351.561	104.462	129.855	3.8665	496.524	3.14496	5.93772	322.028	671.293	11.749
POLD2	384.682	483.265	647.873	1198.33	2079.46	1705.21	2046	909.594	1918.34	1202.42	1066.42	420.247	880.427	493.459
AEBP1	15117.6	16890	23836.4	375.926	598.091	567.599	358.684	1211.18	714.297	291.957	432.266	0	0	0
LOC112446407	134.123	64.1213	114.713	1.05301	7.29379	6.03828	14.2523	0.966625	9.67882	3.14496	1.18754	0	0	7.83268
POLM	1780.44	1889.22	2618.91	73.711	163.381	74.8747	94.2237	74.4301	106.467	101.163	72.4402	173.895	219.461	86.1594
STK17A	1347.12	1416.47	1051.89	164.27	220.272	230.059	125.104	160.46	290.365	215.43	281.448	1336.42	1099.89	1962.09
HECW1	1.47388	0	0	69.4989	23.3401	42.8718	29.2964	29.9654	11.6146	36.6912	29.6886	35.4231	482.815	7.83268
C4H7orf25	334.57	360.456	460.293	312.745	188.18	136.465	146.482	308.353	284.557	339.656	245.822	566.77	539.617	180.152
GLI3	3229.27	3382.13	4108.01	2853.67	1032.07	1073.61	1398.31	3462.45	449.097	1602.88	3967.59	24.1521	56.8017	442.546
MPLKIP	204.869	212.651	167.379	356.445	374.901	486.082	532.879	605.107	517.817	392.072	456.017	484.653	389.867	238.897
POU6F2	0	0	0	37.382	35.7396	73.0632	63.3437	14.4994	5.80729	26.208	32.0637	0	0	19.5817
AMPH	13.2649	7.96988	7.21462	727.106	361.043	425.699	491.705	906.694	612.67	864.864	1421.49	66.0158	80.0388	117.49
LOC132345122	89.9066	87.6687	43.2877	1.05301	0	0	0	2.89988	0	0	5.93772	0	0	7.83268
LOC512673	137.071	12.3171	1.44292	4.21205	16.0463	3.62297	9.50155	3.8665	3.87153	5.2416	0	3.22028	0	0
KCND2	0	0	1.44292	84.7676	0	1.81148	11.8769	286.121	1.93576	27.2563	133.005	0	0	39.1634
CPED1	502.592	459.717	331.151	0	4.37627	4.83063	15.8359	31.8986	3.87153	0	10.6879	28.9825	41.3104	0
WNT16	0	0	0	127.415	126.183	77.29	149.649	58.9641	68.7196	126.847	100.941	12.8811	7.74569	7.83268
FAM3C	5042.14	4414.23	2218.5	885.584	657.17	976.39	665.108	1002.39	786.888	909.418	1029.6	1874.2	1006.94	2553.45
PTPRZ1	0	0	0	2379.28	173.592	352.032	439.447	6993.53	768.499	1436.2	7103.89	157.794	227.207	74.4104
AASS	1357.44	1307.42	795.052	216.394	132.018	124.389	235.955	760.734	102.596	156.2	530.833	1608.53	1213.49	1002.58
FEZF1	0	0	0	3604.99	1.45876	4.83063	3.16718	3916.76	15.4861	288.812	5273.89	0	0	0
NA	0	0	0	924.546	0	3.62297	1.58359	1543.7	5.80729	150.434	1206.55	0	0	0
CADPS2	0	0	0	109.513	49.5978	46.4948	63.3437	222.324	78.3985	104.308	111.629	22.542	113.603	70.4941
IQUB	2.94776	4.34721	1.44292	35.8025	10.9407	8.45359	26.1293	55.0976	9.67882	13.104	47.5018	0	0	3.91634
ASB15	17.6865	18.8379	18.758	0	0	0	1.58359	0	0	0	2.37509	1.61014	0	3.91634
TMEM229A	0	0.724535	0	20.0073	8.75255	33.2106	27.7129	39.6316	27.1007	9.95904	8.31281	0	0	19.5817
GPR37	0	0	0	53.1772	28.4458	15.6995	43.5488	45.4314	34.8438	41.9328	41.5641	57.9651	7.74569	3.91634
GRM8	0	1.44907	0	55.8097	2.91752	8.45359	29.2964	381.817	3.87153	21.4906	507.082	41.8637	36.1466	121.406
ZNF800	1350.07	1152.01	688.997	541.249	333.326	349.617	352.349	481.379	373.603	459.688	477.393	2685.72	2912.38	1934.67
ARF5	453.954	556.443	683.225	696.042	1329.66	876.759	1568.55	640.872	1609.59	801.965	426.329	863.036	1412.3	614.865
LRRC4	4.42163	8.69442	7.93609	351.707	113.783	176.922	87.0975	280.321	158.733	327.6	490.456	69.2361	580.927	587.451
PRRT4	433.32	617.304	893.17	22.1133	73.6673	64.6096	129.063	24.1656	58.0729	20.9664	15.4381	27.3724	0	3.91634
IMPDH1	505.54	529.997	629.837	552.832	1718.42	1510.17	1372.97	376.984	1037.57	519.443	494.019	12.8811	59.3836	219.315
CALU	64952.3	67992.5	50695	3153.78	2890.53	3004.65	2678.65	5067.05	5090.09	2719.34	3398.75	3698.49	1851.22	4907.17
CCDC136	1435.56	965.443	1488.38	435.948	250.906	396.715	110.06	434.015	47.4262	382.637	271.948	370.333	1169.6	434.714
FLNC	24728.7	19881.2	39508.7	6327.56	4987.49	5313.69	4822.04	5652.82	2554.24	4016.64	6244.11	2655.12	7934.17	4057.33
LOC104968434	0	0	0	12.6362	11.6701	30.1914	4.75077	11.5995	0	3.14496	5.93772	0	0	11.749
KCP	1.47388	2.89814	0	204.285	470.449	358.07	235.163	109.229	139.375	99.0663	52.252	56.3549	134.259	3.91634
IRF5	122.332	82.2347	113.27	24.2193	40.1158	47.0986	76.0124	24.1656	10.6467	22.0147	7.12527	167.455	245.28	109.657
LOC132345128	64.8506	52.1665	66.3745	28.4314	11.6701	9.05742	10.2933	22.2324	11.6146	32.4979	42.7516	91.7781	162.66	58.7451
TSPAN33	48.638	43.1098	76.475	312.745	577.668	313.991	719.742	193.325	398.768	327.6	223.258	53.1347	30.9828	121.406
LOC101904796	229.925	108.68	36.0731	169.535	609.761	651.531	797.338	109.229	567.179	115.839	52.252	123.981	18.0733	1190.57
STRIP2	0	5.79628	0	84.7676	57.6209	104.462	62.5519	157.56	62.9124	48.2227	186.445	77.2868	234.953	215.399
SMKR1	2.94776	3.62267	5.7717	149.528	70.7497	53.7407	101.35	97.6291	56.1372	138.378	92.6285	94.9983	196.224	54.8287
NA	4.42163	0	0	14.7422	107.948	42.268	45.9242	1.93325	53.2335	35.6429	8.31281	24.1521	0	7.83268
UBE2H	4739.99	4570	4466.57	1820.13	1420.83	1824.77	1965.24	3834.6	1822.52	2422.14	3171.93	3225.11	4231.73	6238.73
TMEM209	576.286	504.276	405.462	1308.9	1075.1	1073.61	1213.82	1545.63	1398.59	1461.36	2093.64	3740.36	1980.32	3810.6
CPA4	1.47388	1.44907	1.44292	28.9579	8.75255	9.05742	2.37539	26.0989	18.3898	18.3456	49.8769	8.05071	74.875	19.5817
CPA5	0	0	0	35.276	43.7627	39.8527	15.8359	59.9308	60.0087	27.2563	46.3142	1.61014	0	0
CEP41	479.01	490.872	383.097	366.449	178.698	177.525	176.57	543.243	229.388	299.295	532.02	51.5245	38.7285	207.566
MEST	201.921	259.746	262.612	11946.4	1307.78	1037.98	1143.35	27081	1553.45	1717.15	8756.96	99.8288	387.285	121.406
LOC112446482	32.4253	13.4039	33.1873	0	0	3.62297	0	1.93325	0	2.09664	1.18754	0	0	0
LOC107131356	315.41	347.052	221.489	12.6362	5.83503	19.9263	6.33437	86.0296	25.1649	37.7395	42.7516	94.9983	343.392	176.235
LOC107132431	29.4776	24.2719	53.3882	3.15904	0	0	2.37539	0.966625	0	0	0	4.83042	0	0
LOC112446481	119.384	111.578	110.384	11.5831	12.3994	5.43445	23.7539	12.5661	19.3576	4.71744	10.6879	66.0158	67.1293	31.3307
PODXL	16.2127	6.88308	15.1507	10960.3	12214.2	9255.48	16855	12730.5	6164.44	10681.9	20551.7	1476.5	1776.35	1605.7
NA	0	0	0	12.6362	118.159	76.6862	56.2175	5.79975	67.7518	3.14496	3.56263	0	0	3.91634
PLXNA4	0	0.724535	2.88585	87.9266	218.084	303.726	201.116	141.127	117.114	143.62	92.6285	19.3217	245.28	35.247
EXOC4	1519.57	1659.55	1910.43	1029.32	623.619	643.077	965.199	1915.85	547.821	1067.71	1508.18	4382.8	5527.84	4166.98
LRGUK	0	4.34721	0	121.623	91.1724	92.3857	47.5077	211.691	73.5591	94.873	366.951	51.5245	98.1121	121.406
AKR1B1	1463.56	1682.37	2468.12	5364.58	11215.7	10316.4	16577	2320.87	10844.2	5983.29	2384.59	1553.79	1616.27	610.949
BPGM	206.343	152.877	71.4248	45.8061	38.6571	38.0412	94.2237	3.8665	32.908	53.9885	5.93772	8.05071	5.1638	19.5817
CALD1	100915	97582.9	90251.3	2797.86	1048.12	1118.29	1208.28	2030.88	1357.94	1684.13	2334.71	9111.79	5194.78	13252.9
LOC514257	162.127	124.258	176.037	0	1.45876	4.2268	3.16718	1.93325	0	2.09664	0	0	5.1638	0
LOC100300881	60.429	59.7741	11.5434	9.47712	301.963	271.119	262.876	92.796	145.182	13.6282	58.1897	70.8462	33.5647	58.7451
SLC13A4	0	0	2.88585	164.27	1305.59	991.486	1342.09	140.161	330.048	73.3824	55.8146	106.269	95.5302	70.4941
MTPN	9401.87	8617.98	9995.86	2507.23	1945.25	2206.39	2606.59	2317	2320.98	3133.43	2314.52	867.866	1352.91	6191.73
LOC786173	20.6343	9.41895	1.44292	9.47712	170.675	109.897	85.5139	59.9308	7.74306	7.33824	72.4402	106.269	46.4742	54.8287
LOC112446425	319.832	322.78	127.699	180.065	13.1288	34.4182	59.3847	507.478	17.4219	124.226	558.146	0	0	0
PTN	32541.8	33922.7	35012.6	9255.99	813.257	1271.06	2941.52	17209.8	1020.15	4864.21	18247.8	0	0	50.9124
CREB3L2	3930.83	3999.43	5385.72	497.022	455.862	551.899	532.879	413.716	173.251	338.083	549.833	629.565	327.901	317.223
KIAA1549	3423.82	2981.1	4206.85	1693.25	987.579	1489.04	1303.3	2535.46	795.599	1248.03	2474.84	2357.25	3038.89	3035.16
ZC3HAV1L	1761.28	1864.23	1173.1	435.948	208.602	349.013	159.943	386.65	313.594	425.618	619.898	1011.17	614.492	2580.87
ZC3HAV1	2818.05	2991.97	2439.26	305.374	631.642	1118.29	806.048	343.152	468.455	412.514	338.45	373.553	405.358	348.554
KLRG2	22.1082	27.5323	77.1965	132.68	328.22	330.294	388.772	60.8974	186.801	202.326	46.3142	368.722	588.673	434.714
CLEC2L	0	0	0	0	7.29379	6.03828	13.4605	0.966625	0	5.2416	2.37509	3.22028	25.819	0
PARP12	50.1118	66.295	80.8038	43.7001	354.478	241.531	248.624	34.7985	400.703	36.6912	14.2505	1168.96	960.466	1601.78
RAB19	4.42163	0	0	8.95062	13.8582	26.5684	31.6718	23.199	8.71094	17.2973	14.2505	0	0	0
MKRN1	807.685	833.94	923.472	1449.47	6654.12	4630.76	4533.82	1387.11	4913.94	1467.12	1758.75	6165.23	4975.32	5424.13
DENND2A	14.7388	11.5926	33.1873	1145.15	1522.21	1218.53	944.612	1070.05	934.974	598.067	965.474	22.542	121.349	11.749
TMEM178B	2.94776	3.62267	5.7717	284.84	153.899	145.523	106.101	157.56	83.2379	160.393	83.1281	143.303	263.354	364.219
LOC785954	4.42163	3.62267	0	3.15904	18.9638	19.9263	33.2554	36.7318	29.0365	2.09664	17.8132	38.6434	20.6552	15.6654
DENND11	39.7947	16.302	12.9863	404.884	582.774	667.834	760.916	295.787	323.273	407.797	409.703	127.201	224.625	105.741
SSBP1	509.962	553.907	643.544	981.409	1210.04	1088.7	992.12	887.362	1292.12	1230.2	1030.79	1957.93	1081.82	2306.72
LOC100296901	4.42163	2.1736	1.44292	1.05301	21.8814	16.3034	28.5046	14.4994	13.5504	3.14496	16.6256	33.813	43.8923	403.383
LOC100300510	0	0	0	4.21205	13.1288	4.2268	12.6687	3.8665	7.74306	9.43488	2.37509	149.743	160.078	3.91634
EPHB6	0	0	1.44292	64.2338	147.335	215.567	214.577	88.9295	79.3664	31.4496	17.8132	1.61014	41.3104	7.83268
TRPV6	0	0	0	6.84459	9.48192	14.4919	17.4195	0.966625	12.5825	4.19328	1.18754	41.8637	38.7285	27.4144
TRPV5	0	0	0	6.84459	16.0463	3.62297	1.58359	2.89988	0.967882	1.04832	3.56263	4532.55	5569.15	6172.15
TMEM139	0	1.0868	0	0	5.10565	8.45359	2.37539	1.93325	1.93576	3.66912	3.56263	1135.15	802.97	951.67
CASP2	761.995	776.339	1263.28	426.471	356.666	530.161	285.838	347.018	436.515	436.625	467.893	239.911	583.509	654.029
CLCN1	0	0	2.88585	63.7073	26.2576	45.2871	17.4195	18.3659	55.1693	61.8509	7.12527	0	38.7285	0
ZYX	18377.8	21731.3	28533.1	5877.4	6112.19	5101.14	5636	3750.51	6575.79	4994.2	4288.22	3165.54	7812.82	4789.68
EPHA1	20.6343	26.4455	23.8083	236.928	981.015	791.619	1485.41	200.091	668.807	313.448	269.573	207.708	147.168	325.056
TCAF2	13.2649	12.3171	5.05024	30.5374	543.387	514.462	279.504	122.761	447.162	20.4422	123.505	2920.8	3459.74	2741.44
LOC786906	0	0.724535	0	0	13.8582	24.757	23.7539	9.66625	7.74306	0	7.12527	49.9144	38.7285	35.247
NOBOX	4.42163	3.62267	1.44292	20.5338	33.5514	19.3225	27.7129	60.8974	28.0686	7.8624	32.0637	109.49	23.2371	19.5817
CNTNAP2	272.667	227.142	272.713	1107.77	757.095	717.348	1186.11	2208.74	976.593	1595.02	2522.35	74.0665	87.7845	50.9124
EZH2	543.861	529.635	621.901	2747.84	1737.38	1687.1	1506.79	2773.25	1249.54	2250.22	5026.88	4357.04	3736.01	4985.5
PDIA4	15481.6	17124	22260	5922.68	8303.98	9639.51	6145.13	7168.49	7826.3	4143.49	4969.87	925.831	596.418	207.566
KRBA1	88.4327	106.869	126.977	1472.64	1578.38	1693.74	1137.81	1393.87	738.494	1471.84	1093.73	127.201	1032.76	39.1634
ZNF467	0	0	0	51.5977	55.4328	75.4785	91.0565	106.329	46.4584	23.063	27.3135	3.22028	0	0
SSPO	0	0.724535	0	108.987	258.929	323.652	349.182	35.7651	120.985	98.5421	39.189	6.44057	2.5819	0
RARRES2	259.403	386.177	424.22	72.6579	136.394	133.446	145.69	152.727	158.733	81.2448	67.6901	28.9825	28.4009	7.83268
REPIN1	720.726	794.09	1339.03	3075.33	2824.88	2836.18	3098.3	1598.8	2729.43	3451.59	1678	112.71	95.5302	11.749
ZNF775	198.974	199.247	396.083	560.203	889.113	722.782	902.647	303.52	474.262	611.695	338.45	37.0333	49.0561	23.498
GIMAP8	3070.09	3244.83	3289.15	150.581	63.456	64.6096	71.2616	100.529	46.4584	300.344	14.2505	4.83042	33.5647	15.6654
LOC132345151	0	0	0	5.26507	70.7497	74.8747	11.8769	0	53.2335	18.8698	0	17.7116	56.8017	27.4144
GIMAP4	86.9588	70.2799	44.7307	2.10603	13.8582	8.45359	13.4605	1.93325	5.80729	1.04832	1.18754	1.61014	36.1466	0
LOC510988	14.7388	6.52081	5.7717	0	1.45876	0	0	0	0	0	0	6.44057	46.4742	19.5817
TMEM176B	872.536	1010.36	1314.5	18.9542	10.2113	10.8689	22.1703	5.79975	14.5182	16.7731	7.12527	1.61014	0	0
TMEM176A	748.73	792.279	1067.76	21.0603	19.6932	6.03828	21.3785	2.89988	3.87153	29.353	9.50036	0	5.1638	0
KCNH2	135.597	119.548	220.046	1443.16	1224.63	924.461	1400.69	614.774	678.486	921.474	298.074	27.3724	46.4742	0
NOS3	0	0	0	23.6928	153.17	74.2709	114.81	26.0989	87.1094	24.1114	3.56263	0	0	3.91634
ATG9B	13.2649	13.4039	19.4795	114.252	377.818	620.735	176.57	49.2979	177.122	118.46	60.5648	1275.23	3464.91	748.021
ASIC3	1.47388	0	0	0	10.9407	9.05742	5.54257	2.89988	16.454	0	3.56263	11.271	41.3104	3.91634
SLC4A2	3615.42	3731.36	6022.05	1122.51	1528.05	1875.49	1397.52	923.127	1134.36	894.217	881.158	407.366	1794.42	372.052
FASTK	1879.19	1709.54	2567.68	589.161	1225.36	761.427	812.383	388.583	780.113	625.323	514.207	215.759	1136.03	211.482
TMUB1	138.545	151.066	273.434	382.244	813.987	496.347	806.048	173.026	622.348	378.444	181.694	72.4564	87.7845	11.749
ASB10	16.2127	5.43401	10.8219	0	0	1.20766	0	1.93325	1.93576	0	0	0	33.5647	7.83268
CHPF2	2446.64	2417.77	3718.42	343.809	493.06	529.557	401.44	309.32	345.534	277.281	201.883	20.9318	30.9828	3.91634
SMARCD3	846.006	891.178	1310.9	96.8773	280.811	174.506	238.331	109.229	253.585	57.6576	118.754	0	2.5819	11.749
LOC132345153	11.791	9.41895	31.0229	1.05301	0	4.83063	0	3.8665	3.87153	1.04832	2.37509	0	0	0
LOC132345192	16.2127	2.89814	21.6439	5.26507	0	0	0	1.93325	0	3.14496	1.18754	0	10.3276	0
NUB1	2315.46	2268.52	2275.49	600.218	783.353	724.594	612.058	741.401	515.881	541.457	862.158	1012.78	764.242	853.762
WDR86	26.5298	13.4039	16.5936	648.656	808.881	720.367	603.348	514.245	700.747	465.454	258.885	43.4738	41.3104	15.6654
LOC132345154	1.47388	1.44907	1.44292	32.6434	34.2808	24.1531	19.7949	42.5315	9.67882	28.8288	28.5011	56.3549	18.0733	11.749
CRYGN	0	0.724535	0	11.5831	13.1288	16.3034	19.0031	4.83313	6.77518	3.14496	10.6879	0	0	0
PRKAG2	2750.26	2853.58	2684.56	352.76	495.978	443.21	422.027	361.518	543.95	311.875	495.206	431.518	250.444	191.901
KMT2C	2697.2	2685.13	3728.52	1943.34	1193.99	1265.02	1749.08	3272.99	842.058	1168.35	3342.94	10688.1	15953.5	24148.1
LOC112446458	0	3.62267	0	72.1314	42.304	32.6067	55.4257	144.027	17.4219	61.8509	118.754	86.9476	69.7112	7.83268
LOC132345156	0	7.96988	7.21462	61.0748	17.5051	33.2106	29.2964	87.9629	32.908	46.1261	84.3157	85.3375	131.677	31.3307
XRCC2	41.2686	30.4305	51.9453	278.522	221.731	161.222	221.703	225.224	250.682	219.099	457.205	373.553	144.586	140.988
ACTR3B	269.72	256.848	260.448	1342.59	1508.36	1686.49	1597.84	1044.92	1341.48	1491.76	996.35	54.7448	152.332	219.315
DPP6	0	0	0	310.639	303.422	256.627	626.31	298.687	197.448	302.44	326.575	3.22028	7.74569	3.91634
LOC132345159	0	0	0	3.68555	4.37627	3.01914	8.70975	0	21.2934	13.6282	1.18754	1.61014	0	0
PAXIP1	309.514	336.547	374.439	1866.99	2333.28	2268.58	2810.88	1121.29	2398.41	1948.3	1780.13	1378.28	1600.78	1022.16
INSIG1	321.305	484.352	513.681	3214.32	2355.16	7146.91	2488.61	3757.27	2653.93	1601.83	2103.14	436.348	265.935	19.5817
CNPY1	0	0	0	40.0145	177.239	296.48	190.823	41.5649	144.214	154.103	35.6263	96.6085	224.625	46.9961
NA	0	0	0	11.5831	48.8684	72.4594	51.4667	3.8665	46.4584	29.353	4.75018	1.61014	0	3.91634
SHH	0	5.07174	0	0	89.7136	66.4211	38.0062	2.89988	303.915	0	0	0	0	0
RNF32	4.42163	2.89814	0	41.594	70.0204	62.7981	30.0882	75.3968	88.0773	21.4906	45.1267	4.83042	2.5819	66.5778
MNX1	0	0	0	2.10603	180.886	156.995	45.1324	0.966625	149.054	0	1.18754	104.659	103.276	35.247
UBE3C	3168.84	3126.37	4357.63	2058.64	1571.81	1682.87	1959.69	1765.06	1531.19	1817.79	1751.63	806.681	1967.41	983.001
LOC132345161	1.47388	0	0	17.9012	2.18814	22.9455	7.12616	5.79975	9.67882	14.1523	8.31281	11.271	18.0733	23.498
LOC107131328	0	0	0	55.8097	19.6932	20.5302	51.4667	4.83313	171.315	167.207	4.75018	24.1521	25.819	27.4144
NA	8.84327	21.0115	25.9726	105.301	228.296	480.043	212.201	66.6971	232.292	191.843	65.315	19.3217	0	0
LOC104972306	0	2.1736	0	66.3399	56.8915	59.779	36.4226	28.0321	29.0365	37.7395	24.9384	0	0	23.498
PTPRN2	25.0559	18.1134	28.8585	323.275	462.426	396.715	715.783	356.685	291.333	332.318	199.508	1.61014	72.2931	11.749
NCAPG2	337.518	347.052	360.731	1629.54	1267.66	1411.75	1264.5	968.558	1132.42	1312.5	1605.56	964.475	999.194	1268.89
ESYT2	12918.5	12788	15872.2	2722.57	2578.35	3187.01	2707.15	1532.1	2753.63	2163.21	2448.72	1342.86	2372.76	2933.34
LOC132345163	17.6865	32.6041	18.758	121.097	120.348	44.0795	164.694	101.496	98.724	123.702	127.067	144.913	157.496	43.0797
VIPR2	0	0	7.21462	208.497	363.231	371.354	127.479	151.76	308.754	131.564	79.5655	6.44057	41.3104	0
LOC132345230	17.6865	17.7511	12.9863	91.6122	8.02317	6.64211	0.791796	108.262	3.87153	62.3751	33.2513	193.217	216.879	133.156
LOC107132450	257.929	343.792	246.019	669.19	134.935	156.995	144.107	247.456	72.5912	669.877	171.006	727.784	500.888	469.961
LGR5	358.152	356.833	333.316	70.0254	38.6571	201.075	39.5898	54.131	23.2292	14.1523	32.0637	16.1014	255.608	97.9085
THAP2	481.958	491.597	170.987	267.992	75.126	136.465	42.757	347.018	73.5591	243.21	450.079	243.131	56.8017	54.8287
LOC104972316	0	0	0	1.05301	4.37627	2.41531	6.33437	4.83313	0.967882	13.104	4.75018	20.9318	28.4009	46.9961
TPH2	0	0	0	3.68555	21.8814	12.0766	15.0441	4.83313	50.3299	7.8624	1.18754	125.591	518.961	117.49
KCNC2	0	0	0	9.47712	2.91752	10.2651	21.3785	4.83313	1.93576	1.04832	4.75018	22.542	30.9828	11.749
GLIPR1	902.013	844.446	1036.74	1.57952	1.45876	2.41531	0	2.89988	3.87153	1.57248	1.18754	442.789	72.2931	66.5778
KRR1	492.275	469.499	163.051	813.98	752.719	827.848	825.051	890.262	892.388	916.232	1295.61	2339.54	1040.5	1257.14
PHLDA1	6729.73	5945.53	8200.14	133.206	1051.03	1040.4	657.982	146.927	1171.14	44.0295	104.504	27.3724	12.9095	54.8287
NAP1L1	4619.13	5639.42	1405.41	17244.2	9279.16	8519.41	11802.5	1296.24	12721.8	17446.1	1121.04	24060.3	10074.6	12681.1
LOC132345377	0	0.724535	0	13.1627	20.4226	14.4919	25.3375	7.733	9.67882	13.104	8.31281	35.4231	0	11.749
CSRP2	1185	1196.93	1602.37	2082.33	8070.58	6108.33	3909.1	2755.85	3984.77	1966.65	3118.49	47235.1	33001.8	17365
E2F7	28.0037	47.0948	51.2238	526.507	386.571	695.006	304.05	501.678	375.538	325.503	806.343	487.873	374.375	497.375
NAV3	5782.02	5378.95	6099.96	67.3929	48.139	32.6067	41.9652	93.7626	33.8759	42.9811	118.754	12.8811	0	43.0797
PTPRQ	23.582	2.53587	8.65755	1.05301	0	0	0	2.89988	3.87153	1.04832	3.56263	468.551	175.569	657.945
MYF6	0	0.724535	0	11.5831	4.37627	1.20766	6.33437	7.733	21.2934	16.249	1.18754	0	0	0
MYF5	1.47388	2.89814	2.16439	1.05301	19.6932	19.3225	5.54257	0	46.4584	0	0	30.5927	12.9095	3.91634
LOC132345239	4.42163	7.96988	14.4292	0	0	0	0	0	0	0	0	0	0	0
LIN7A	26.5298	17.0266	12.9863	83.1881	63.456	124.389	88.6811	271.622	122.921	44.0295	161.506	35.4231	36.1466	31.3307
ACSS3	63.3768	62.31	57.717	924.546	1144.4	1065.76	1142.56	2102.41	1049.18	668.828	2105.52	69.2361	152.332	43.0797
LOC112446645	5.89551	5.79628	4.32877	5.26507	0	0	0	0.966625	0	3.14496	0	9.66085	30.9828	0
TMTC2	3814.4	3697.3	3947.84	398.039	148.793	131.635	273.17	716.269	125.825	350.663	769.529	172.285	312.41	250.646
LRRIQ1	0	0.724535	0	27.3784	16.7757	10.2651	38.798	102.462	3.87153	73.9066	68.8776	64.4057	10.3276	101.825
ALX1	1.47388	1.44907	1.44292	82.6616	11.6701	1.20766	12.6687	169.159	40.6511	84.9139	111.629	28.9825	134.259	15.6654
RASSF9	0	0.724535	0	24.7458	5.83503	5.43445	11.8769	34.7985	1.93576	7.8624	21.3758	11.271	0	0
NTS	1532.83	1761.71	593.042	0	2.91752	0	7.91796	0	0	1.04832	0	0	0	0
TMTC3	2341.99	2374.3	477.608	785.548	387.3	895.477	513.084	1249.85	532.335	793.054	1802.69	1226.93	472.487	1135.74
KITLG	509.962	385.815	250.347	65.8134	25.5283	112.916	249.416	121.795	16.454	14.6765	86.6908	140.082	170.405	289.809
NA	16.2127	21.736	16.5936	6.84459	1.45876	6.64211	4.75077	25.1323	1.93576	4.19328	17.8132	0	0	0
GALNT4	570.391	644.836	493.48	37.9085	55.4328	79.1015	48.2995	106.329	50.3299	37.7395	105.691	476.602	147.168	187.984
ATP2B1	6224.19	6333.88	2872.86	3145.35	1369.77	2231.75	2314.42	5286.47	1602.81	2784.86	4233.6	6517.85	5016.63	9360.05
LUM	76937.9	90900.2	44737.2	226.924	273.517	131.031	181.321	4059.83	124.857	776.281	2688.6	391.264	333.065	74.4104
LOC132345244	23.582	47.8193	62.7672	0	0	0	0	0	0	1.04832	2.37509	0	49.0561	0
DCN	38829.3	48465.6	39057.1	55.8097	134.935	35.022	155.192	804.232	147.118	29.353	290.948	24.1521	0	0
NUDT4	27311	31952.7	12244.7	1811.71	3550.62	4379.57	2907.47	954.059	3845.4	1311.45	1818.13	12526.9	7730.2	17137.9
LOC132345249	113.489	57.2383	69.2604	35.8025	20.4226	21.134	18.2113	88.9295	25.1649	33.5463	106.879	2490.89	3198.97	2623.95
SOCS2	265.298	349.588	261.169	291.685	74.3966	140.692	106.101	314.153	172.283	274.136	320.637	866.256	472.487	673.61
CRADD	54.5335	46.008	80.0823	30.0109	13.8582	15.6995	16.6277	35.7651	10.6467	38.7879	38.0014	0	5.1638	15.6654
PLXNC1	1044.98	1133.17	1252.46	170.588	83.1492	135.861	122.728	291.921	47.4262	60.8026	283.823	806.681	1043.09	1053.5
CEP83	596.921	631.432	337.644	396.46	169.945	279.572	327.012	407.916	190.673	295.102	602.085	2118.95	1969.99	1421.63
TMCC3	22.1082	23.9097	79.3609	51.0712	154.628	141.296	305.633	77.33	174.219	46.1261	47.5018	1111	1285.78	994.75
LOC112446659	13.2649	6.52081	2.88585	2.10603	3.64689	0	0	18.3659	0	7.8624	14.2505	217.369	142.004	199.733
VEZT	1845.3	2263.09	1601.65	928.232	567.457	684.741	697.572	1180.25	737.526	780.999	1508.18	829.223	482.815	1437.3
USP44	0	0	0	1080.92	269.141	556.73	583.554	1306.88	755.916	1222.87	1933.32	154.574	51.638	27.4144
LOC112446661	0	0	0	140.051	34.2808	33.8144	75.2206	109.229	86.1415	175.594	273.135	0	2.5819	11.749
PPP1R1A	0	0.724535	1.44292	420.679	266.953	224.624	555.049	774.267	273.911	493.759	623.461	148.133	219.461	133.156
PDE1B	13.2649	13.7662	27.4156	497.022	392.406	263.269	361.059	695.97	319.401	656.249	465.518	88.5578	123.931	90.0758
NCKAP1L	4.42163	4.34721	7.21462	4.21205	40.1158	19.3225	16.6277	136.294	61.9445	12.5798	23.7509	48.3042	15.4914	7.83268
GTSF1	39.7947	24.6342	27.4156	0	0	0	0	0	0	0	0	4009.25	2953.69	1625.28
ITGA5	24874.6	24668.6	35418.8	824.51	1654.23	1484.21	1034.88	2553.82	1447.95	768.419	1555.68	5253.89	9170.9	9845.68
LOC112446664	26.5298	10.5058	29.58	0.526507	6.56441	3.62297	0	1.93325	3.87153	0	4.75018	4.83042	5.1638	62.6614
ZNF385A	243.19	284.018	357.845	738.163	913.182	810.337	1075.26	617.673	1190.5	888.451	593.772	32.2028	59.3836	109.657
LOC534520	42.7425	0.724535	1.44292	5.26507	229.754	197.452	212.993	4.83313	25.1649	3.14496	2.37509	16.1014	12.9095	11.749
NFE2	4.42163	3.98494	0	31.5904	37.1983	65.8173	16.6277	38.665	42.5868	28.3046	81.9406	408.976	307.246	536.538
HNRNPA1	12560.4	12005.2	15997	47756.3	32574.8	31031.9	38692.7	3532.05	38200.4	46856.3	4034.09	4683.9	4195.58	15356
CBX5	4675.14	4515.66	4163.56	19515.5	11650.4	16250.2	14809.7	28747.4	11687.2	16633.2	26758.9	5906	4779.09	21395
SMUG1	912.33	899.51	1217.11	391.721	657.9	456.494	514.667	605.107	358.116	305.585	482.143	389.654	307.246	411.216
LOC101906546	0	0	0	7.3711	64.1853	42.268	156.776	37.6984	11.6146	1.57248	10.6879	0	0	0
LOC112446665	0	1.44907	0	1.05301	43.0334	52.5331	30.0882	17.3993	9.67882	0	7.12527	0	0	0
HOXC9	467.219	479.28	670.239	9.47712	105.031	43.4756	35.6308	11.5995	166.476	9.43488	0	86.9476	49.0561	39.1634
LOC101907194	28.0037	24.2719	14.4292	0	7.29379	9.05742	0	0	0	0	0	8.05071	12.9095	3.91634
LOC101907241	474.589	546.662	459.572	0	235.589	71.2517	7.12616	0	2.90365	0	0	40.2535	185.897	215.399
CALCOCO1	2075.22	2132.31	2766.81	544.408	429.604	414.226	665.108	1719.63	242.938	536.216	1409.62	367.112	518.961	1660.53
NA	20.6343	12.6794	7.21462	106.354	45.2215	28.3799	30.88	38.665	33.8759	98.018	23.7509	28.9825	12.9095	19.5817
ATF7	2067.85	2027.61	2693.94	956.136	660.088	932.311	793.379	1536.93	710.426	718.099	1178.04	2033.61	2576.73	2764.94
LOC132345254	10.3171	4.34721	0	0	0	0	0	1.93325	0	0	0	112.71	5.1638	50.9124
PCBP2	9493.25	9293.97	11753.3	16031.6	16691.1	16639.1	20378.4	23080.1	28442.2	17741.2	21036.2	9438.65	7033.09	13111.9
PRR13	885.801	952.764	940.066	367.502	378.548	317.614	343.639	234.89	416.189	351.711	290.948	846.934	800.388	626.614
SP1	3482.77	3297.72	3621.74	2346.64	1488.66	1516.21	1998.49	2720.08	1413.11	1821.46	3264.56	6588.7	8145.89	17263.2
SP7	0	8.69442	0	78.976	88.9842	72.4594	89.4729	105.362	56.1372	68.1408	192.382	1.61014	0	3.91634
AAAS	748.73	777.426	1064.16	2928.96	3005.04	2282.47	2863.13	2796.45	3136.91	2781.72	2409.53	318.808	493.142	744.104
ESPL1	448.059	391.249	676.01	4534.28	3705.97	3767.28	3985.9	3558.15	2591.02	3959.51	3850.02	2165.64	2739.39	2968.58
ITGB7	42.7425	31.5173	61.3243	112.672	366.148	360.485	139.356	145.96	545.886	129.992	176.944	1.61014	131.677	15.6654
CSAD	576.286	782.86	747.435	298.529	366.148	446.833	261.293	376.017	327.144	289.336	393.077	412.196	653.22	642.28
IGFBP6	14339.4	15623.1	23656	29.4844	43.0334	53.1369	63.3437	46.398	63.8802	23.063	36.8139	20.9318	33.5647	7.83268
SPRYD3	2187.23	2390.24	3305.02	429.103	434.71	278.969	562.967	464.947	328.112	485.372	371.702	25.7623	20.6552	50.9124
TNS2	1332.39	1524.42	2138.41	362.763	442.733	534.992	342.848	589.641	250.682	318.689	471.455	59.5752	209.134	90.0758
KRT18	5.89551	1.44907	0	843.464	13325.8	12310.2	17037.9	1544.67	8810.63	1385.36	1711.25	41171.3	54682	36214.4
KRT8	0	1.44907	2.88585	2377.7	35296.8	32754.7	40306.4	5086.38	25154.3	2990.86	3809.64	55918.6	80738.5	41979.2
KRT79	0	0	0	0	367.607	320.029	32.4636	2.89988	262.296	0	2.37509	0	0	0
KRT72	0	0	0	0	19.6932	26.5684	14.2523	0	30.9722	0	0	0	0	0
KRT5	0	0	0	2.10603	42.304	15.6995	22.9621	5.79975	38.7153	1.04832	3.56263	1218.88	5099.25	1805.43
KRT6A	0	0	0	0	0	3.62297	2.37539	0	77.4306	0	0	3.22028	36.1466	58.7451
KRT89	0	0	0	0	81.6904	24.1531	19.0031	0	29.0365	0	0	11.271	28.4009	0
KRT83	0	0	0	1.05301	7.29379	7.84977	3.95898	0	3.87153	1.04832	0	0	2.5819	0
LOC507184	0	0	0	0	6.56441	12.6804	26.1293	0.966625	10.6467	1.04832	0	0	0	3.91634
KRT7	0	0	0	134.786	2672.44	1171.43	2057.09	100.529	1544.74	361.146	66.5025	425.077	467.323	552.204
KRT80	551.23	623.1	805.152	23.1663	19.6932	20.5302	59.3847	14.4994	11.6146	15.7248	24.9384	156.184	28.4009	321.14
NR4A1	932.965	1665.34	1689.66	375.926	417.205	251.796	431.529	201.058	255.521	820.835	363.389	69.2361	103.276	160.57
TAMALIN	116.436	95.6386	210.667	223.239	534.635	398.527	422.819	251.323	599.119	262.604	96.1911	1.61014	0	3.91634
ACVR1B	409.738	433.996	582.22	986.147	1460.95	1458.25	1716.61	1123.22	1012.4	995.904	1444.05	354.231	343.392	227.148
ANKRD33	22.1082	13.0416	11.5434	56.8627	103.572	53.7407	144.899	160.46	83.2379	63.9475	41.5641	0	0	0
FIGNL2	50.1118	26.4455	99.5618	1550.04	723.544	698.629	1046.75	810.032	225.517	1352.86	738.653	25.7623	0	3.91634
SCN8A	13.2649	7.24535	11.5434	1088.29	426.687	716.744	714.992	1720.59	406.511	1280.52	1733.82	428.298	345.974	493.459
SLC4A8	14.7388	18.1134	24.5297	568.627	269.87	296.48	377.687	954.059	182.93	455.495	593.772	0	5.1638	7.83268
GALNT6	0	0.724535	7.21462	10.5301	78.7729	60.3828	58.5929	39.6316	63.8802	14.6765	17.8132	0	0	0
BIN2	17.6865	6.52081	14.4292	0	2.91752	1.20766	1.58359	2.89988	0	2.09664	0	2081.91	2318.54	1257.14
SMAGP	11.791	15.2152	4.32877	134.259	228.296	223.416	168.653	203.958	349.406	194.988	136.568	1339.64	1605.94	791.1
DAZAP2	2719.3	3480.67	3014.27	505.447	318.739	317.01	477.453	917.327	552.661	549.32	503.519	1197.95	1043.09	1398.13
LETMD1	263.824	305.029	344.138	152.16	131.288	88.1589	68.8862	202.025	121.953	163.538	184.069	98.2186	175.569	140.988
SLC11A2	828.319	938.273	955.216	2827.34	1828.55	2274.62	1533.71	2151.71	2508.75	2783.81	1181.61	3392.57	2574.15	3826.26
TMT1A	16.2127	18.8379	15.8722	3.15904	1.45876	0.603828	3.95898	2.89988	0	0	1.18754	40.2535	38.7285	7.83268
LOC101904477	11.791	2.1736	1.44292	16.8482	22.6107	16.9072	30.0882	105.362	21.2934	14.6765	184.069	85.3375	2.5819	74.4104
DIP2B	3700.91	3359.31	4064.72	1743.26	1064.16	1362.84	1472.74	2379.83	915.617	1658.44	2721.85	2141.49	1747.94	4339.3
COX14	1624.21	1518.63	2294.25	438.58	417.205	377.393	427.57	391.483	572.018	498.476	390.702	3081.81	4877.2	2506.46
GPD1	81.0633	42.7476	66.3745	126.362	187.45	199.263	213.785	249.389	107.435	108.501	220.883	24.1521	38.7285	66.5778
SMARCD1	583.656	501.74	821.024	2163.42	1576.92	1852.54	1718.99	1915.85	1313.42	2385.98	2446.34	111.1	490.561	305.474
ASIC1	0	5.07174	0	38.9615	155.358	182.96	178.946	45.4314	94.8525	56.6093	32.0637	17.7116	185.897	19.5817
FAIM2	0	0	5.7717	65.8134	97.7368	70.0441	203.492	28.0321	54.2014	96.4455	62.9399	1.61014	0	19.5817
NCKAP5L	2555.7	2641.29	3706.87	1534.77	1589.32	1680.45	1587.55	880.595	844.961	1405.8	1042.66	20.9318	28.4009	3.91634
FMNL3	9543.36	9157.76	14990.5	461.746	892.03	752.974	903.439	669.871	937.878	350.663	453.642	317.198	885.591	332.889
PRPF40B	244.664	305.754	361.453	2082.33	1765.83	1135.8	1346.05	2144.94	1001.76	2250.22	1692.25	202.878	710.022	50.9124
KCNH3	0	0.724535	1.44292	9.47712	40.8452	27.1723	48.2995	2.89988	25.1649	9.43488	3.56263	30.5927	2.5819	3.91634
DNAJC22	10.3171	13.7662	24.5297	477.015	401.888	416.038	413.317	774.267	297.14	514.725	518.957	230.25	413.104	31.3307
C1QL4	0	0	2.88585	5.26507	22.6107	5.43445	40.3816	0	17.4219	2.09664	0	0	30.9828	3.91634
TROAP	137.071	122.446	196.238	2091.81	2068.52	1798.2	1464.03	2445.56	1319.22	1617.03	1897.7	1310.66	2199.78	1237.56
LOC616853	0	0	1.44292	6.31808	8.75255	4.83063	12.6687	16.4326	3.87153	8.38656	13.063	0	0	0
PRPH	0	0	0	3483.37	1567.44	2746.81	3183.81	793.599	773.338	3434.82	767.154	1566.67	715.186	148.821
LOC100141266	231.399	534.707	395.361	660.24	946.004	616.509	1109.31	213.624	2758.46	716.003	114.004	2698.6	2933.04	5929.34
LMBR1L	256.455	224.606	393.918	891.376	819.092	676.288	1088.72	849.663	644.61	737.493	830.094	304.317	400.194	732.355
DHH	0	4.34721	7.21462	138.471	312.904	114.124	397.482	158.527	96.7882	164.586	118.754	90.1679	180.733	281.976
RHEBL1	0	2.1736	2.88585	183.751	265.494	194.433	388.772	151.76	328.112	306.634	197.132	83.7274	90.3664	156.654
WNT10B	106.119	135.85	161.608	1.05301	2.91752	0	1.58359	0	3.87153	0	0	43.4738	0	0
FKBP11	1966.15	2263.09	2779.07	143.736	594.444	434.152	417.276	59.9308	871.094	246.879	79.5655	233.471	351.138	254.562
CCDC65	16.2127	14.4907	8.65755	71.0784	73.6673	53.1369	62.5519	45.4314	52.2656	67.0925	100.941	56.3549	0	70.4941
RND1	14.7388	16.6643	27.4156	186.383	97.0074	122.577	189.239	252.289	73.5591	117.412	241.072	6.44057	10.3276	19.5817
CACNB3	1006.66	1049.85	1639.88	631.282	498.895	330.294	508.333	549.043	516.849	357.477	612.773	254.402	178.151	125.323
TEX49	1.47388	11.2303	0.721462	43.1736	55.4328	54.3445	84.7222	42.5315	30.0044	48.7469	39.189	8.05071	5.1638	19.5817
ZNF641	35.3731	18.1134	20.2009	159.005	149.523	156.392	129.855	51.2311	150.99	532.547	112.817	183.556	237.535	140.988
ASB8	619.029	757.501	653.645	189.542	300.504	271.723	292.173	229.09	298.108	284.619	305.199	431.518	327.901	838.096
COL2A1	0	0	0	17017.8	12222.2	9076.75	8633.74	14482.9	7072.32	9085.27	12580.8	1.61014	0	7.83268
VDR	589.551	650.995	937.901	4.21205	14.5876	10.8689	20.5867	3.8665	6.77518	3.66912	0	0	0	93.9921
SLC48A1	459.85	648.097	861.426	184.804	305.61	227.643	371.352	412.749	213.902	267.846	212.571	159.404	80.0388	43.0797
RAPGEF3	76.6417	75.7139	97.3974	189.542	195.474	209.528	174.195	197.192	160.668	101.687	98.5662	9.66085	10.3276	0
ENDOU	0	0	0	7.3711	17.5051	6.64211	15.0441	6.76638	15.4861	3.14496	8.31281	326.859	160.078	328.972
LOC132345271	16.2127	10.1435	18.758	12.6362	5.10565	5.43445	0	151.76	0	9.43488	22.5634	230.25	165.241	297.642
PCED1B	69.2723	37.6758	54.8311	50.0181	531.717	672.061	395.106	124.695	488.781	123.178	64.1274	2233.27	2995	3403.3
LOC100847695	1.47388	17.3888	1.44292	29.4844	582.774	563.976	398.273	35.7651	521.689	76.5274	62.9399	207.708	196.224	814.598
AMIGO2	619.029	662.95	452.357	58.4423	124.724	165.449	79.9714	146.927	172.283	33.5463	68.8776	811.511	777.151	1178.82
SLC38A4	2.94776	5.79628	1.44292	475.962	382.924	693.195	1099.8	825.498	600.087	558.231	575.959	0	0	0
LOC112446686	14.7388	22.4606	0.721462	0	0	0	0	0.966625	0	0	0	0	0	0
SLC38A2	30475.4	31320.6	12056.4	7087.31	5818.26	6630.64	9709.79	6679.38	8867.74	8075.21	10881.5	6723.95	6028.73	12046.7
SLC38A1	13484.5	13824.5	9317.69	3841.92	1866.48	2873.62	1878.93	2647.59	1732.51	5721.21	5484.08	201.268	364.048	70.4941
ANO6	12172.8	12268.6	9948.97	272.731	327.491	515.065	263.668	340.252	351.341	172.973	301.636	6706.24	4079.4	7033.74
TMEM117	187.182	157.224	82.2467	72.6579	38.6571	22.3416	37.2144	63.7973	17.4219	73.9066	45.1267	32.2028	10.3276	27.4144
TWF1	1507.78	1455.95	251.79	560.73	324.574	413.622	327.012	608.007	410.382	517.87	660.275	1705.14	704.858	1080.91
IRAK4	1251.32	1344.01	404.74	329.593	333.326	310.368	235.163	283.221	295.204	315.02	231.571	1130.32	459.578	1049.58
LOC786089	0	0.724535	0	5.26507	9.48192	16.9072	2.37539	47.3646	0	8.38656	66.5025	32.2028	18.0733	7.83268
PRICKLE1	4896.22	4431.98	5352.53	178.486	1209.31	2575.33	924.818	111.162	468.455	380.54	142.505	317.198	255.608	908.591
LOC112446689	2.94776	11.5926	8.65755	0	0.729379	1.20766	0	0	0	3.14496	0	3.22028	2.5819	19.5817
YAF2	489.327	603.175	392.476	99.5098	89.7136	100.235	95.8073	223.29	241.971	72.8583	143.693	249.572	113.603	454.295
GXYLT1	2882.91	2750.7	1393.14	971.405	683.428	755.389	680.944	1645.2	625.252	735.921	1726.69	1850.05	707.44	1425.55
PDZRN4	0	0	0	3.15904	187.45	207.113	220.119	8.69963	46.4584	4.19328	3.56263	8.05071	15.4914	0
LOC101905399	157.705	99.9858	56.2741	18.9542	57.6209	26.5684	24.5457	40.5983	34.8438	14.6765	38.0014	322.028	108.44	105.741
LOC534391	38.3208	26.0833	5.7717	70.5519	151.711	91.7819	147.274	6.76638	60.0087	36.6912	5.93772	3.22028	0	11.749
LRRK2	959.495	929.578	292.192	275.363	203.497	285.611	386.396	383.75	230.356	377.395	343.2	470.161	222.043	885.093
SLC2A13	1273.43	1051.66	1020.87	90.0327	48.139	102.047	98.1827	125.661	30.9722	77.0515	59.3772	231.86	229.789	234.98
KIF21A	36.8469	31.5173	12.9863	1001.42	425.228	685.345	491.705	1805.66	455.873	963.406	1238.61	1431.42	684.203	1382.47
CPNE8	669.141	791.554	229.425	116.885	66.3735	127.408	66.5108	560.643	150.022	211.761	429.891	49.9144	38.7285	168.403
PTPRR	371.417	486.888	338.366	7.8976	4.37627	7.84977	15.8359	14.4994	9.67882	2.09664	33.2513	0	2.5819	0
RAB3IP	144.44	172.439	89.4613	306.427	359.584	290.441	399.857	570.309	218.741	333.89	419.203	1631.07	1466.52	806.766
LOC100138933	13.2649	9.78122	5.7717	0.526507	0	0	1.58359	3.8665	1.93576	0	1.18754	74.0665	118.767	78.3268
YEATS4	412.686	431.823	184.694	902.433	757.095	701.648	763.291	812.932	1148.88	1150.01	1254.05	998.288	265.935	928.172
LOC781349	4.42163	2.89814	1.44292	0	0	1.20766	0	0	0	0	0	339.74	149.75	11.749
LYZ	0	0	0	3.15904	11.6701	8.45359	6.33437	543.243	1.93576	2.09664	47.5018	3.22028	0	3.91634
CPSF6	2838.69	3049.57	1784.18	6173.82	5249.34	5643.98	4499.78	9425.56	5989.26	6077.11	10202.2	4918.98	3227.37	4828.85
NA	0	0	0	0	102.113	60.3828	55.4257	0	90.9809	8.38656	1.18754	326.859	28.4009	113.574
[truncated: 8,340 more rows]
