# Supplementary material for: Establishing Bovine Embryonic Stem Cells and Dissecting Their Self-Renewal Mechanisms
Source: Int J Mol Sci. 2025 Apr 9;26(8):3536. doi: 10.3390/ijms26083536 (PMC12027403; doi:10.3390/ijms26083536)
Supplement: Supplementary file 1 [file ijms-26-03536-s001.zip › Table S2-DEGs for bESCs vs primed-bESCs.xlsx]

## Sheet: sheet1
GeneID	Base mean	log2(FC)	StdErr	Wald-Stats	P-value	P-adj	Chromosome	Start	End	Strand	Feature	Gene name		bESC_B_P10	bESC_A_P10	bESC1_1_WwjF	bESC1_2_WwjF	bESC3_1_WwjF	bESC_1_XscF
281117	3525.13	-6.89957	0.308647	-22.3542	1.09816e-110	2.3125e-106	NC_037348.1	65626340	65634498	+	protein_coding	DLK1	281117	12672.2	8158.41	60.2763	74.2851	98.1598	87.4454
511051	18595	6.53263	0.300916	21.7091	1.6823e-104	1.7713e-100	NC_037344.1	61837386	61842321	+	protein_coding	RPL6	511051	296.492	255.709	26893.1	19446.2	28400.3	36278.2
514966	19427.8	7.17817	0.340674	21.0705	1.48471e-98	1.04217e-94	NC_037341.1	36623519	36627029	-	protein_coding	RPL7	514966	238.531	117.141	27367.1	20715.2	31103.3	37025.5
514046	9349.3	7.49392	0.367575	20.3874	2.16176e-92	1.13806e-88	NC_037351.1	49149776	49154339	-	protein_coding	RPL17	514046	83.5972	49.999	12655.5	8442.37	15401.3	19463
132344361	2345.75	7.61565	0.401969	18.9459	4.7768e-80	2.0118e-76	NC_037357.1	119014542	119015403	+	protein_coding	LOC132344361	132344361	16.7194	12.8569	3717.31	2992.04	4679.54	2656.01
508458	2117.49	6.93904	0.375181	18.4952	2.25769e-76	7.92373e-73	NC_037353.1	15165042	15185593	+	protein_coding	ASMTL	508458	15.6048	29.9994	3185.56	4040.29	3045.63	2387.84
536815	5569.08	-4.2963	0.236746	-18.1473	1.34903e-73	4.05827e-70	NC_037328.1	26116518	27412512	-	protein_coding	ROBO1	536815	15120	15295.4	772.032	670.63	764.754	791.672
novel.95	540.729	-8.6195	0.476538	-18.0877	3.98029e-73	1.04771e-69	NC_037331.1	86718905	86723821	+	NA	NA	novel.95	1780.06	1451.4	0	4.12695	1.78472	6.99563
508379	4401.44	-5.60447	0.315097	-17.7865	8.99802e-71	2.10534e-67	NC_037337.1	81593310	81739429	+	protein_coding	SMOC1	508379	12952	12486.9	239.454	194.655	356.052	179.554
514607	17584.5	-7.72399	0.436964	-17.6765	6.36015e-70	1.33932e-66	NC_037357.1	57408198	57424624	-	protein_coding	IRS4	514607	58830.2	45869.1	110.644	189.152	399.778	108.432
507168	5979.53	6.56704	0.392015	16.752	5.4747e-63	1.04806e-59	NC_037346.1	20145786	20148657	+	protein_coding	RPL23A	507168	98.0874	64.2845	9096.77	7308.83	5031.13	14278.1
100125774	1501.56	-5.41251	0.324298	-16.6899	1.55198e-62	2.72347e-59	NC_037334.1	58457376	58590672	+	protein_coding	STK32A	100125774	4971.25	3661.36	74.3133	99.0469	70.4965	132.917
337888	5615.53	6.02492	0.370203	16.2746	1.49393e-59	2.41994e-56	NC_037352.1	16423483	16429309	-	protein_coding	RPS15A	337888	139.329	88.5697	7464.35	5030.76	8231.14	12739
404151	3991.22	4.66197	0.287445	16.2187	3.72146e-59	5.59761e-56	NC_037344.1	62791481	62793912	+	protein_coding	DYNLL1	404151	193.946	247.138	7546.92	5668.37	5349.71	4941.25
517087	2553.61	4.39694	0.272226	16.1518	1.10332e-58	1.54891e-55	NC_037356.1	50789132	50804304	+	protein_coding	RNH1	517087	183.914	155.711	4328.33	3341.46	3329.4	3982.84
508165	2659.31	5.35826	0.332385	16.1206	1.8274e-58	2.40509e-55	NC_037357.1	50819015	50822415	-	protein_coding	RPL36A	508165	98.0874	78.5699	4545.49	2661.2	3512.33	5060.17
524166	600.457	-5.00486	0.314567	-15.9103	5.37254e-57	6.655e-54	NC_037350.1	39178903	39338324	-	protein_coding	RNF144B	524166	1616.21	1787.11	52.845	34.3913	56.2188	55.965
540699	461.518	-5.61265	0.356836	-15.7289	9.58261e-56	1.12106e-52	NC_037335.1	46711167	47318510	-	protein_coding	TRPM3	540699	1562.71	1108.55	19.8169	34.3913	24.9861	18.655
614028	19175.9	5.16749	0.32884	15.7143	1.20729e-55	1.33805e-52	NC_037347.1	3205492	3218379	+	protein_coding	NPM1	614028	669.893	792.842	23531.7	19738.5	27606.1	42716.5
282884	11711.4	5.3296	0.341538	15.6047	6.75926e-55	7.11683e-52	NC_037333.1	58564661	58569426	-	protein_coding	RPL9	282884	498.24	292.851	15905.5	11125.6	19184.9	23261.6
132344315	4055.46	8.15243	0.530374	15.3711	2.55743e-53	2.56449e-50	NC_037357.1	85951019	85956568	+	protein_coding	LOC132344315	132344315	11.1463	18.5711	8944.84	9987.23	2808.26	2562.73
616756	1893.96	-6.09673	0.397578	-15.3347	4.48425e-53	4.29224e-50	NC_037338.1	27357850	27399409	+	protein_coding	SIX3	616756	5450.54	5628.46	112.296	33.0156	50.8646	88.6113
784762	6651.11	6.81421	0.444735	15.3219	5.45693e-53	4.99618e-50	NC_037337.1	83129230	83129884	-	pseudogene	LOC784762	784762	69.107	75.7128	12076.7	9455.54	14907.8	3321.76
327688	1642.44	5.55614	0.363541	15.2834	9.86205e-53	8.65312e-50	NC_037336.1	14833565	14838676	-	protein_coding	COX7A2	327688	55.7315	37.1421	2354.08	1573.06	2539.66	3294.94
617982	2852.55	6.62343	0.434487	15.2443	1.79784e-52	1.51436e-49	NC_037353.1	44081182	44087884	-	protein_coding	NKX1-2	617982	52.3876	18.5711	4962.47	6423.6	3061.69	2596.54
404133	6091.88	6.72937	0.445442	15.1072	1.45233e-51	1.17627e-48	NC_037338.1	98179656	98183818	-	protein_coding	RPL12	404133	79.1387	61.4274	7232.33	4265.89	7473.53	17438.9
528862	5036.55	4.27563	0.284114	15.049	3.50552e-51	2.73404e-48	NC_037335.1	74790615	74800322	+	protein_coding	DNAJA1	528862	331.045	395.707	6322.41	7056.4	6444.63	9669.13
100337359	241.705	-6.94804	0.464732	-14.9506	1.54294e-50	1.1604e-47	NC_037356.1	28330690	28349408	+	protein_coding	ROBO3	100337359	844.889	587.131	3.30281	7.56608	2.67708	4.66375
508019	2016.73	8.69057	0.585382	14.846	7.38507e-50	5.36258e-47	NC_037335.1	29470796	29475836	+	protein_coding	CER1	508019	6.68778	1.42854	5495.05	1989.88	1575.91	3031.44
615412	1038.76	4.29854	0.290077	14.8186	1.11076e-49	7.79681e-47	NC_037352.1	37655808	37736191	+	protein_coding	BAIAP2L1	615412	76.9095	69.9986	1750.49	1370.15	1467.93	1497.06
613882	950.12	5.86152	0.398488	14.7094	5.61011e-49	3.81089e-46	NC_037333.1	83916878	83918312	+	pseudogene	LOC613882	613882	30.095	11.4283	1384.7	1008.35	1615.17	1650.97
538640	1008.88	7.54242	0.512969	14.7035	6.1249e-49	4.03057e-46	NC_037341.1	69602148	69660814	-	protein_coding	ESRP1	538640	1.11463	11.4283	1027.17	1836.49	1403.68	1773.39
132344463	2942.97	4.19517	0.285395	14.6995	6.48936e-49	4.141e-46	NC_082638.1	736217	740740	-	protein_coding	LOC132344463	132344463	251.906	195.71	4708.98	3244.47	4535.87	4720.88
100498812	2784.39	10.9337	0.749471	14.5885	3.32224e-48	2.05764e-45	NC_037329.1	121575105	121575162	-	miRNA	MIR2887-1	100498812	0	0	5246.52	3152.99	4101.29	4205.54
538603	1913.03	8.91398	0.611261	14.5829	3.60645e-48	2.16984e-45	NC_037332.1	75176517	75196152	-	protein_coding	PVALB	538603	3.34389	2.85709	4893.94	2915.69	1155.61	2506.77
522309	837.384	5.24693	0.360564	14.552	5.66969e-48	3.31646e-45	NC_037347.1	6742909	6750047	-	protein_coding	NSA2	522309	42.3559	15.714	1274.89	1240.15	1268.94	1182.26
511907	5383.27	6.56723	0.458929	14.3099	1.89789e-46	1.08015e-43	NC_037357.1	55115129	55215014	+	protein_coding	RADX	511907	118.151	18.5711	9665.68	5553.5	9065.5	7878.24
538590	3741.32	-4.79465	0.3413	-14.0482	7.9022e-45	4.37906e-42	NC_037329.1	7284622	7358813	+	protein_coding	COL5A2	538590	10636.9	10405.5	487.165	217.353	432.795	268.166
506769	730.862	6.69239	0.481622	13.8955	6.74203e-44	3.64035e-41	NC_037346.1	38060669	38366730	+	protein_coding	SKAP1	506769	5.57315	11.4283	1408.65	1171.37	663.025	1125.13
767981	1045.55	7.69643	0.559501	13.7559	4.69507e-43	2.47172e-40	NC_037331.1	14054957	14079935	-	protein_coding	SEM1	767981	5.57315	4.28563	1596.91	1638.4	691.58	2336.54
132345304	359.742	-4.41982	0.323937	-13.6441	2.19035e-42	1.12498e-39	NC_037332.1	61673834	61777145	+	lncRNA	LOC132345304	132345304	1095.68	888.554	33.8538	46.0843	49.9722	44.3057
100336456	1482.08	-4.23554	0.310552	-13.6387	2.3557e-42	1.1811e-39	NC_037328.1	60476760	61192294	-	protein_coding	LSAMP	100336456	4666.96	3414.22	255.142	167.829	235.583	152.738
529416	4104.61	-3.65878	0.268688	-13.6172	3.16421e-42	1.54958e-39	NC_037340.1	7894610	7908349	-	protein_coding	FLRT3	529416	10198.9	11165.5	773.684	976.712	876.299	636.602
281509	3019.61	-3.442	0.253207	-13.5936	4.37088e-42	2.09186e-39	NC_037340.1	34569530	34825706	-	protein_coding	SVIL	281509	6763.57	8608.4	764.601	683.011	671.948	626.109
617080	363.665	-6.65219	0.491055	-13.5467	8.28284e-42	3.876e-39	NC_037353.1	15237568	15277897	+	protein_coding	LGI1	617080	1559.37	588.56	4.12851	6.87825	16.0625	6.99563
782892	565.03	5.8113	0.431663	13.4626	2.59657e-41	1.18867e-38	NC_037357.1	4294487	4296331	-	protein_coding	LOC782892	782892	8.91704	17.1425	774.509	753.857	1146.68	689.069
618135	420.983	-5.31695	0.398431	-13.3447	1.27116e-40	5.69535e-38	NC_037339.1	86018875	86022110	+	protein_coding	SOX1	618135	1136.92	1281.4	17.3398	25.4495	47.2952	17.4891
615427	2899.58	4.14273	0.311883	13.283	2.90615e-40	1.27495e-37	NC_037334.1	45805397	45817464	-	protein_coding	SKP1	615427	279.772	172.854	3775.94	3408.17	4302.97	5457.76
537536	987.116	-4.32135	0.325416	-13.2795	3.04566e-40	1.30889e-37	NC_037353.1	27553214	28129844	-	protein_coding	SORCS1	537536	3348.35	2065.67	157.709	105.237	145.455	100.271
786041	613.437	6.35809	0.480546	13.231	5.81393e-40	2.44859e-37	NC_037346.1	13300722	13306530	+	protein_coding	LHX1	786041	6.68778	11.4283	1373.97	874.914	751.368	662.253
615447	6314.99	4.21524	0.3191	13.2098	7.70339e-40	3.18075e-37	NC_037346.1	35584411	35588761	-	protein_coding	NME2	615447	580.722	355.707	8444.46	7520	8169.57	12819.5
515573	2455	3.66806	0.278563	13.1678	1.34487e-39	5.44621e-37	NC_037352.1	1039143	1050827	+	protein_coding	UBE2I	515573	253.021	284.28	3313.55	3338.7	3037.6	4502.85
511602	3130.77	-3.88089	0.295932	-13.1142	2.73219e-39	1.08556e-36	NC_037357.1	57141391	57392487	+	protein_coding	COL4A5	511602	8962.74	7665.57	568.909	419.574	720.136	447.72
510767	834.328	4.77747	0.36538	13.0754	4.55448e-39	1.77608e-36	NC_037331.1	70735435	70738314	+	protein_coding	CYCS	510767	44.5852	37.1421	1189.84	954.702	1007.48	1772.23
511947	759.406	6.81134	0.521405	13.0634	5.32624e-39	2.03927e-36	NC_037349.1	2109642	2116130	-	protein_coding	EOMES	511947	7.80241	7.14272	1745.54	1273.16	570.219	952.571
514039	3264.77	3.46234	0.266759	12.9793	1.60315e-38	6.02841e-36	NC_037338.1	29782763	29793451	+	protein_coding	EPCAM	514039	393.464	429.992	3952.64	4280.34	4908.88	5623.32
104968451	971.222	-4.60665	0.356531	-12.9208	3.43752e-38	1.26995e-35	NC_037335.1	101630384	101721956	-	protein_coding	PTBP3	104968451	2598.2	2817.09	113.947	87.3538	58.0035	152.738
788745	240.37	-4.62201	0.358772	-12.8829	5.62151e-38	2.041e-35	NC_037345.1	61483526	61484515	-	protein_coding	LOC788745	788745	585.181	757.128	28.0739	28.8887	19.632	23.3188
504445	1091.5	9.27653	0.720837	12.8691	6.71679e-38	2.39733e-35	NC_037353.1	6846854	6849305	-	protein_coding	DKK1	504445	0	1.42854	1738.1	1913.53	887.007	2008.91
767982	802.227	5.42698	0.421841	12.865	7.08491e-38	2.48657e-35	NC_037353.1	23982411	23987723	-	protein_coding	ATP5MK	767982	21.178	27.1423	1230.3	799.941	876.299	1858.51
617230	593.697	6.83604	0.532313	12.8421	9.5206e-38	3.28664e-35	NC_037340.1	57357646	57361338	+	protein_coding	ATP5F1E	617230	5.57315	5.71417	1032.95	592.218	647.854	1277.87
505318	1279.88	-3.37785	0.264643	-12.7638	2.61135e-37	8.86933e-35	NC_037330.1	29391379	29394382	-	protein_coding	OLFML3	505318	3098.67	3374.22	247.711	320.527	337.313	300.812
515731	546.267	-3.69163	0.289382	-12.757	2.85135e-37	9.53076e-35	NC_037340.1	21312180	21742381	+	protein_coding	PLXDC2	515731	1566.05	1287.12	98.2586	107.989	94.5903	123.589
282484	504.207	6.21258	0.490103	12.6761	8.02493e-37	2.64045e-34	NC_037333.1	45178885	45205948	+	protein_coding	SLC34A2	282484	10.0317	5.71417	816.62	831.581	918.24	443.057
509200	658.546	6.07161	0.479833	12.6536	1.06895e-36	3.46307e-34	NC_037340.1	72825805	72855373	+	protein_coding	HNF4A	509200	13.3756	9.99981	1343.42	1223.64	866.483	494.358
507151	16528.8	3.21413	0.254298	12.6392	1.28301e-36	4.09359e-34	NC_037354.1	42051426	42055370	-	protein_coding	RPL15	507151	2379.73	2557.09	22209.8	19374	26037.3	26614.9
613541	1600.79	5.56765	0.442294	12.5881	2.45431e-36	7.71386e-34	NC_037332.1	56205858	56208167	+	protein_coding	NDUFA4L2	613541	16.7194	69.9986	2598.49	3087.65	2412.95	1418.95
654400	753.052	6.96459	0.554135	12.5684	3.15035e-36	9.75588e-34	NC_037351.1	34161967	34194339	-	protein_coding	GATA6	654400	5.57315	7.14272	1567.18	1388.72	429.226	1120.47
783838	1096.52	-5.21442	0.416991	-12.5049	7.0223e-36	2.14313e-33	NC_037335.1	48649732	48651380	-	transcribed_pseudogene	LOC783838	783838	3313.79	2964.23	54.4964	41.9574	58.8959	145.742
327718	1298.21	4.59168	0.367675	12.4884	8.63639e-36	2.59807e-33	NC_037334.1	86288768	86290937	+	protein_coding	COX7C	327718	49.0437	97.141	2028.75	1285.55	1769.55	2559.23
508193	651.085	5.45785	0.437733	12.4684	1.10964e-35	3.29111e-33	NC_037333.1	22459080	22542658	+	protein_coding	SLC39A8	508193	17.8341	19.9996	1282.32	1289.67	676.41	620.279
505093	28462.6	3.14176	0.252021	12.4663	1.14051e-35	3.33567e-33	NC_037332.1	25779262	25785665	-	protein_coding	HNRNPA1	505093	4072.86	4852.76	36876.7	35348.7	43607	46017.2
510085	1532.21	5.86389	0.472245	12.417	2.11214e-35	6.0928e-33	NC_037346.1	50634316	50646351	-	protein_coding	SLC16A3	510085	35.6682	28.5709	2336.74	2772.62	3287.46	732.209
616506	1681.65	3.58543	0.28888	12.4115	2.26406e-35	6.44277e-33	NC_037346.1	38395593	38421240	+	protein_coding	CBX1	616506	222.926	164.283	2493.62	2489.93	2804.69	1914.47
524909	154.529	-5.13174	0.413652	-12.4059	2.42651e-35	6.81298e-33	NC_037335.1	40192992	40697970	+	protein_coding	GLIS3	524909	463.686	418.563	10.7341	8.2539	14.2778	11.6594
101905392	1320.39	-3.52007	0.283775	-12.4044	2.47296e-35	6.85206e-33	NC_037329.1	32625883	32756906	+	protein_coding	FIGN	101905392	2870.17	3914.21	228.72	331.532	290.91	286.821
327716	575.839	7.03475	0.568842	12.3668	3.95291e-35	1.08104e-32	NC_037335.1	7642414	7721284	-	protein_coding	GATA4	327716	3.34389	5.71417	1252.59	1068.88	549.695	574.808
615226	165.363	-6.53845	0.530365	-12.3282	6.3845e-35	1.72365e-32	NC_037336.1	47887698	48618731	-	protein_coding	GRIK2	615226	564.003	411.421	3.30281	4.12695	0	9.32751
505234	421.475	-4.02644	0.329437	-12.2222	2.36616e-34	6.30717e-32	NC_037332.1	77219365	77463045	-	protein_coding	FGD4	505234	996.479	1271.4	59.4506	76.3486	78.5278	46.6375
100126192	1346.95	4.63044	0.380157	12.1803	3.95687e-34	1.04155e-31	NC_037356.1	49510997	49513370	+	lncRNA	H19	100126192	59.0754	87.1412	1796.73	1105.34	2719.03	2314.39
515323	2788.9	3.92305	0.322406	12.168	4.6011e-34	1.19617e-31	NC_037344.1	46932745	46934705	-	protein_coding	FZD10	515323	210.665	295.709	4560.36	5398.74	3115.23	3152.7
520814	616.478	-6.28224	0.516534	-12.1623	4.93564e-34	1.2675e-31	NC_037340.1	22727074	22739448	-	protein_coding	SKIDA1	520814	2300.6	1322.83	13.2112	4.81478	14.2778	43.1397
528453	452.111	5.16069	0.424519	12.1566	5.2942e-34	1.3432e-31	NC_037329.1	126340192	126341536	-	protein_coding	SFN	528453	24.5219	7.14272	673.773	636.239	544.34	826.65
101906272	675.042	5.38741	0.443569	12.1456	6.05425e-34	1.51774e-31	NC_037340.1	41478501	41546053	-	protein_coding	FOXA2	101906272	7.80241	34.285	1164.24	962.956	683.549	1197.42
539047	1934.58	-4.55877	0.37634	-12.1134	8.96577e-34	2.22119e-31	NC_037353.1	14416060	14419635	+	protein_coding	CYP26A1	539047	5220.93	5549.89	265.051	238.675	89.2361	243.681
539038	1428.92	-5.31556	0.439171	-12.1036	1.01033e-33	2.4739e-31	NC_037346.1	20320583	20368758	-	protein_coding	SEZ6	539038	4903.26	3311.36	125.507	66.0312	32.125	135.249
534568	382.697	-6.35357	0.525018	-12.1016	1.0354e-33	2.50614e-31	NC_037328.1	88158067	88671413	-	protein_coding	KCNMB2	534568	1580.55	672.844	9.90843	4.12695	24.0938	4.66375
511037	427.844	4.16002	0.343902	12.0965	1.10174e-33	2.63642e-31	NC_037328.1	141711585	141758024	-	protein_coding	TMPRSS2	511037	31.2096	34.285	611.846	727.719	617.514	544.493
788792	1942.3	3.46814	0.288471	12.0225	2.70687e-33	6.40464e-31	NC_037329.1	110746219	110820162	-	protein_coding	FARSB	788792	235.187	249.995	2888.31	2262.26	2458.46	3559.61
519648	1061.06	9.57501	0.796587	12.02	2.78826e-33	6.5239e-31	NC_037357.1	77453968	77462968	-	protein_coding	CDX4	519648	0	0	2193.89	1872.26	1647.3	652.925
100336779	561.944	4.29645	0.358496	11.9847	4.27509e-33	9.89284e-31	NC_037352.1	37500118	37512245	-	protein_coding	NPTX2	100336779	39.012	38.5707	834.786	989.781	907.532	561.982
535697	1455.81	4.32688	0.361458	11.9706	5.06538e-33	1.15942e-30	NC_037332.1	27674857	27688924	-	protein_coding	KRT7	535697	115.922	79.9984	3025.38	1334.38	2318.35	1860.84
280847	1454.89	-4.18101	0.349422	-11.9655	5.38598e-33	1.21955e-30	NC_037332.1	20971291	20981075	-	protein_coding	LUM	280847	4681.45	3234.22	309.639	149.258	204.351	150.406
101905293	149.597	-8.02103	0.672488	-11.9274	8.51909e-33	1.90846e-30	NC_037357.1	4408568	4473705	+	protein_coding	LOC101905293	101905293	625.307	268.566	0	1.37565	0	2.33188
618586	1103.84	5.43906	0.458832	11.8541	2.0484e-32	4.54055e-30	NC_037345.1	18940436	19032328	+	protein_coding	NKD1	618586	32.3243	31.428	1599.39	2326.91	596.097	2036.89
613549	337.044	6.10941	0.516811	11.8214	3.02736e-32	6.64064e-30	NW_020192292.1	8361990	8384919	-	protein_coding	VGLL1	613549	6.68778	4.28563	530.927	376.928	618.406	485.03
784208	454.621	5.08102	0.430222	11.8102	3.45636e-32	7.50351e-30	NC_037336.1	41851665	41852540	-	pseudogene	LOC784208	784208	20.0633	14.2854	783.592	586.027	892.361	431.397
132342139	472.088	6.93568	0.587444	11.8065	3.61136e-32	7.76001e-30	NC_082638.1	7715847	7866350	-	protein_coding	LOC132342139	132342139	3.34389	4.28563	726.618	1079.89	621.976	396.419
100337041	1488.43	4.41811	0.374433	11.7995	3.92815e-32	8.35546e-30	NC_037329.1	110589723	110737499	+	protein_coding	SGPP2	100337041	55.7315	132.855	2998.95	2247.13	1706.19	1789.72
280712	3150.87	5.35396	0.454814	11.7718	5.45764e-32	1.14927e-29	NC_037340.1	73028615	73052457	-	protein_coding	ADA	280712	107.004	87.1412	9040.62	3567.75	1969.44	4133.25
539789	136.258	-6.04591	0.514809	-11.744	7.58195e-32	1.5808e-29	NC_037347.1	21931551	21932535	+	pseudogene	LOC539789	539789	423.559	375.707	1.65141	8.94173	5.35417	2.33188
613432	335.488	6.22792	0.533994	11.6629	1.9719e-31	4.071e-29	NC_037342.1	53690311	53690723	+	pseudogene	LOC613432	613432	5.57315	4.28563	624.231	432.642	568.434	377.764
132343529	1450.07	-3.5907	0.309287	-11.6096	3.68303e-31	7.52984e-29	NC_037349.1	57241810	57247639	-	pseudogene	LOC132343529	132343529	3746.27	3762.78	375.695	197.406	276.632	341.62
540832	580.538	-4.60536	0.398918	-11.5446	7.85882e-31	1.59126e-28	NC_037329.1	30608227	30812976	-	protein_coding	CSRNP3	540832	1506.98	1737.11	49.5422	81.8512	82.0972	25.6506
550622	3708.97	2.85563	0.248078	11.511	1.16116e-30	2.32873e-28	NC_037352.1	2012684	2018066	+	protein_coding	ATP6V0C	550622	734.541	671.415	4655.31	4903.51	5482.67	5806.37
100301168	462.688	4.29583	0.373936	11.4882	1.51294e-30	3.00562e-28	NC_037343.1	10453807	10454653	+	pseudogene	HMGB1P1	100301168	34.5535	28.5709	517.716	628.672	647.854	918.759
novel.156	442.653	6.99745	0.609168	11.4869	1.53527e-30	3.02146e-28	NC_037333.1	116873841	116884906	-	NA	NA	novel.156	1.11463	5.71417	530.927	484.229	530.955	1102.98
777775	3780.31	3.47118	0.303016	11.4554	2.20903e-30	4.30721e-28	NC_037329.1	107199679	107203477	-	protein_coding	TUBA4A	777775	530.564	407.135	5376.15	4170.29	4834.81	7362.9
100297382	485.616	-4.62469	0.405267	-11.4115	3.66452e-30	7.07959e-28	NC_037353.1	21590076	21681096	+	protein_coding	PAX2	100297382	1377.68	1338.55	73.4875	59.153	20.5243	44.3057
280962	382.557	5.92996	0.520302	11.3971	4.32035e-30	8.27072e-28	NC_082638.1	7987374	8061279	-	protein_coding	ZFY	280962	12.2609	1.42854	467.348	632.799	397.993	783.51
281062	6868.38	-3.04294	0.267354	-11.3817	5.16008e-30	9.78928e-28	NC_037351.1	28655755	28904115	+	protein_coding	CDH2	281062	14476.8	18872.5	1617.55	1998.82	1903.41	2341.2
505773_1	2236.39	3.73541	0.328306	11.3778	5.3928e-30	1.01394e-27	NC_082638.1	1715306	1775120	-	protein_coding	LOC505773	505773_1	232.958	227.138	3733	2674.27	4378.82	2172.14
537777	2226.48	-4.93785	0.434653	-11.3604	6.58053e-30	1.22631e-27	NC_037331.1	36083668	36638465	+	protein_coding	SEMA3A	537777	7628.53	5007.05	137.067	185.025	326.604	74.62
618207	1801.5	3.52604	0.310411	11.3593	6.66864e-30	1.23183e-27	NC_037335.1	25185780	25187367	-	protein_coding	RRAGA	618207	246.333	182.854	2176.55	2195.54	2465.59	3542.12
508550	288.921	5.51249	0.488236	11.2906	1.45989e-29	2.67325e-27	NC_037338.1	72232724	72234382	-	protein_coding	KRTCAP3	508550	4.45852	11.4283	405.42	332.908	475.629	503.685
788801	726.422	9.12473	0.808953	11.2797	1.65341e-29	3.00151e-27	NC_037350.1	34453656	34454564	-	protein_coding	LOC788801	788801	0	0	1143.6	1265.6	1475.97	473.371
505258	325.059	4.77785	0.426216	11.2099	3.64564e-29	6.56152e-27	NC_037357.1	138688333	138714565	-	protein_coding	GYG2	505258	18.9487	11.4283	557.349	546.821	476.521	339.288
539238	2438.2	-3.1038	0.277204	-11.1968	4.22554e-29	7.54081e-27	NC_037333.1	12216827	12802657	-	protein_coding	ANK2	539238	5818.37	6121.31	497.899	800.629	726.382	664.585
112441456	336.071	5.91512	0.528945	11.1829	4.94666e-29	8.75352e-27	NC_037337.1	40451114	40451900	+	pseudogene	LOC112441456	112441456	4.45852	8.57126	672.122	408.568	603.236	319.467
516827	171.292	-5.07374	0.453758	-11.1816	5.01852e-29	8.80667e-27	NC_037328.1	120896650	120901276	-	protein_coding	ZIC1	516827	630.88	347.136	7.43133	15.1322	17.8472	9.32751
540622	1236.14	3.53251	0.316572	11.1586	6.4975e-29	1.13078e-26	NC_037349.1	54085635	54188916	+	protein_coding	CDCP1	540622	168.309	124.283	1450.76	2272.58	1970.33	1430.61
281216	305.809	-4.23958	0.380002	-11.1567	6.63942e-29	1.14601e-26	NC_037344.1	43601203	43673358	-	protein_coding	GUCY1A1	281216	536.137	1135.69	39.6337	39.8939	35.6945	47.8035
618733	509.189	4.56375	0.409103	11.1555	6.73014e-29	1.15222e-26	NC_037350.1	7152999	7169278	-	protein_coding	LOC618733	618733	40.1267	15.714	1023.87	623.858	767.431	584.135
510681	492.171	4.0699	0.364867	11.1545	6.81075e-29	1.15662e-26	NC_037335.1	102605177	102629728	+	protein_coding	BSPRY	510681	51.273	27.1423	829.006	691.265	804.018	550.323
538444	10327.5	2.98774	0.267883	11.1531	6.91163e-29	1.16436e-26	NC_037338.1	99200793	99206521	+	protein_coding	SET	538444	1577.2	1998.53	12181.6	15911.5	13104.3	17191.8
787812	104.012	-7.35241	0.662546	-11.0972	1.29414e-28	2.16287e-26	NC_037345.1	59232351	59282214	-	protein_coding	LOC787812	787812	380.089	239.995	3.30281	0.687825	0	0
523526	1404.14	-3.83255	0.34581	-11.0828	1.52036e-28	2.52092e-26	NC_037357.1	56802024	57140032	-	protein_coding	COL4A6	523526	3883.37	3559.93	253.491	173.332	377.469	177.223
535804	651.113	3.25315	0.294326	11.0529	2.12254e-28	3.49192e-26	NC_037347.1	32667601	32835065	+	protein_coding	OXCT1	535804	107.004	79.9984	923.136	1028.99	870.945	896.606
614007	1871.91	-2.7972	0.253234	-11.0459	2.29408e-28	3.74487e-26	NC_037357.1	71202105	71330124	-	protein_coding	SH3BGRL	614007	4128.59	4639.91	693.59	543.382	640.715	585.301
516122	1098.09	3.44933	0.313442	11.0047	3.62796e-28	5.87674e-26	NC_037338.1	99004850	99017658	+	protein_coding	CERCAM	516122	164.965	109.998	2026.27	1364.65	1564.31	1358.32
64986883	112.502	-8.51075	0.774577	-10.9876	4.38368e-28	7.04668e-26	NC_006853.1	14440	14509	-	tRNA	KEH36_t20	64986883	265.282	408.563	0	0	0	1.16594
790872	8613.17	3.05556	0.278611	10.9671	5.50021e-28	8.7745e-26	NC_037332.1	5591860	5628608	-	protein_coding	NAP1L1	790872	1494.72	1348.55	10504.6	9704.53	13301.5	15325.1
112445127	268.899	5.4159	0.4943	10.9567	6.17031e-28	9.7695e-26	NC_037357.1	20138004	20156380	+	protein_coding	LOC112445127	112445127	5.57315	9.99981	501.202	290.262	412.271	394.087
281274	21239.5	4.76928	0.435347	10.9551	6.27797e-28	9.86578e-26	NC_037356.1	26290888	26302946	-	protein_coding	LDHA	281274	370.057	1648.54	28817.9	28458.8	42843.2	25298.5
538070	942.881	-3.48123	0.318067	-10.945	7.02468e-28	1.09575e-25	NC_037335.1	40968599	41300632	+	protein_coding	RFX3	538070	2538.01	2292.81	196.517	134.126	261.462	234.354
539977	158.002	-5.59264	0.511896	-10.9254	8.71985e-28	1.35017e-25	NC_037355.1	36896230	38133747	+	protein_coding	NRG3	539977	571.805	344.279	2.47711	6.87825	6.24653	16.3231
538107	372.031	-3.73736	0.342992	-10.8963	1.19986e-27	1.84428e-25	NC_037351.1	23444283	23641234	-	protein_coding	ASXL3	538107	822.597	1132.84	59.4506	53.6504	93.6979	69.9563
533829	359.719	-4.08796	0.376524	-10.8571	1.84509e-27	2.81551e-25	NC_037332.1	85456640	86631208	+	protein_coding	SOX5	533829	830.399	1115.69	35.5052	39.8939	78.5278	58.2969
508628	858.71	4.97545	0.459294	10.8328	2.40624e-27	3.64536e-25	NC_037329.1	111044046	111044876	-	pseudogene	LOC508628	508628	57.9608	9.99981	1272.41	1132.16	1763.31	916.427
101905979	571.133	8.83473	0.817648	10.805	3.25794e-27	4.90041e-25	NC_037338.1	63329296	63332902	+	lncRNA	LOC101905979	101905979	0	0	1372.32	535.816	960.181	558.484
534328	448.023	-3.50356	0.32433	-10.8024	3.35196e-27	5.00607e-25	NC_037349.1	38430277	38901788	+	protein_coding	CADPS	534328	1424.5	877.126	100.736	81.8512	110.653	93.2751
132344515	374.711	7.99763	0.741643	10.7837	4.11169e-27	6.09746e-25	NC_082638.1	23229407	23332043	-	protein_coding	LOC132344515	132344515	1.11463	0	539.184	647.244	552.372	508.349
515491	9492.35	-3.30152	0.306195	-10.7824	4.16792e-27	6.13763e-25	NC_037335.1	47923879	48005938	-	protein_coding	CEMIP2	515491	20406.6	27273.8	1804.99	3100.72	2546.8	1821.2
534010	598.748	8.83177	0.821756	10.7474	6.09293e-27	8.91007e-25	NC_037341.1	22229925	22231726	+	protein_coding	SOX17	534010	0	0	1416.08	1105.34	704.965	366.105
112445540	516.04	8.21407	0.765161	10.7351	6.96486e-27	1.01149e-24	NW_020190901.1	8015	15061	+	protein_coding	LOC112445540	112445540	1.11463	0	1068.46	1123.22	297.156	606.288
101904177	824.673	4.01933	0.377947	10.6346	2.05624e-26	2.96577e-24	NC_037338.1	46537388	46538104	-	protein_coding	LOC101904177	101904177	61.3046	75.7128	917.356	875.602	1119.91	1898.15
novel.380	1475.68	3.17326	0.299107	10.6091	2.7034e-26	3.87266e-24	NC_037343.1	81001436	81005758	+	NA	NA	novel.380	191.716	257.138	2278.11	1691.36	2595.88	1839.85
novel.309	2626.85	8.6588	0.820779	10.5495	5.10689e-26	7.26627e-24	NC_037340.1	43260592	43266774	+	NA	NA	novel.309	3.34389	0	5784.87	5101.6	1045.85	3825.44
281269	27240.7	2.83209	0.268781	10.5368	5.84569e-26	8.26164e-24	NC_037332.1	27040266	27047717	+	protein_coding	KRT8	281269	5865.18	4582.77	39958.2	37311.1	45425.7	30301.6
509992	2477.93	-2.73415	0.259752	-10.526	6.55524e-26	9.20268e-24	NC_037334.1	29016569	29125945	+	protein_coding	ZNF608	509992	5547.51	5948.46	885.979	860.47	673.733	951.406
100336727	477.609	-4.55221	0.432536	-10.5245	6.66428e-26	9.2938e-24	NC_037329.1	59510747	60421814	-	protein_coding	THSD7B	100336727	1702.04	961.41	42.1108	26.8252	90.1285	43.1397
100336971	28570.3	9.04657	0.860299	10.5156	7.32079e-26	1.01422e-23	NC_037343.1	28963212	28968175	-	protein_coding	LOC100336971	100336971	2.22926	14.2854	69057.7	21828.1	6542.79	73976.4
538951	2967.94	4.45989	0.424483	10.5066	8.05165e-26	1.10732e-23	NC_037332.1	101412794	101417948	+	protein_coding	NANOG	538951	112.578	241.424	5525.6	3412.3	2092.59	6423.15
508280	124.321	-4.67757	0.445225	-10.5061	8.09795e-26	1.10732e-23	NC_037354.1	15497430	15522998	-	protein_coding	CFAP97	508280	396.808	301.423	16.5141	12.3809	7.13889	11.6594
537533	579.601	-3.74965	0.35693	-10.5053	8.16752e-26	1.10962e-23	NC_037339.1	12164752	12383031	+	protein_coding	DGKH	537533	1238.35	1815.68	140.369	119.682	101.729	61.7947
788609	11771.4	8.87665	0.847454	10.4745	1.13136e-25	1.52719e-23	NC_037345.1	2912941	2914684	+	pseudogene	LOC788609	788609	4.45852	5.71417	18236.5	19291.4	30724.9	2365.69
617253	1010.57	3.71658	0.354863	10.4733	1.14606e-25	1.53718e-23	NC_037357.1	135627413	135693953	+	protein_coding	PUDP	617253	66.8778	142.854	1499.48	1048.93	1575.02	1730.25
520730	944.334	3.41047	0.326002	10.4615	1.29784e-25	1.72974e-23	NC_037334.1	80336177	80503822	+	protein_coding	WWC1	520730	151.59	89.9982	1710.03	1293.8	1079.76	1340.83
520750	488.811	3.67767	0.352991	10.4186	2.03914e-25	2.68531e-23	NC_037334.1	3782379	3791397	-	protein_coding	CILP2	520750	46.8145	57.1417	828.18	597.032	532.74	870.956
512975	1161.57	3.82066	0.366717	10.4186	2.04031e-25	2.68531e-23	NC_037346.1	26969998	26972223	-	protein_coding	CLDN7	512975	120.38	101.427	1146.08	1221.58	1849.87	2530.09
112442341	2744.75	2.81274	0.270035	10.4162	2.09146e-25	2.73552e-23	NC_037345.1	53398911	53404036	-	protein_coding	IRF2BP1	112442341	510.5	555.703	3943.56	3051.19	4601.91	3805.62
781227	2801.33	3.01512	0.290375	10.3835	2.94625e-25	3.82976e-23	NC_037357.1	56240052	56262495	+	protein_coding	PRPS1	781227	417.986	529.99	3799.06	3189.45	3681.88	5189.59
537184	929.809	-3.68216	0.354771	-10.379	3.09089e-25	3.99312e-23	NC_037339.1	46070253	46548718	-	protein_coding	DACH1	537184	2499	2365.67	156.058	114.179	160.625	283.323
112442278	411.116	5.25841	0.506792	10.3759	3.19262e-25	4.0994e-23	NC_037329.1	121570363	121574976	+	protein_coding	LOC112442278	112442278	15.6048	9.99981	990.843	277.881	538.094	634.27
282386	8842.07	4.16293	0.401991	10.3558	3.93987e-25	5.02823e-23	NC_037357.1	130698921	130700970	-	protein_coding	TMSB4X	282386	733.426	578.56	11686.2	6896.83	9916.81	23240.6
782935	88.8882	-7.81145	0.756085	-10.3314	5.07934e-25	6.44342e-23	NC_037349.1	32965284	33474177	-	protein_coding	TAFA1	782935	181.685	349.993	1.65141	0	0	0
789062	335.687	3.7782	0.365826	10.3279	5.27135e-25	6.64696e-23	NC_037348.1	69254878	69258275	+	protein_coding	ZBTB42	789062	34.5535	31.428	548.267	396.875	580.927	422.07
535183	717.696	-3.35001	0.324392	-10.3271	5.31611e-25	6.66348e-23	NC_037340.1	33771234	33968002	-	protein_coding	ZEB1	535183	2068.75	1558.54	132.112	204.284	130.285	212.201
615175	14415.7	2.63591	0.255773	10.3057	6.6408e-25	8.27467e-23	NC_037357.1	79368089	79381212	-	protein_coding	NONO	615175	3397.39	2904.23	17420.7	18027.2	23520	21224.7
507318	979.719	3.50867	0.340478	10.3051	6.68048e-25	8.27515e-23	NC_037337.1	86763445	86819740	+	protein_coding	FLVCR2	507318	110.348	124.283	1517.64	1946.55	1223.43	956.069
781499	510.988	4.42264	0.429968	10.286	8.15147e-25	1.00382e-22	NC_037331.1	16779763	16781321	+	protein_coding	LOC781499	781499	46.8145	14.2854	663.865	673.381	580.927	1086.65
536286	328.411	-3.54578	0.345886	-10.2513	1.16759e-24	1.42948e-22	NC_037331.1	29021937	29120852	+	protein_coding	ITGB8	536286	704.446	992.838	55.3221	83.9147	80.3125	53.6332
782186	1176.14	2.64818	0.258433	10.2471	1.21999e-24	1.48501e-22	NC_037330.1	26709414	26773168	+	protein_coding	CD58	782186	237.416	272.852	1498.65	1654.91	1707.09	1685.95
520625	5293.35	2.96456	0.289325	10.2465	1.22756e-24	1.48563e-22	NC_037350.1	27480849	27494226	+	protein_coding	SLC44A4	520625	853.806	998.552	6002.03	6338.31	9917.7	7649.72
538797	783.222	-3.71978	0.363245	-10.2404	1.30689e-24	1.57259e-22	NC_037336.1	56751292	56961985	+	protein_coding	EPHA7	538797	2573.68	1539.97	108.167	144.443	111.545	221.528
112441545	325.144	7.00321	0.684521	10.2308	1.44302e-24	1.72654e-22	NC_037342.1	45917283	45918318	+	protein_coding	LOC112441545	112441545	1.11463	2.85709	492.945	440.896	791.525	221.528
511770	1815	-8.24767	0.80661	-10.2251	1.5307e-24	1.8211e-22	NC_037331.1	86715414	86718421	-	protein_coding	FEZF1	511770	4516.48	6344.16	1.65141	5.5026	3.56945	18.655
280958	840.111	4.15456	0.407248	10.2015	1.95138e-24	2.30855e-22	NC_037332.1	104221136	104345683	+	protein_coding	VWF	280958	69.107	55.7132	1552.32	954.014	1762.41	647.096
787562	418.215	7.92056	0.776672	10.1981	2.02238e-24	2.37918e-22	NC_037339.1	20265544	20316957	-	protein_coding	DLEU7	787562	1.11463	0	1071.76	806.131	309.649	320.633
784087	112.258	-4.75663	0.467769	-10.1688	2.73386e-24	3.19832e-22	NC_037341.1	31076635	31077448	+	protein_coding	LOC784087	784087	276.428	355.707	9.08273	6.19043	9.81598	16.3231
508969	471.858	3.38829	0.333469	10.1607	2.96828e-24	3.45337e-22	NC_037342.1	55762481	55791234	-	protein_coding	THAP12	508969	61.3046	61.4274	547.441	785.497	579.143	796.336
100848012	746.24	-3.12738	0.30782	-10.1598	2.99795e-24	3.46873e-22	NC_037350.1	38098535	38101941	-	protein_coding	ID4	100848012	1774.49	1894.25	155.232	175.395	205.243	272.83
614253	257.175	5.53921	0.54579	10.149	3.34828e-24	3.8529e-22	NC_037343.1	73502285	73518532	+	protein_coding	IRF6	614253	5.57315	7.14272	405.42	484.917	445.288	194.712
511913	8380.64	2.93403	0.290184	10.1109	4.9413e-24	5.6551e-22	NC_037329.1	86035474	86045870	-	protein_coding	HSPD1	511913	1527.04	1464.26	10889.4	9926.7	10054.2	16422.2
511666	339.345	6.1387	0.608126	10.0945	5.84535e-24	6.65359e-22	NC_037336.1	68288223	68334838	-	protein_coding	SAMD3	511666	7.80241	1.42854	557.349	464.282	197.212	807.995
282316	21770.2	2.626	0.261097	10.0575	8.50912e-24	9.63361e-22	NC_037350.1	27982797	27987297	+	protein_coding	POU5F1	282316	3905.66	5665.6	31843.2	26710.3	32201.8	30294.6
510083	968.201	5.06821	0.504146	10.0531	8.90669e-24	1.00298e-21	NC_037347.1	1544578	2002178	+	protein_coding	DOCK2	510083	57.9608	11.4283	2140.22	1029.67	706.75	1863.17
520752	247.705	-3.71821	0.370031	-10.0484	9.34103e-24	1.04629e-21	NC_037353.1	13027387	13101803	+	protein_coding	HECTD2	520752	475.947	825.698	34.6795	49.5234	49.0799	51.3013
novel.727	495.584	3.39067	0.337546	10.045	9.65992e-24	1.07629e-21	NW_020192089.1	84351	91303	+	NA	NA	novel.727	53.5022	75.7128	666.342	921.686	637.146	619.113
615266	223.862	5.16919	0.514854	10.0401	1.01561e-23	1.12561e-21	NC_037343.1	63365438	63366768	-	pseudogene	LOC615266	615266	8.91704	5.71417	243.582	258.622	434.58	391.755
512018	359.997	-3.0423	0.303044	-10.0391	1.02571e-23	1.13086e-21	NC_037328.1	57984295	58023212	+	protein_coding	BOC	512018	795.846	954.267	105.69	94.2321	91.0209	118.926
112442347	2287.31	4.95769	0.493955	10.0367	1.05119e-23	1.15291e-21	NC_037345.1	54982070	54982693	-	transcribed_pseudogene	LOC112442347	112442347	122.609	58.5703	4889.81	2991.35	4735.76	925.755
617265	855.442	-2.71478	0.270769	-10.0262	1.1697e-23	1.27625e-21	NC_037351.1	44277078	44686107	+	protein_coding	SETBP1	617265	1723.22	2235.67	276.61	323.278	273.063	300.812
100295922	89.5867	-5.80324	0.578935	-10.024	1.19584e-23	1.29804e-21	NC_037328.1	120335710	120337287	-	lncRNA	LOC100295922	100295922	363.369	159.997	4.95422	2.7513	1.78472	4.66375
507447	2545.13	2.60482	0.260079	10.0155	1.30335e-23	1.40749e-21	NC_037334.1	43262683	43270823	-	protein_coding	RNF126	507447	625.307	508.562	3860.99	3007.86	3800.57	3467.5
504861	331.393	7.01772	0.702595	9.98829	1.71513e-23	1.84271e-21	NC_037345.1	60762306	60775475	-	protein_coding	LOC504861	504861	3.34389	0	611.02	460.155	742.445	171.393
506480	10460.6	2.89189	0.290675	9.94888	2.55046e-23	2.72628e-21	NC_037332.1	26998519	27002170	-	protein_coding	KRT18	506480	1781.18	2058.53	15085.6	14022.7	19201.8	10613.5
508008	2226.62	3.59377	0.361997	9.92763	3.15679e-23	3.35736e-21	NC_037332.1	108071490	108153131	+	protein_coding	WNT5B	508008	258.594	239.995	3977.41	4130.39	1632.13	3121.22
614429	694.718	2.81294	0.283637	9.91738	3.49827e-23	3.70184e-21	NC_037346.1	26990216	26996224	-	protein_coding	YBX2	614429	129.297	139.997	932.218	1053.06	1067.26	846.471
523783	1442.38	3.46697	0.351221	9.8712	5.54964e-23	5.84322e-21	NC_037344.1	69601335	69607796	+	protein_coding	SLC35E4	523783	212.894	139.997	2851.15	1533.16	1500.06	2416.99
614711	191.537	4.36624	0.442703	9.86268	6.04124e-23	6.32918e-21	NC_037338.1	71932403	71940793	-	protein_coding	MRPL33	614711	10.0317	14.2854	285.693	259.998	263.247	315.969
404148	33428.1	2.58579	0.262313	9.85767	6.35069e-23	6.62044e-21	NC_037353.1	18649173	18655669	+	protein_coding	PGAM1	404148	7252.9	7828.42	43052.1	50918.3	54654.5	36862.3
132344287	395.96	8.29278	0.841662	9.85285	6.66252e-23	6.9113e-21	NC_037357.1	61086284	61093335	+	protein_coding	LOC132344287	132344287	0	0	721.664	863.909	187.396	602.79
506645	513.644	3.00635	0.305669	9.83531	7.93195e-23	8.1878e-21	NC_037334.1	55888099	55889886	-	pseudogene	LOC506645	506645	74.6802	99.9981	753.041	674.069	663.917	816.157
404180	7930.72	-3.73593	0.379944	-9.83285	8.12881e-23	8.35007e-21	NC_037331.1	94250837	94263783	+	protein_coding	MEST	404180	31227.5	10534.1	1480.49	1182.37	1288.57	1871.33
523701	646.028	-4.6217	0.470107	-9.83118	8.26424e-23	8.41188e-21	NC_037334.1	4021098	4051593	-	protein_coding	NCAN	523701	1744.4	1875.68	29.7253	28.2008	114.222	83.9475
515118	2781.8	3.33412	0.339139	9.83113	8.26888e-23	8.41188e-21	NC_037338.1	78398388	78400601	-	protein_coding	RHOB	515118	424.674	324.279	2761.98	3589.76	6042.18	3547.95
282348	609.145	3.35598	0.341489	9.8275	8.57237e-23	8.6787e-21	NC_037332.1	103993587	104018901	+	protein_coding	SCNN1A	282348	104.775	55.7132	716.71	828.83	1059.23	889.611
281968	638.845	4.11943	0.419214	9.82657	8.65134e-23	8.71674e-21	NC_037340.1	37505771	37746198	+	protein_coding	PCSK2	281968	52.3876	44.2849	1601.04	775.179	572.004	788.174
512028	215.154	4.49914	0.458031	9.82278	8.98315e-23	9.00796e-21	NC_037328.1	81636710	81690206	+	protein_coding	LIPH	512028	7.80241	17.1425	323.675	354.918	350.698	236.685
525869	2595.07	-2.86403	0.291972	-9.80927	1.02712e-22	1.02507e-20	NC_037347.1	39313060	39475114	-	protein_coding	RAI14	525869	7189.36	5112.76	796.803	1033.8	802.233	635.436
528664	220.124	-4.94042	0.505005	-9.7829	1.33331e-22	1.32437e-20	NC_037342.1	70397921	71818019	-	protein_coding	LRRC4C	528664	827.055	424.277	8.25703	7.56608	26.7708	26.8166
520759	829.835	-5.00538	0.511848	-9.77903	1.38527e-22	1.36953e-20	NC_037344.1	60981907	60991128	+	protein_coding	LHX5	520759	1950.6	2784.23	32.2024	46.7721	141.885	23.3188
novel.402	388.014	8.2524	0.844037	9.7773	1.40918e-22	1.38666e-20	NC_037344.1	49799266	49823096	+	NA	NA	novel.402	0	0	922.31	705.709	184.719	515.345
511619	890.825	3.19739	0.327125	9.77421	1.45291e-22	1.42304e-20	NC_037346.1	62212832	62241542	-	protein_coding	AXIN2	511619	154.934	108.569	1330.21	1530.41	871.837	1348.99
534040	669.322	4.30346	0.441352	9.75062	1.83353e-22	1.78753e-20	NC_037337.1	36377741	36391630	+	protein_coding	SPINT1	534040	72.4509	14.2854	876.896	911.369	1276.97	863.96
530147	434.052	5.24337	0.537777	9.75009	1.84311e-22	1.78858e-20	NC_037340.1	36021689	36028577	-	protein_coding	BAMBI	530147	17.8341	8.57126	683.682	622.482	217.736	1054.01
515924	414.597	3.98305	0.408857	9.74191	1.9977e-22	1.92971e-20	NC_037355.1	13467124	13524201	+	protein_coding	RET	515924	24.5219	45.7134	772.858	743.539	506.861	394.087
280740	773.229	-3.48969	0.358489	-9.73443	2.15013e-22	2.06747e-20	NC_037341.1	76994567	77012210	-	protein_coding	CA2	280740	1625.13	2347.1	138.718	101.798	198.104	228.524
519027	229.191	4.76429	0.492055	9.68243	3.58085e-22	3.42753e-20	NC_037330.1	83258537	83334028	+	protein_coding	KANK4	519027	13.3756	7.14272	405.42	326.029	420.302	202.873
338058	5579.59	2.68245	0.27726	9.67485	3.85662e-22	3.67478e-20	NC_037334.1	3001504	3019579	-	protein_coding	ARF1	338058	1229.44	1127.12	7676.56	6063.18	7421.77	9959.44
507327	1630.61	2.79035	0.288487	9.67236	3.9516e-22	3.74833e-20	NC_037334.1	22147085	22218087	+	protein_coding	P4HA2	507327	296.492	344.279	2192.24	2826.27	2375.47	1748.91
327696	1000.02	2.93848	0.303976	9.66681	4.17192e-22	3.93957e-20	NC_037330.1	8177615	8208058	-	protein_coding	SDHC	327696	215.124	138.569	1403.69	1187.87	1357.28	1697.61
538818	885.227	-2.60086	0.269517	-9.65009	4.91148e-22	4.61723e-20	NC_037330.1	87798800	89138515	+	protein_coding	DAB1	538818	2048.69	1971.39	327.804	318.463	375.684	269.332
508890	5367.76	3.55717	0.368643	9.64937	4.94582e-22	4.62885e-20	NC_037329.1	121262591	121283528	-	protein_coding	LCK	508890	780.241	448.563	6317.45	5854.08	12619.8	6186.47
534427	488.582	3.98077	0.41283	9.64264	5.28127e-22	4.92093e-20	NC_037347.1	35967738	36360612	-	protein_coding	EGFLAM	534427	44.5852	37.1421	916.53	972.585	547.91	412.742
100297500	325.944	8.12144	0.843303	9.63051	5.94314e-22	5.51325e-20	NC_037341.1	19022577	19029318	-	protein_coding	LOC100297500	100297500	0	0	501.202	627.297	199.889	627.275
511317	230.101	6.124	0.636183	9.62616	6.20016e-22	5.72645e-20	NC_037340.1	59366397	59375952	-	protein_coding	TFAP2C	511317	3.34389	2.85709	489.642	451.901	189.181	243.681
101902413	85.5802	-4.6496	0.484434	-9.59801	8.15039e-22	7.4948e-20	NC_037347.1	9988217	9989141	+	pseudogene	LOC101902413	101902413	256.365	224.281	4.95422	9.62956	8.92361	9.32751
107131287	641.225	3.82789	0.399492	9.58191	9.52674e-22	8.72235e-20	NC_037343.1	44378086	44407101	+	protein_coding	LOC107131287	107131287	83.5972	35.7136	1160.94	995.283	558.618	1013.2
617775	274.128	3.35465	0.350204	9.57914	9.78533e-22	8.92032e-20	NC_037345.1	56202716	56210298	+	protein_coding	PTOV1	617775	36.7828	35.7136	380.649	356.294	447.073	388.257
528138	890.968	-3.07991	0.321623	-9.57616	1.00719e-21	9.14199e-20	NC_037357.1	2100818	2298391	-	protein_coding	KLHL13	528138	1916.05	2442.81	236.151	205.66	351.59	193.546
100300257	1203.02	8.18752	0.858056	9.54194	1.40189e-21	1.267e-19	NC_037335.1	69353812	69363004	+	protein_coding	FGF17	100300257	0	1.42854	2379.68	2278.08	392.639	2166.31
784941	840.617	4.16147	0.436804	9.52709	1.6175e-21	1.45561e-19	NC_037337.1	79278719	79299439	-	protein_coding	PLEK2	784941	39.012	84.2841	1716.64	1210.57	553.264	1439.93
535644	205.736	-4.97344	0.522403	-9.52032	1.72653e-21	1.54712e-19	NC_037331.1	36966757	37240372	+	protein_coding	SEMA3E	535644	504.927	668.558	3.30281	20.6348	27.6632	9.32751
100337416	215.134	6.26502	0.658978	9.50718	1.95899e-21	1.74798e-19	NC_037347.1	71182942	71199355	-	protein_coding	SLC6A19	100337416	3.34389	1.42854	505.33	258.622	335.528	186.55
617091	9035.41	-2.33407	0.246161	-9.48188	2.49744e-21	2.21903e-19	NC_037347.1	6918476	6930789	+	protein_coding	ENC1	617091	19352.2	19672.5	4458.8	3611.08	3784.5	3333.42
783224	123.612	-7.88855	0.833254	-9.46716	2.87545e-21	2.54417e-19	NC_037328.1	126128549	126132754	-	misc_RNA	LOC783224	783224	689.956	49.999	0.825703	0	0.892361	0
507659	1086.34	2.58416	0.273031	9.46473	2.94324e-21	2.59326e-19	NC_037356.1	26197532	26239210	+	protein_coding	TSG101	507659	217.353	272.852	1463.97	1364.65	1460.8	1738.41
540868	316.66	4.2009	0.444515	9.45051	3.37184e-21	2.95851e-19	NC_037338.1	12371169	12396520	+	protein_coding	CYP26B1	540868	24.5219	19.9996	493.77	537.192	588.959	235.52
781106	121.925	-5.43257	0.575524	-9.43934	3.75136e-21	3.27784e-19	NC_037330.1	72811993	73846989	+	protein_coding	NEGR1	781106	472.603	232.853	6.60562	0.687825	7.13889	11.6594
520665	225.117	6.28222	0.665665	9.4375	3.81764e-21	3.32198e-19	NC_037355.1	42579886	42688363	-	protein_coding	FRMPD2	520665	2.22926	2.85709	457.439	436.081	145.455	306.642
286807_1	263.538	7.95115	0.843435	9.4271	4.21584e-21	3.65338e-19	NW_020192292.1	5167476	5168145	+	protein_coding	LOC286807	286807_1	0	0	489.642	416.822	434.58	240.183
100125591	745.877	3.3799	0.358904	9.41729	4.62879e-21	3.9948e-19	NC_037356.1	50695345	50698451	+	protein_coding	IRF7	100125591	133.756	58.5703	1314.52	1073.7	1049.42	845.305
541276	231.728	5.96102	0.633315	9.41241	4.84908e-21	4.16783e-19	NC_037328.1	130073653	130076188	-	pseudogene	LOC541276	541276	6.68778	0	416.98	365.923	451.535	149.24
100138434	179.429	-4.7321	0.502881	-9.40999	4.96207e-21	4.24761e-19	NC_037336.1	66989367	67689097	+	protein_coding	LAMA2	100138434	626.422	387.135	9.90843	26.1374	22.309	4.66375
517759	88.4224	-4.69366	0.499308	-9.40034	5.43857e-21	4.63666e-19	NC_037328.1	32827158	34102751	+	protein_coding	CADM2	517759	313.211	184.282	8.25703	6.87825	6.24653	11.6594
618368	1055.94	2.59445	0.276384	9.38712	6.16609e-21	5.23571e-19	NC_037345.1	14575593	14579238	-	protein_coding	SPATA2L	618368	217.353	255.709	1556.45	1619.14	1484.89	1202.08
518298	947.643	4.04225	0.431505	9.3678	7.40583e-21	6.26314e-19	NC_037357.1	56596430	56601496	-	protein_coding	TEX13B	518298	56.8461	94.2839	1080.84	705.709	1392.98	2355.2
529849	1517.7	7.76398	0.829318	9.36189	7.83261e-21	6.59756e-19	NC_037337.1	47902648	47904128	+	protein_coding	C2CD4B	529849	3.34389	1.42854	3880.8	2310.41	467.597	2442.64
493733	1903.61	2.70351	0.288851	9.35954	8.00837e-21	6.71873e-19	NC_037341.1	466972	470687	+	protein_coding	FOXH1	493733	370.057	421.42	2710.78	2354.43	2133.64	3431.36
509860	1107.45	3.11039	0.332381	9.35791	8.13328e-21	6.79645e-19	NC_037330.1	16808489	16811826	+	protein_coding	S100A2	509860	192.831	154.283	1610.95	1183.06	1274.29	2229.27
784704	226.185	7.26324	0.776614	9.35244	8.56449e-21	7.1285e-19	NC_037357.1	74469000	74470467	-	pseudogene	LOC784704	784704	1.11463	0	322.024	353.542	484.552	195.878
616148	1874.81	2.91799	0.312231	9.34559	9.13767e-21	7.57563e-19	NC_037338.1	69617499	69643907	-	protein_coding	LBH	616148	430.247	241.424	3228.5	2304.9	2742.23	2301.56
533792	661.027	-3.18343	0.341308	-9.32714	1.08761e-20	8.98154e-19	NC_037348.1	36712103	36879142	-	protein_coding	NOVA1	533792	1559.37	1718.54	152.755	106.613	194.535	234.354
539535	177.271	5.2988	0.568877	9.31448	1.2255e-20	1.00807e-18	NC_037332.1	56216275	56225879	-	protein_coding	NXPH4	539535	4.45852	5.71417	316.244	330.844	161.517	244.847
112447423	193.287	5.70632	0.613756	9.29737	1.43961e-20	1.17959e-18	NC_037334.1	47633344	47634966	-	protein_coding	SMIM32	112447423	3.34389	4.28563	402.943	200.157	369.438	179.554
281586	395.746	4.51052	0.48563	9.28799	1.57225e-20	1.28328e-18	NC_037350.1	7138819	7146579	-	protein_coding	TAP2	281586	36.7828	5.71417	628.36	388.621	514	801
616275	1099.86	2.43106	0.26178	9.28665	1.59213e-20	1.29449e-18	NC_037346.1	50994948	51001276	-	protein_coding	ANAPC11	616275	274.199	274.28	1670.4	1356.39	1583.94	1439.93
326597	305.142	3.39682	0.366546	9.26712	1.91236e-20	1.54886e-18	NC_037347.1	8144459	8145622	+	protein_coding	CALM	326597	43.4706	34.285	438.448	471.16	519.354	324.131
527992	406.913	-3.32026	0.358675	-9.25699	2.10268e-20	1.69648e-18	NC_037338.1	61719162	62023600	-	protein_coding	WDPCP	527992	813.68	1241.4	88.3502	123.809	112.438	61.7947
532099	178.275	5.82524	0.629733	9.25034	2.23784e-20	1.79865e-18	NC_037352.1	20473989	20591006	+	protein_coding	HS3ST2	532099	4.45852	1.42854	339.364	241.427	158.84	324.131
538148	171.208	-4.70252	0.509034	-9.23812	2.50856e-20	2.00856e-18	NC_037355.1	23360482	23577277	+	protein_coding	LRRTM3	538148	509.386	454.277	14.8627	3.43913	19.632	25.6506
788927	295.478	3.17955	0.344428	9.23138	2.67169e-20	2.13107e-18	NC_037340.1	69991943	69997203	-	protein_coding	EMILIN3	788927	41.2413	47.1419	396.337	359.733	466.705	461.712
509889	381.197	3.21667	0.348704	9.22464	2.8452e-20	2.26091e-18	NC_037338.1	71337127	71360069	-	protein_coding	FOSL2	509889	64.6485	45.7134	615.974	647.244	469.382	444.222
783657	596.07	2.82563	0.307885	9.17754	4.41032e-20	3.49145e-18	NC_037339.1	17984084	17985406	+	pseudogene	LOC783657	783657	138.214	88.5697	818.271	927.189	863.806	740.371
112448536	158.316	5.86493	0.640349	9.15896	5.23994e-20	4.13268e-18	NC_037337.1	101762023	101797409	+	lncRNA	LOC112448536	112448536	0	5.71417	198.994	293.014	236.476	215.699
112444468	1426.2	2.65087	0.289709	9.15012	5.68724e-20	4.46873e-18	NC_037353.1	25773514	25777463	-	protein_coding	UTF1	112444468	302.065	311.423	2316.1	1562.05	1726.72	2338.87
100847695	416.07	3.27403	0.357923	9.1473	5.83758e-20	4.56981e-18	NC_037332.1	33034342	33038566	+	lncRNA	LOC100847695	100847695	41.2413	75.7128	659.737	642.429	448.858	628.441
510932	2799.71	2.62373	0.287172	9.13645	6.45338e-20	5.03316e-18	NC_037350.1	17730855	17741098	+	protein_coding	SLC29A1	510932	600.785	625.702	3918.79	3150.93	3357.96	5144.12
505866	327.106	3.60846	0.394974	9.13595	6.48356e-20	5.03803e-18	NC_037349.1	52089690	52102057	+	protein_coding	CSPG5	505866	41.2413	29.9994	421.108	657.561	482.768	329.961
539312	103.394	-5.16482	0.565536	-9.1326	6.68728e-20	5.17724e-18	NC_037328.1	120888919	120924245	+	protein_coding	ZIC4	539312	352.223	241.424	4.95422	6.87825	0.892361	13.9913
616281	358.062	5.93836	0.650545	9.12827	6.96005e-20	5.36867e-18	NC_037334.1	67757330	67758356	-	protein_coding	LOC616281	616281	6.68778	4.28563	639.094	696.079	714.781	87.4454
novel.176	166.284	4.22999	0.463589	9.12444	7.21085e-20	5.54183e-18	NC_037334.1	554789	556245	-	NA	NA	novel.176	10.0317	12.8569	258.445	253.808	274.847	187.716
615342	6012.41	3.8082	0.417418	9.12323	7.29169e-20	5.58358e-18	NC_037353.1	51221337	51225301	-	protein_coding	BNIP3	615342	537.252	597.131	7540.32	9785.69	14188.5	3425.53
508562	4028.73	-2.50371	0.274662	-9.11562	7.82229e-20	5.96818e-18	NC_037337.1	70332629	70474722	-	protein_coding	ARMH4	508562	9942.5	8045.56	1364.06	1441.68	1989.97	1388.63
512928	187.897	5.48151	0.601894	9.10711	8.46068e-20	6.43195e-18	NC_037342.1	76377886	76380011	-	protein_coding	CHRM4	512928	3.34389	5.71417	278.262	195.342	186.504	458.214
522610	98.8627	-7.39869	0.812906	-9.10153	8.9066e-20	6.74659e-18	NC_037350.1	11304087	11306069	+	pseudogene	LOC522610	522610	539.481	51.4276	0	1.37565	0.892361	0
512798	4653.35	3.06433	0.336809	9.09811	9.19186e-20	6.93772e-18	NC_037329.1	135945216	135972064	+	protein_coding	EPHA2	512798	784.699	719.986	8903.55	6986.93	3689.02	6835.9
540509	231.351	5.8701	0.645511	9.09374	9.56921e-20	7.19673e-18	NC_037330.1	6159078	6212129	+	protein_coding	RGS5	540509	3.34389	4.28563	544.964	455.34	250.754	129.419
540444	4399.3	2.43009	0.267432	9.08675	1.02047e-19	7.64738e-18	NC_037335.1	5735149	5737485	-	protein_coding	HMGB2	540444	908.423	1285.69	5889.74	5353.35	5973.47	6985.14
280859	142.704	-4.1875	0.461467	-9.07433	1.1438e-19	8.54117e-18	NC_037332.1	56925336	56938929	+	protein_coding	MIP	280859	448.081	331.422	19.8169	14.4443	9.81598	32.6463
512898	496.324	3.14784	0.347269	9.06456	1.25109e-19	9.30934e-18	NC_037334.1	5807200	5817259	-	protein_coding	DDA1	512898	71.3363	79.9984	612.671	588.091	621.976	1003.87
616199	325.864	6.57881	0.726187	9.05939	1.31179e-19	9.69255e-18	NC_037335.1	28154187	28155183	-	protein_coding	LOC616199	616199	3.34389	1.42854	591.203	504.864	784.386	69.9563
353510	195.552	5.89892	0.651137	9.05941	1.3116e-19	9.69255e-18	NC_037356.1	50933707	50934839	-	protein_coding	IFITM1	353510	4.45852	1.42854	386.429	229.046	139.208	412.742
787968	595.239	-3.74946	0.413921	-9.05841	1.32371e-19	9.74641e-18	NC_037357.1	59464711	59872378	-	protein_coding	DCX	787968	1530.39	1614.25	92.4787	99.7347	185.611	48.9694
510868	299.78	4.26112	0.470906	9.04879	1.44563e-19	1.0607e-17	NC_037330.1	30596612	30609356	-	protein_coding	TAFA3	510868	21.178	18.5711	443.402	586.027	198.997	530.502
534731	224.358	-3.36725	0.372647	-9.03603	1.62467e-19	1.18793e-17	NC_037328.1	134087020	134553122	-	protein_coding	EPHB1	534731	674.351	465.705	59.4506	57.7773	56.2188	32.6463
504201	2424.66	4.09652	0.453869	9.02579	1.78407e-19	1.29996e-17	NC_037346.1	46260720	46300173	+	protein_coding	MYL4	504201	185.029	181.425	5464.5	2793.26	1157.39	4766.36
539503	170.334	6.53303	0.723955	9.02408	1.81215e-19	1.31587e-17	NC_037345.1	52749713	52753630	-	protein_coding	ZNF296	539503	1.11463	1.42854	279.088	173.332	223.09	343.952
536162	2068.38	-3.48715	0.386862	-9.01394	1.98789e-19	1.43853e-17	NC_037343.1	58054360	58410882	-	protein_coding	ASTN1	536162	5660.09	4984.19	282.39	471.848	742.445	269.332
539481	1985.82	-2.45812	0.27276	-9.01202	2.02289e-19	1.45884e-17	NC_037332.1	24761809	24868680	-	protein_coding	FGD6	539481	3730.67	5061.33	655.608	793.751	762.969	910.598
100297725	306.234	4.92951	0.547439	9.00468	2.16294e-19	1.55451e-17	NC_037334.1	20022256	20023029	-	protein_coding	LOC100297725	100297725	13.3756	9.99981	355.052	226.295	333.743	898.938
100297361	555.116	2.97847	0.331547	8.98354	2.62187e-19	1.87793e-17	NC_037334.1	43213779	43234084	+	protein_coding	HCN2	100297361	94.7435	95.7124	1030.48	642.429	842.389	624.943
505258_1	253.733	3.70683	0.413441	8.9658	3.08029e-19	2.19881e-17	NC_082638.1	1389141	1415578	+	protein_coding	GYG2	505258_1	32.3243	18.5711	439.274	396.875	388.177	247.179
789154	501.118	3.39442	0.379273	8.94981	3.56105e-19	2.5334e-17	NC_037340.1	54054300	54055810	-	protein_coding	TNFRSF6B	789154	93.6289	32.8565	663.039	815.761	680.872	720.55
525772	856.096	-2.44691	0.273712	-8.93971	3.90207e-19	2.76666e-17	NC_037336.1	87717510	87966379	+	protein_coding	PLEKHG1	525772	2123.37	1659.97	378.998	356.294	319.465	298.48
317725	3104.74	-3.89367	0.435747	-8.93561	4.04949e-19	2.86155e-17	NC_037331.1	86301190	86511065	+	protein_coding	PTPRZ1	317725	8064.35	8545.55	196.517	401.002	495.261	925.755
781811	1359.04	-4.39258	0.492947	-8.91087	5.06353e-19	3.56614e-17	NC_037349.1	43882979	43906510	+	protein_coding	HESX1	781811	3269.21	4265.63	94.9558	78.4121	89.2361	356.777
530748	1217.84	7.87787	0.884999	8.90156	5.50666e-19	3.86531e-17	NC_037355.1	26636790	26643883	-	protein_coding	NODAL	530748	0	1.42854	2496.93	1141.1	442.611	3224.98
104968450	991.823	2.65261	0.298059	8.89961	5.60411e-19	3.92064e-17	NC_037332.1	115330110	115381686	+	protein_coding	ARHGAP8	104968450	219.582	205.71	1409.47	1139.04	1782.05	1195.09
536153	1337.84	-2.45487	0.276519	-8.87776	6.82174e-19	4.7567e-17	NC_037339.1	67702245	68933809	+	protein_coding	GPC6	536153	3183.38	2737.09	469.825	458.092	662.132	516.511
528437	250.085	4.6404	0.523765	8.85969	8.02384e-19	5.57644e-17	NC_037337.1	87626898	87810135	+	protein_coding	ESRRB	528437	16.7194	7.14272	393.86	513.118	412.271	157.402
101905203	471.196	2.6461	0.298787	8.85612	8.28478e-19	5.73885e-17	NC_037340.1	75791480	75792856	+	protein_coding	LOC101905203	101905203	101.431	101.427	600.286	597.72	671.948	754.362
100298830	625.618	5.07741	0.57362	8.85152	8.63329e-19	5.96065e-17	NC_082638.1	54424	62973	-	protein_coding	LOC100298830	100298830	23.4072	18.5711	668.819	1968.56	853.99	220.362
535668	7713.71	2.86366	0.323548	8.85081	8.68879e-19	5.97936e-17	NC_037342.1	35408333	35411055	+	protein_coding	RPS13	535668	1725.45	1135.69	10035.6	7216.66	11791.7	14377.2
533661	370.796	4.13954	0.467899	8.84708	8.98411e-19	6.16246e-17	NC_037334.1	50732860	50743011	-	protein_coding	STING1	533661	33.4389	19.9996	543.312	681.635	229.337	717.052
512112	297.387	3.16786	0.358713	8.83116	1.03594e-18	7.08271e-17	NC_037338.1	104087837	104100209	-	protein_coding	AGPAT2	512112	43.4706	45.7134	427.714	380.367	540.771	346.284
511188	441.943	-3.85097	0.43625	-8.82744	1.07101e-18	7.29884e-17	NC_037341.1	34786251	35159749	-	protein_coding	EYA1	511188	803.648	1551.4	61.102	52.9626	47.2952	135.249
132344959	235.041	3.36149	0.380907	8.82495	1.09505e-18	7.43858e-17	NC_037330.1	119575530	119586335	+	protein_coding	LOC132344959	132344959	31.2096	29.9994	431.017	294.389	312.326	311.305
515543	3218	2.93436	0.332908	8.81432	1.20416e-18	8.15347e-17	NC_037342.1	63298854	63316300	+	protein_coding	EIF3M	515543	488.208	648.559	3618.23	3197.01	4766.1	6589.88
513727	150.055	4.49861	0.511093	8.80193	1.34478e-18	9.0764e-17	NC_037356.1	43908692	43919733	+	protein_coding	OVOL1	513727	7.80241	8.57126	265.876	240.739	225.767	151.572
538452	315.925	5.63152	0.640744	8.78903	1.50857e-18	1.01494e-16	NC_037338.1	55211053	55214346	+	protein_coding	LRRTM1	538452	5.57315	7.14272	592.855	415.447	91.0209	783.51
535498	1609.5	-2.82008	0.321972	-8.75877	1.97391e-18	1.32378e-16	NC_037329.1	36715357	37047073	+	protein_coding	BAZ2B	535498	2587.06	5004.19	405.42	565.392	573.788	521.174
540457	11177.4	3.14128	0.358659	8.75839	1.98052e-18	1.32399e-16	NC_037344.1	46283207	46289107	-	protein_coding	RAN	540457	1179.28	2231.39	13974.2	10880.7	14839.1	23960
520410	204.714	5.31254	0.607395	8.74642	2.20224e-18	1.46755e-16	NC_037356.1	39978829	39980989	+	protein_coding	LRRC10B	520410	7.80241	2.85709	341.015	368.674	400.67	107.266
282220	135791	2.66857	0.305313	8.74046	2.32172e-18	1.5423e-16	NC_037336.1	13011227	13017727	-	protein_coding	EEF1A1	282220	30850.7	26702.3	149378	140514	210168	257134
512467	1303.22	7.14646	0.817942	8.73712	2.39135e-18	1.58356e-16	NC_037329.1	25728722	25733737	-	protein_coding	SP5	512467	5.57315	2.85709	1754.62	3113.1	379.254	2563.9
286857	150.711	-5.16808	0.592358	-8.72458	2.6716e-18	1.76359e-16	NC_037342.1	62559093	62588024	-	protein_coding	PAX6	286857	401.267	465.705	3.30281	14.4443	0.892361	18.655
538769	254.04	3.88349	0.445736	8.71253	2.97156e-18	1.95547e-16	NC_037346.1	7388439	7390428	+	protein_coding	NOG	538769	16.7194	28.5709	532.578	411.32	270.385	264.668
516074	389.849	-2.51607	0.289124	-8.70239	3.24966e-18	2.13181e-16	NC_037357.1	55721331	55825606	-	protein_coding	NUP62CL	516074	944.091	801.413	138.718	156.824	138.316	159.734
614196	210.929	3.32673	0.382312	8.70161	3.27221e-18	2.13994e-16	NC_037337.1	46905305	46923194	-	protein_coding	LACTB	614196	28.9804	27.1423	293.95	256.559	299.833	359.109
534419	442.711	3.31944	0.381927	8.69129	3.58361e-18	2.33634e-16	NC_037348.1	56487400	56531633	-	protein_coding	TC2N	534419	72.4509	45.7134	499.55	823.327	771	444.222
515202	191.079	3.82923	0.440987	8.68331	3.84413e-18	2.49845e-16	NC_037332.1	76001951	76018301	+	protein_coding	USP18	515202	17.8341	17.1425	234.5	238.675	245.399	392.921
527053	152.483	-3.6621	0.421928	-8.67944	3.97719e-18	2.57697e-16	NC_037348.1	43329815	44288826	+	protein_coding	NPAS3	527053	390.12	408.563	28.8996	15.1322	38.3715	33.8122
616582	414.099	4.09958	0.47318	8.66389	4.55945e-18	2.94518e-16	NC_037343.1	48572098	48653020	-	protein_coding	AJAP1	616582	47.9291	12.8569	843.043	704.333	548.802	327.629
781254	372.012	2.86433	0.332632	8.61112	7.23507e-18	4.65921e-16	NC_037343.1	30385509	30387099	-	protein_coding	LOC781254	781254	56.8461	81.427	622.58	447.087	515.785	508.349
540135	803.739	2.8723	0.333731	8.60663	7.5243e-18	4.83069e-16	NC_037332.1	5573897	5575874	-	protein_coding	PHLDA1	540135	169.424	125.712	1189.84	1185.12	741.552	1410.79
528597	506.289	4.01843	0.467036	8.60411	7.69089e-18	4.92264e-16	NC_037342.1	64746531	64932686	-	protein_coding	ABTB2	528597	57.9608	21.4282	909.099	689.201	332.851	1027.19
504390	1006.86	2.4148	0.281574	8.5761	9.81454e-18	6.26286e-16	NC_037341.1	66121456	66129650	+	protein_coding	RIDA	504390	280.887	224.281	1296.35	1396.97	1646.41	1196.25
781777	927.883	3.62702	0.423197	8.57051	1.03024e-17	6.55435e-16	NC_037332.1	107248386	107248912	+	pseudogene	LOC781777	781777	125.953	71.4272	1832.23	1089.52	1815.06	633.104
537631	234.784	-3.71133	0.433769	-8.556	1.16851e-17	7.4116e-16	NC_037333.1	100907860	101530086	-	protein_coding	MAPK10	537631	608.588	627.131	37.9823	18.5713	49.9722	66.4585
783873	137.986	5.6827	0.6655	8.53899	1.354e-17	8.56235e-16	NC_037346.1	37858553	37871953	+	protein_coding	HOXB9	783873	3.34389	1.42854	122.204	198.094	219.521	283.323
282120	10101.3	2.30649	0.270447	8.52844	1.48329e-17	9.35182e-16	NC_037355.1	30970395	30984667	+	protein_coding	VDAC2	282120	3151.06	2297.1	12233.6	11834	15669	15423
787466	461.877	2.86673	0.336241	8.52584	1.51708e-17	9.53634e-16	NC_037334.1	18003516	18009000	-	protein_coding	CRB3	787466	108.119	61.4274	646.525	710.524	712.997	531.668
540545	2545.47	2.60281	0.305454	8.5211	1.58041e-17	9.90487e-16	NC_037342.1	75297581	75339698	-	protein_coding	SYT13	540545	649.829	475.705	4334.94	2996.86	2656.56	4158.9
100140108	134.828	-4.83704	0.567826	-8.51853	1.61593e-17	1.00974e-15	NC_037353.1	4509053	5569297	+	protein_coding	PCDH15	100140108	621.963	144.283	8.25703	7.56608	18.7396	8.16157
101904796	533.851	2.91903	0.342726	8.5171	1.63595e-17	1.01923e-15	NC_037331.1	93188868	93190292	+	protein_coding	LOC101904796	101904796	125.953	62.8559	690.288	742.164	898.608	683.24
540199	442.08	5.18489	0.608863	8.51569	1.65595e-17	1.02865e-15	NC_037334.1	49525957	49530902	+	protein_coding	WNT8A	540199	13.3756	12.8569	579.643	894.861	1050.31	101.437
782056	44.96	-6.86387	0.806973	-8.5057	1.80502e-17	1.11794e-15	NC_037353.1	37467829	37472057	-	protein_coding	VAX1	782056	142.673	125.712	0	1.37565	0	0
104968627	193.115	-5.50696	0.647522	-8.50467	1.82111e-17	1.1246e-15	NC_037357.1	14381863	14399497	-	protein_coding	LOC104968627	104968627	1033.26	89.9982	5.77992	6.19043	7.13889	16.3231
782669	5650.25	2.18456	0.257285	8.49083	2.05162e-17	1.25309e-15	NC_037329.1	19658399	19663618	-	protein_coding	HNRNPA3	782669	1595.04	1705.68	7186.92	7347.35	6690.03	9376.47
786614	309.269	4.23714	0.498971	8.49175	2.03554e-17	1.25309e-15	NC_037337.1	22194320	22195097	+	protein_coding	LOC786614	786614	15.6048	25.7138	358.355	266.876	339.097	849.969
515534	9320.01	2.4827	0.292387	8.49112	2.04651e-17	1.25309e-15	NC_037338.1	95849985	95854606	-	protein_coding	RPL35	515534	2524.64	1945.68	14051.8	8873.64	13372.9	15151.4
novel.628	313.463	5.00314	0.589245	8.49076	2.05297e-17	1.25309e-15	NC_037357.1	83927897	83936494	+	NA	NA	novel.628	7.80241	14.2854	816.62	639.678	166.872	235.52
535174	2198.46	2.6523	0.31242	8.48953	2.07474e-17	1.26272e-15	NC_037352.1	1765100	1777754	-	protein_coding	ECI1	535174	428.018	512.847	3294.55	3428.12	3591.75	1935.46
100848171	210.054	7.44119	0.877619	8.47883	2.27463e-17	1.38038e-15	NC_037351.1	12511712	12519841	+	protein_coding	LOC100848171	100848171	0	0	594.506	370.738	193.642	101.437
541081	724.24	3.96018	0.467297	8.47466	2.35766e-17	1.42665e-15	NC_037357.1	35777495	35779141	+	pseudogene	LOC541081	541081	51.273	68.5701	1170.85	1218.83	1503.63	332.292
515925	457.137	3.07491	0.363004	8.47072	2.43872e-17	1.47148e-15	NC_037356.1	40392839	40407813	-	protein_coding	FADS3	515925	94.7435	49.999	843.868	634.175	617.514	502.519
786974	1170.45	-2.41226	0.285026	-8.46333	2.59857e-17	1.56345e-15	NC_037347.1	6840562	6875481	+	protein_coding	LOC786974	786974	2291.68	2849.94	596.983	394.124	455.104	434.895
101906669	232.548	6.35136	0.750617	8.46152	2.63908e-17	1.5833e-15	NC_037341.1	22053257	22073304	-	lncRNA	LOC101906669	101906669	1.11463	2.85709	412.851	339.786	582.712	55.965
538360	183.48	-4.99573	0.591186	-8.45035	2.90437e-17	1.73173e-15	NC_037331.1	90671109	91519944	-	protein_coding	GRM8	538360	440.279	609.988	3.30281	9.62956	33.0174	4.66375
508893	2817.14	-2.17087	0.256891	-8.45056	2.89914e-17	1.73173e-15	NC_037335.1	55576297	55731163	+	protein_coding	TLE4	508893	5938.75	5834.17	1427.64	1046.18	1414.39	1241.72
533304	1735.04	3.5332	0.418127	8.45007	2.91117e-17	1.73173e-15	NC_037351.1	569418	610883	+	protein_coding	SLC66A2	533304	197.289	198.568	2503.53	1775.28	1265.37	4470.21
514812	9454.55	3.09186	0.365963	8.44855	2.94935e-17	1.7495e-15	NC_037346.1	41731622	41735456	-	protein_coding	KRT19	514812	2193.59	779.985	16201.9	12539.7	10967.1	14044.9
528429	157.954	7.32526	0.867328	8.44578	3.02024e-17	1.78653e-15	NC_037346.1	37957908	37959268	+	protein_coding	HOXB1	528429	0	0	311.29	266.876	186.504	183.052
516544	942.207	-2.41105	0.285592	-8.44229	3.11192e-17	1.83559e-15	NC_037332.1	78374339	78595129	+	protein_coding	DENND5B	516544	2118.91	2019.96	312.116	460.155	420.302	321.799
617469	1675.91	3.58867	0.42582	8.42767	3.52601e-17	2.07404e-15	NC_037340.1	58487417	58544234	+	protein_coding	PMEPA1	617469	210.665	155.711	3233.45	1932.1	986.059	3537.46
281141	107303	2.08232	0.247157	8.42509	3.60482e-17	2.10862e-15	NC_037343.1	44552731	44566773	+	protein_coding	ENO1	281141	30832.9	36119.3	146776	124834	165568	139686
540161	1989.21	2.40437	0.285373	8.42538	3.59588e-17	2.10862e-15	NC_037344.1	70169983	70184879	+	protein_coding	DRG1	540161	541.71	462.848	2497.75	2333.1	2511.1	3588.76
513243	314.073	-3.43542	0.408042	-8.41926	3.78856e-17	2.20996e-15	NC_037341.1	43825606	44086544	-	protein_coding	ZNF704	513243	1088.99	521.418	58.6249	85.9782	87.4514	41.9738
535458	223.202	5.07516	0.603162	8.41426	3.95384e-17	2.3e-15	NC_037329.1	30517054	30570302	+	protein_coding	GALNT3	535458	11.1463	2.85709	208.077	587.403	382.823	146.908
100300550	1128.81	2.73446	0.325831	8.39226	4.76885e-17	2.76646e-15	NC_037357.1	74502509	74507315	-	protein_coding	COX7B	100300550	244.104	211.424	1569.66	1132.16	1392.08	2223.44
512227	205.925	6.87484	0.819339	8.39071	4.83224e-17	2.79553e-15	NC_037352.1	18162092	18210919	+	protein_coding	ACSM2B	512227	0	1.42854	548.267	284.072	339.99	61.7947
616164	2305.22	2.24683	0.267896	8.38696	4.98889e-17	2.87825e-15	NC_037340.1	63226303	63271074	+	protein_coding	CHMP4B	616164	656.517	635.702	3832.09	2678.39	2796.66	3231.98
100300124	368.946	-3.00809	0.358703	-8.38602	5.02875e-17	2.89332e-15	NC_037350.1	9192523	9228799	+	protein_coding	SCUBE3	100300124	677.695	1114.26	118.075	127.936	69.6042	106.1
104976499	480.492	3.73306	0.445317	8.38293	5.16253e-17	2.9622e-15	NC_037343.1	46909617	46943782	-	protein_coding	ESPN	104976499	45.6998	48.5705	542.487	837.771	1087.79	320.633
539749	46.0236	-7.63952	0.911484	-8.3814	5.23e-17	2.99276e-15	NC_037337.1	72694497	72697074	+	protein_coding	SIX6	539749	186.143	89.9982	0	0	0	0
286872	250.793	5.45504	0.650942	8.38022	5.28273e-17	3.01393e-15	NC_037333.1	104281516	104285789	-	protein_coding	MSX1	286872	5.57315	5.71417	383.952	367.299	77.6354	664.585
280858	12135.8	2.21072	0.263811	8.37994	5.29563e-17	3.01393e-15	NC_037344.1	71292116	71292909	+	protein_coding	MIF	280858	3340.55	3625.64	14385.4	14386.6	20724.2	16352.3
100297762	161.237	3.66107	0.437394	8.3702	5.75217e-17	3.26494e-15	NC_037339.1	24901132	24926099	-	protein_coding	SERTM1	100297762	20.0633	12.8569	187.435	229.734	244.507	272.83
107133475	375.983	-2.80774	0.33582	-8.36085	6.22669e-17	3.52477e-15	NC_037343.1	1986655	2021703	-	protein_coding	PLEKHA6	107133475	873.87	898.554	161.838	123.121	116.899	81.6157
767920	2259.45	4.17951	0.500078	8.35772	6.39401e-17	3.60979e-15	NC_037336.1	42992444	42997839	+	protein_coding	CD24	767920	121.495	191.425	3851.9	3127.54	5492.48	771.851
535415	253.496	-3.49119	0.417951	-8.3531	6.64922e-17	3.74383e-15	NC_037331.1	26685124	27674074	+	protein_coding	HDAC9	535415	733.426	572.846	54.4964	24.0739	73.1736	62.9607
280904	8118.07	-3.47527	0.416647	-8.34105	7.36363e-17	4.13502e-15	NC_037331.1	100885723	100995273	-	protein_coding	PTN	280904	19844.9	21951	920.659	1447.87	3315.12	1228.9
532603	1354.03	-2.25673	0.270692	-8.33691	7.62562e-17	4.27075e-15	NC_037353.1	37270822	37380192	-	protein_coding	SHTN1	532603	3262.52	2501.38	559.826	508.991	678.195	613.283
784058	169.731	7.29677	0.875926	8.33035	8.06017e-17	4.50215e-15	NC_037333.1	94141365	94141956	-	protein_coding	LOC784058	784058	0	0	200.646	195.342	149.024	473.371
317748	10289.8	2.30663	0.276937	8.32908	8.14763e-17	4.53897e-15	NC_037331.1	98115287	98132092	-	protein_coding	AKR1B1	317748	2676.23	2868.52	12696.8	11751.5	18682.5	13063.2
539311	694.643	-2.54954	0.306256	-8.32489	8.44105e-17	4.69001e-15	NC_037331.1	12190880	12540227	+	protein_coding	PPP1R9A	539311	1816.85	1315.69	221.288	288.887	314.111	211.035
540692	958.87	-2.40744	0.290187	-8.29615	1.07543e-16	5.95957e-15	NC_037343.1	59486781	59884533	+	protein_coding	RASAL2	540692	1892.64	2317.1	301.382	420.949	466.705	354.445
537376	594.989	-2.25822	0.272369	-8.29105	1.12257e-16	6.20448e-15	NC_037355.1	9691347	10518983	+	protein_coding	RYR2	537376	1379.91	1154.26	277.436	246.241	273.063	239.017
507095	1006.1	-3.05958	0.369095	-8.28941	1.13811e-16	6.27391e-15	NC_037344.1	34353116	34359917	-	protein_coding	SPRY1	507095	3039.6	1879.96	279.913	180.21	226.66	430.231
530042	141.314	-3.39314	0.410528	-8.26532	1.39318e-16	7.65997e-15	NC_037328.1	93145362	94102591	-	protein_coding	NLGN1	530042	419.101	301.423	33.0281	20.6348	41.0486	32.6463
536077	180.359	-3.91672	0.474378	-8.25652	1.49977e-16	8.21454e-15	NC_037338.1	11167818	11195911	+	protein_coding	FBXO41	536077	491.552	478.562	38.808	32.3278	33.9097	6.99563
529904	77.9211	-4.535	0.549274	-8.25636	1.50185e-16	8.21454e-15	NC_037342.1	1816975	2497432	-	protein_coding	GRIA4	529904	278.657	157.14	8.25703	4.12695	5.35417	13.9913
539467	4041.65	-2.3782	0.288204	-8.2518	1.56028e-16	8.51204e-15	NC_037338.1	24464807	24474936	+	protein_coding	PKDCC	539467	7441.27	10201.2	2169.12	1503.59	1540.22	1394.46
64986896	42.8655	-7.54835	0.914934	-8.25015	1.58191e-16	8.60771e-15	NC_006853.1	7303	7372	+	tRNA	KEH36_t13	64986896	167.194	89.9982	0	0	0	0
518313	152.954	-3.1551	0.38257	-8.24713	1.62248e-16	8.80572e-15	NC_037331.1	33398731	33622045	+	protein_coding	ELAPOR2	518313	423.559	334.279	50.3679	30.2643	41.941	37.31
615651	2144.37	-2.21984	0.269202	-8.24602	1.63756e-16	8.86471e-15	NC_037337.1	8230680	8253322	-	protein_coding	ZBED3	615651	3651.53	5408.47	892.585	914.12	1042.28	957.235
100336734	122.026	-4.63914	0.562711	-8.24427	1.66167e-16	8.97218e-15	NC_037345.1	59016385	59038474	-	protein_coding	LOC100336734	100336734	304.294	384.278	16.5141	11.0052	16.0625	0
617436	310.345	-2.59909	0.315334	-8.24232	1.68902e-16	9.09649e-15	NC_037348.1	34554787	34560636	-	protein_coding	ISLR2	617436	736.77	674.273	92.4787	103.174	117.792	137.581
282651	705.2	-3.01871	0.36649	-8.23682	1.76844e-16	9.49997e-15	NC_037333.1	76716310	77652446	+	protein_coding	ADGRL3	282651	1834.68	1595.68	113.121	201.533	304.295	181.886
282480	884.924	3.17075	0.384986	8.23602	1.78027e-16	9.53918e-15	NC_037353.1	15191006	15195490	+	protein_coding	SLC25A6	282480	144.902	117.141	1319.47	1055.12	1960.52	712.388
789734	345.379	3.17585	0.38584	8.231	1.85657e-16	9.92273e-15	NC_037332.1	114932075	115013545	-	protein_coding	SHISAL1	789734	54.6169	47.1419	624.231	472.536	298.941	574.808
281607	233.265	-4.60232	0.559196	-8.23023	1.86847e-16	9.96105e-15	NC_037328.1	119465669	119521250	-	protein_coding	AGTR1	281607	557.315	755.7	8.25703	34.3913	39.2639	4.66375
518907	1959.89	2.9282	0.356105	8.22286	1.98701e-16	1.05663e-14	NC_037354.1	1414152	1435389	+	protein_coding	KBTBD11	518907	332.16	358.564	2673.63	3323.57	3625.66	1445.76
518597	191.511	4.19151	0.510186	8.21564	2.11036e-16	1.11939e-14	NC_037330.1	27179597	27208235	-	protein_coding	MAB21L3	518597	6.68778	19.9996	406.246	297.141	253.431	165.563
338050	163.549	6.7045	0.816738	8.20888	2.23255e-16	1.18123e-14	NC_037348.1	59460087	59464931	-	protein_coding	SERPINA5	338050	1.11463	0	369.089	138.941	99.0521	373.1
112446425	233.096	-3.95273	0.482052	-8.19981	2.40764e-16	1.27068e-14	NC_037331.1	100883608	100891058	+	lncRNA	LOC112446425	112446425	585.181	671.415	14.8627	39.206	66.9271	20.9869
112448091	147.463	6.25157	0.762525	8.19851	2.43376e-16	1.28125e-14	NC_037336.1	101292817	101297788	-	protein_coding	PRR18	112448091	2.22926	0	274.959	213.914	81.2049	312.471
504559	895.737	2.54946	0.311214	8.19199	2.56952e-16	1.34935e-14	NC_037330.1	77225704	77249258	+	protein_coding	DIRAS3	504559	142.673	268.566	1240.21	1258.03	1300.17	1164.77
515238	16186	2.56913	0.313731	8.18896	2.6349e-16	1.38024e-14	NC_037330.1	50629954	50638559	-	protein_coding	RPL5	515238	4344.83	2962.8	19050.6	16281.5	24460.5	30015.9
281258	1576.56	2.40708	0.294339	8.17793	2.88761e-16	1.50692e-14	NC_037330.1	8442789	8488978	+	protein_coding	F11R	281258	502.698	289.994	2022.15	2233.37	2371.9	2039.23
538617	684.905	-2.24629	0.274682	-8.17779	2.89103e-16	1.50692e-14	NC_037344.1	4309172	4437082	-	protein_coding	TRIM2	538617	1251.73	1658.54	283.216	285.448	320.358	310.14
536560	3602.69	-1.90167	0.232751	-8.17041	3.07352e-16	1.59808e-14	NC_037342.1	39740864	40015346	-	protein_coding	TEAD1	536560	6740.17	7407	1865.26	1805.54	1922.15	1875.99
132343011	310.897	4.13353	0.506119	8.16711	3.15855e-16	1.63824e-14	NC_037346.1	13289553	13300002	-	lncRNA	LOC132343011	132343011	20.0633	24.2852	710.104	544.758	165.087	401.083
536310	1260.8	-2.45512	0.300641	-8.1663	3.17993e-16	1.64528e-14	NC_037354.1	20005890	20073545	-	protein_coding	ZDHHC2	536310	3038.48	2548.52	387.255	459.467	672.84	458.214
539466	340.571	4.64052	0.568685	8.16009	3.34786e-16	1.72792e-14	NC_037353.1	13208455	13213362	-	protein_coding	PPP1R3C	539466	13.3756	18.5711	507.807	677.508	716.566	109.598
281207	137.463	6.57608	0.806648	8.15235	3.56924e-16	1.83768e-14	NC_037341.1	21608254	21609250	+	protein_coding	NPBWR1	281207	1.11463	0	261.748	185.713	96.375	279.825
531794	172.649	6.3628	0.780978	8.14722	3.72396e-16	1.91266e-14	NC_037330.1	104015492	104031213	+	protein_coding	GUCA2A	531794	2.22926	0	451.659	286.135	232.906	62.9607
520704	927.545	-2.74072	0.336483	-8.14521	3.78616e-16	1.93988e-14	NC_037341.1	31977377	32276071	+	protein_coding	PREX2	520704	1611.75	2714.23	240.28	392.748	361.406	244.847
104975196	151.235	3.72156	0.456934	8.14462	3.80473e-16	1.94466e-14	NC_037347.1	5780431	5781031	+	protein_coding	LOC104975196	104975196	8.91704	21.4282	194.04	208.411	250.754	223.86
532789	4354.63	-2.2655	0.278303	-8.14039	3.93998e-16	2.00891e-14	NC_037332.1	9130654	9258285	-	protein_coding	PAWR	532789	8657.33	9921.24	1502.78	1622.58	2105.97	2317.89
524622	1296.94	-2.28042	0.280278	-8.13627	4.07648e-16	2.07349e-14	NC_037332.1	35397483	35861696	+	protein_coding	NELL2	524622	3036.25	2514.24	567.258	451.213	688.011	524.672
514685	127.313	5.54634	0.682249	8.1295	4.31078e-16	2.18738e-14	NC_037345.1	14525083	14542788	+	protein_coding	DPEP1	514685	3.34389	1.42854	244.408	248.305	173.118	93.2751
617277	2364.41	2.24289	0.276144	8.12216	4.57968e-16	2.31824e-14	NC_037352.1	2281023	2285011	+	protein_coding	ELOB	617277	623.078	704.272	3261.53	2417.02	3507.87	3672.71
540504	4004.22	-2.01671	0.24838	-8.11946	4.68246e-16	2.36459e-14	NC_037337.1	76063138	76386889	+	protein_coding	SYNE2	540504	7786.8	8381.27	1818.2	2279.45	2006.03	1753.57
614241	19169	2.23846	0.275912	8.11296	4.9403e-16	2.48883e-14	NC_037357.1	78400271	78404695	+	protein_coding	RPS4X	614241	5898.62	4891.33	25829.6	19358.8	27723	31312.4
535053	6436.03	-3.17161	0.390978	-8.11199	4.97966e-16	2.50266e-14	NC_037351.1	34674855	34918909	-	protein_coding	GREB1L	535053	15397.5	16581.1	1080.02	1998.13	2662.81	896.606
528603	1742.4	-2.14442	0.264386	-8.11094	5.02295e-16	2.51841e-14	NC_037335.1	103087357	103292241	+	protein_coding	ZNF618	528603	3318.25	3925.64	687.81	890.046	903.962	728.711
112445052	644.033	7.50856	0.926846	8.1012	5.44214e-16	2.7221e-14	NC_037357.1	23349728	23350252	-	protein_coding	LOC112445052	112445052	0	0	1026.35	1198.19	1455.44	184.218
112448582	514.095	2.33494	0.288482	8.09388	5.77947e-16	2.88214e-14	NC_037337.1	93778477	93816415	+	protein_coding	LOC112448582	112448582	137.099	134.283	728.27	678.884	620.191	785.842
539109	695.097	2.79094	0.34483	8.09367	5.78946e-16	2.88214e-14	NC_037344.1	71231349	71240512	+	protein_coding	MMP11	539109	140.443	128.569	979.284	691.952	1403.68	826.65
533174	243.077	-2.87053	0.354735	-8.09204	5.86743e-16	2.91406e-14	NC_037354.1	15529612	15621603	+	protein_coding	SNX25	533174	627.537	529.99	81.7446	63.2799	99.9445	55.965
101905713	737.576	-2.53831	0.31389	-8.08661	6.13493e-16	3.03975e-14	NC_037333.1	20698311	20728746	+	protein_coding	CXXC4	101905713	1786.75	1532.83	262.573	196.718	366.761	279.825
788541	120.495	6.02099	0.744835	8.08366	6.28498e-16	3.10679e-14	NC_037332.1	75406439	75407281	-	protein_coding	LOC788541	788541	0	2.85709	161.012	112.803	263.247	183.052
788352	263.885	-2.64127	0.326813	-8.0819	6.3766e-16	3.14469e-14	NC_037341.1	27463859	28011149	+	protein_coding	NKAIN3	788352	580.722	629.988	90.0016	96.9834	113.33	72.2882
132346102	85.4691	-3.98982	0.494069	-8.07544	6.72362e-16	3.30808e-14	NC_037336.1	42405245	42416168	-	lncRNA	LOC132346102	132346102	234.072	228.567	18.9912	14.4443	6.24653	10.4934
508257	212.176	5.22496	0.647103	8.07439	6.78162e-16	3.32884e-14	NC_037331.1	77178740	77181075	+	protein_coding	MYL7	508257	4.45852	7.14272	397.989	118.994	146.347	598.126
522232	945.496	3.49056	0.432432	8.07193	6.91983e-16	3.38879e-14	NC_037336.1	75965854	76140046	+	protein_coding	ARFGEF3	522232	119.265	101.427	1629.11	2273.95	681.764	867.458
513185	249.432	3.49321	0.432863	8.07	7.02986e-16	3.43468e-14	NC_037331.1	103472245	103518399	-	protein_coding	PARP12	513185	40.1267	17.1425	401.292	275.13	280.201	482.698
511468	267.608	2.95868	0.366908	8.06383	7.39385e-16	3.60416e-14	NC_037335.1	84504859	84516124	-	protein_coding	NINJ1	511468	42.3559	49.999	370.741	384.494	474.736	283.323
100295973	777.845	2.40606	0.298399	8.06324	7.42996e-16	3.6134e-14	NC_037350.1	50524941	50529070	+	protein_coding	TUBB2A	100295973	191.716	199.996	1041.21	832.957	1333.19	1068
511996	521.501	2.26353	0.281058	8.05362	8.03778e-16	3.89104e-14	NC_037329.1	133363552	133369986	+	protein_coding	AKR7A2	511996	141.558	147.14	717.536	645.18	729.059	748.532
529927	173.398	5.778	0.717441	8.05362	8.03781e-16	3.89104e-14	NC_037334.1	80676425	80694011	-	protein_coding	ANKRD34B	529927	1.11463	4.28563	253.491	464.282	250.754	66.4585
508014	256.845	3.19412	0.397681	8.03185	9.60137e-16	4.63728e-14	NC_037346.1	27112279	27114382	+	protein_coding	TMEM102	508014	53.5022	19.9996	377.346	359.733	393.531	336.956
509952	194.51	-3.52579	0.439099	-8.0296	9.77911e-16	4.71232e-14	NC_037341.1	73688310	73731818	-	protein_coding	DECR1	509952	503.813	505.704	41.2851	63.9678	34.8021	17.4891
503685	246.261	2.79391	0.347971	8.02913	9.81624e-16	4.71942e-14	NC_037356.1	44101082	44102573	+	protein_coding	CST6	503685	54.6169	39.9992	350.924	373.489	308.757	349.781
532067	2376.95	-3.44608	0.42941	-8.02515	1.01399e-15	4.8639e-14	NC_037329.1	31429938	31597843	+	protein_coding	COBLL1	532067	3132.11	9079.82	424.411	605.974	744.229	275.161
515406	822.506	2.24479	0.279793	8.02302	1.03177e-15	4.93794e-14	NC_037349.1	12478904	12492357	-	protein_coding	CSRNP1	515406	191.716	269.995	1165.07	1022.8	1144.01	1141.45
507476	21397.5	2.10948	0.262945	8.02251	1.03608e-15	4.94735e-14	NC_037357.1	74244891	74267571	-	protein_coding	PGK1	507476	6049.1	7048.43	27608.2	26205.5	36233.4	25240.2
505423	4693.93	-2.36725	0.295113	-8.02149	1.0447e-15	4.97722e-14	NC_037342.1	58091973	58197387	-	protein_coding	LGR4	505423	7860.37	12592.6	1497.82	1886.71	2257.67	2068.37
281604	161.831	5.11395	0.637575	8.02094	1.0494e-15	4.98834e-14	NC_037353.1	34512661	34538131	+	protein_coding	ADRB1	281604	7.80241	1.42854	306.336	246.241	83.882	325.297
112444521	133.717	-3.80222	0.474058	-8.02058	1.05246e-15	4.99162e-14	NC_037353.1	45443070	45444861	-	pseudogene	LOC112444521	112444521	296.492	414.278	10.7341	20.6348	20.5243	39.6419
548613	257.178	4.65084	0.58041	8.01303	1.1192e-15	5.29621e-14	NC_037353.1	714693	716041	+	pseudogene	LOC548613	548613	13.3756	9.99981	441.751	364.547	616.622	96.7729
281834	2860.1	2.0814	0.259965	8.00648	1.18035e-15	5.57305e-14	NC_037344.1	72990820	72994939	-	protein_coding	TRMT2A	281834	925.143	857.126	4468.7	3403.36	3354.39	4151.91
515190	273.118	-2.71892	0.339668	-8.00466	1.19798e-15	5.64365e-14	NC_037350.1	39867513	40002509	-	protein_coding	CAP2	515190	568.461	699.986	80.9189	90.793	74.9584	123.589
614177	985.302	2.50009	0.312832	7.9918	1.32983e-15	6.25077e-14	NC_037334.1	75184794	75202950	+	protein_coding	MAT2B	614177	218.467	247.138	1359.93	1280.04	993.198	1813.03
511615	3539.88	-2.64646	0.331464	-7.98414	1.41502e-15	6.63642e-14	NC_037354.1	12751943	13774438	+	protein_coding	TENM3	511615	6958.63	9292.68	1048.64	1400.41	1732.07	806.829
508251	13277	-2.27181	0.284731	-7.9788	1.47763e-15	6.91467e-14	NC_037354.1	16420183	16546113	-	protein_coding	FAT1	508251	28376.2	28365.2	4795.68	6946.35	6816.75	4361.77
508825	631.422	2.90171	0.36439	7.96319	1.67657e-15	7.82821e-14	NC_037356.1	49542744	49549261	-	protein_coding	MRPL23	508825	122.609	102.855	913.227	535.128	856.667	1258.05
540267	273.992	-2.94081	0.369728	-7.954	1.80589e-15	8.41337e-14	NC_037348.1	14523620	14596006	-	protein_coding	ST8SIA2	540267	599.671	718.557	75.9647	51.5869	114.222	83.9475
533510	1851.22	-2.71604	0.341623	-7.95041	1.85892e-15	8.6413e-14	NC_037328.1	83444751	83482229	-	protein_coding	KLHL24	533510	4396.1	4204.2	371.566	640.365	919.132	575.973
780777	62.357	-6.07371	0.763996	-7.94993	1.86623e-15	8.65616e-14	NC_037355.1	22274689	24179792	-	protein_coding	CTNNA3	780777	324.357	44.2849	1.65141	2.06348	1.78472	0
533248	2541.55	-2.14789	0.270195	-7.94942	1.8738e-15	8.67219e-14	NC_037338.1	38010079	38128539	-	protein_coding	CCDC88A	533248	4530.97	6045.6	979.284	1227.08	1356.39	1109.97
534842	475.63	-3.51506	0.442195	-7.94913	1.87826e-15	8.67376e-14	NC_037328.1	24413043	25069185	+	protein_coding	ROBO2	534842	1762.23	698.558	62.7534	66.7191	102.622	160.899
132342373	139.842	7.04794	0.887113	7.94481	1.94488e-15	8.96177e-14	NC_037342.1	81229857	81236655	-	protein_coding	LOC132342373	132342373	0	0	342.667	263.437	118.684	114.262
539555	11208.2	2.09704	0.26396	7.94452	1.94948e-15	8.96335e-14	NC_037329.1	121223037	121225408	+	protein_coding	MARCKSL1	539555	2798.84	4115.63	14188.1	14631.4	14432.2	17083.3
101905578	137.4	-4.14339	0.522118	-7.93574	2.09236e-15	9.59934e-14	NC_037355.1	29625250	29634669	-	protein_coding	SYNPO2L	101905578	579.608	172.854	14.0369	20.6348	26.7708	10.4934
508503	289.298	3.46961	0.437383	7.93267	2.14482e-15	9.8186e-14	NC_037343.1	80502940	80508015	-	protein_coding	ELF3	508503	30.095	38.5707	352.575	514.493	577.358	222.694
509942	1358.99	2.31844	0.292327	7.93097	2.1744e-15	9.928e-14	NC_037328.1	82803347	82813199	-	protein_coding	CHRD	509942	326.587	398.564	1812.42	1474.01	1761.52	2380.85
282262	8361.05	3.1022	0.391161	7.93076	2.17814e-15	9.928e-14	NC_037346.1	40672668	40684257	+	protein_coding	IGFBP4	282262	1484.69	1105.69	19214.1	12495	5713.79	10153
786670	336.81	-2.30824	0.29126	-7.92502	2.28105e-15	1.03746e-13	NC_037357.1	125730720	125749031	-	protein_coding	SCML1	786670	732.312	718.557	137.067	152.697	150.809	129.419
523902	66.5735	-4.97473	0.628378	-7.91677	2.43759e-15	1.10627e-13	NC_037338.1	40689243	40797823	+	protein_coding	VRK2	523902	260.823	121.426	7.43133	6.19043	3.56945	0
509087	296.972	2.8167	0.355826	7.91595	2.45381e-15	1.11123e-13	NC_037356.1	43897387	43900677	-	protein_coding	AP5B1	509087	62.4193	49.999	440.1	395.5	516.677	317.135
112446383	179.69	3.75141	0.474051	7.9135	2.50248e-15	1.12842e-13	NC_037331.1	54172532	54173361	+	protein_coding	LOC112446383	112446383	14.4902	19.9996	324.501	284.76	294.479	139.913
539464	1467.62	-2.77645	0.350847	-7.91355	2.50148e-15	1.12842e-13	NC_037344.1	20288009	20302088	+	protein_coding	PCDH18	539464	3894.52	2992.8	290.647	519.996	703.181	404.581
537028	1295.82	2.64262	0.334089	7.90993	2.57541e-15	1.15883e-13	NC_037343.1	24269762	24292860	+	protein_coding	MTARC1	537028	244.104	311.423	2009.76	2285.64	1095.82	1828.19
100848959	99.0991	-4.42596	0.559901	-7.9049	2.68158e-15	1.20402e-13	NC_037343.1	15138181	15141573	-	lncRNA	LOC100848959	100848959	351.108	201.425	21.4683	4.12695	7.13889	9.32751
616129	113.045	5.02086	0.635203	7.90434	2.69362e-15	1.20686e-13	NC_037346.1	37946399	37948660	+	protein_coding	HOXB2	616129	6.68778	0	174.223	222.855	112.438	162.065
529618	976.021	-2.72739	0.345461	-7.89493	2.90489e-15	1.29875e-13	NC_037334.1	64771726	65120614	+	protein_coding	GRIA1	529618	2464.45	2077.1	275.785	259.998	258.785	520.008
112448763	964.585	3.86929	0.490314	7.89145	2.98706e-15	1.33266e-13	NC_037338.1	24818403	24885462	-	protein_coding	KCNG3	112448763	95.8582	71.4272	1079.19	2525.69	1583.94	431.397
541257	13627.9	-3.05046	0.387284	-7.87656	3.36515e-15	1.49817e-13	NC_037338.1	95547893	95775999	-	protein_coding	NR6A1	541257	34166.7	32492.2	2179.86	3508.6	6685.57	2734.13
534018	8323.41	7.49837	0.952474	7.87252	3.47569e-15	1.54412e-13	NC_037343.1	28910504	28913354	-	protein_coding	LEFTY2	534018	1.11463	0	18575	5293.5	1865.93	24204.9
107131164	162.383	3.58899	0.456332	7.86486	3.69502e-15	1.6381e-13	NC_037334.1	43910010	43918387	-	protein_coding	ADAMTSL5	107131164	17.8341	17.1425	288.17	231.797	271.278	148.074
781282	297.156	-4.08679	0.519801	-7.86222	3.77394e-15	1.66957e-13	NC_037335.1	99898019	100106648	-	protein_coding	SVEP1	781282	815.909	802.842	22.294	39.8939	13.3854	88.6113
615809	892.525	2.10689	0.268391	7.85009	4.15723e-15	1.83528e-13	NC_037357.1	18782979	18784170	+	protein_coding	LOC615809	615809	258.594	288.566	1231.95	1189.94	1336.76	1049.34
527152	570.716	-4.08581	0.520728	-7.84635	4.28323e-15	1.88695e-13	NC_037342.1	44281287	44323116	+	protein_coding	LMO1	527152	1480.23	1629.97	102.387	37.8304	22.309	151.572
511211	2531.6	3.15551	0.40229	7.84387	4.36867e-15	1.91657e-13	NC_037334.1	48363783	48948043	-	protein_coding	SPOCK1	511211	393.464	359.993	5949.19	4152.4	1853.43	2481.12
112441457	192.945	3.86413	0.492629	7.84389	4.36796e-15	1.91657e-13	NC_037356.1	7665242	7666569	-	protein_coding	LOC112441457	112441457	25.6365	7.14272	393.035	309.521	231.122	191.214
282124	271.207	3.39318	0.433016	7.83615	4.64589e-15	2.03395e-13	NC_037338.1	80940125	81060773	-	protein_coding	VSNL1	282124	33.4389	34.285	574.689	349.415	216.844	418.572
539210	375.796	-2.50681	0.319971	-7.8345	4.70696e-15	2.05641e-13	NC_037341.1	23323708	23375679	-	protein_coding	PLAG1	539210	763.521	919.982	127.158	145.131	184.719	114.262
514862	499.242	3.83104	0.489547	7.82569	5.04887e-15	2.20123e-13	NC_037348.1	59627999	59629562	-	protein_coding	GSC	514862	61.3046	27.1423	1127.08	509.679	302.511	967.729
112446393	149.69	5.89509	0.753594	7.82263	5.1733e-15	2.25081e-13	NC_037331.1	68801216	68823902	+	protein_coding	LOC112446393	112446393	3.34389	0	393.035	306.082	91.9132	103.768
533295	196.853	-3.07147	0.392863	-7.81818	5.35926e-15	2.32691e-13	NC_037333.1	59663406	59710952	+	protein_coding	NSUN7	533295	644.256	321.422	42.9365	56.4017	62.4653	53.6332
539767	231.08	2.96276	0.379168	7.81384	5.54717e-15	2.40355e-13	NC_037343.1	4293881	4367202	+	protein_coding	RASSF5	539767	32.3243	47.1419	323.675	370.05	247.184	366.105
511251	968.795	-2.70266	0.346409	-7.80194	6.09609e-15	2.63597e-13	NC_037357.1	79470570	79494848	-	protein_coding	NLGN3	511251	2179.1	2314.24	216.334	407.88	451.535	243.681
617420	310.572	3.5526	0.45551	7.79917	6.23142e-15	2.68896e-13	NC_037348.1	58715675	58727005	+	protein_coding	ISG12(B)	617420	28.9804	39.9992	288.996	449.838	762.969	292.65
617314	732.118	-2.49241	0.319777	-7.7942	6.48165e-15	2.79122e-13	NC_037343.1	55238531	55266935	+	protein_coding	ZBTB37	617314	1747.74	1522.83	191.563	374.177	288.233	268.166
514507	97.3688	-4.47168	0.573837	-7.7926	6.56454e-15	2.82115e-13	NC_037346.1	42545747	42546823	+	protein_coding	LOC514507	514507	282.001	261.423	10.7341	3.43913	4.46181	22.1528
613832	195.215	-3.66718	0.470969	-7.78645	6.89163e-15	2.95568e-13	NC_037339.1	33988463	33998867	+	protein_coding	AMER2	613832	708.905	318.565	47.0651	25.4495	52.6493	18.655
527492	588.265	-3.63409	0.467015	-7.78153	7.16538e-15	3.06684e-13	NC_037338.1	54799094	56160175	-	protein_coding	CTNNA2	527492	1939.46	1145.69	109.818	55.7139	215.951	62.9607
768240	150.497	4.5946	0.590501	7.78086	7.20347e-15	3.07689e-13	NC_037346.1	37913844	37916665	+	protein_coding	HOXB4	768240	13.3756	0	232.848	315.024	136.531	205.205
539276	526.659	2.35541	0.302783	7.77922	7.29713e-15	3.11059e-13	NC_037356.1	24565831	24580239	-	protein_coding	HTATIP2	539276	133.756	139.997	756.344	603.911	654.993	870.956
512745	10350.5	2.60853	0.335357	7.77835	7.3475e-15	3.12573e-13	NC_037329.1	129194242	129197997	-	protein_coding	RPL11	512745	2412.06	2119.96	13270.7	8922.47	13839.6	21538.4
337925	357.957	-2.33516	0.300311	-7.77579	7.49798e-15	3.18331e-13	NC_037338.1	22407414	22854939	-	protein_coding	SLC8A1	337925	772.438	777.128	130.461	133.438	157.056	177.223
509027	1571.93	-2.13049	0.274194	-7.77	7.84877e-15	3.32554e-13	NC_037330.1	20376448	20383625	-	protein_coding	CA14	509027	3547.87	2968.51	697.719	608.038	705.858	903.602
513730	2448.76	-1.92233	0.247671	-7.76162	8.38541e-15	3.54578e-13	NC_037330.1	23196521	23371805	+	protein_coding	NOTCH2	513730	4876.51	4792.76	1105.62	1249.78	1231.46	1436.44
530342	941.82	2.5656	0.330736	7.75724	8.68005e-15	3.66302e-13	NC_037352.1	619506	621019	+	protein_coding	ANTKMT	530342	260.823	162.854	1569.66	1000.79	1085.11	1571.68
519276	124.276	3.60023	0.464299	7.75411	8.89652e-15	3.74686e-13	NC_037346.1	14587794	14613457	+	protein_coding	MMP28	519276	12.2609	14.2854	213.857	163.702	156.163	185.384
613605	158.077	4.8142	0.622031	7.73949	9.98144e-15	4.19539e-13	NC_037336.1	12002420	12651600	+	protein_coding	KCNQ5	613605	8.91704	2.85709	313.767	275.13	74.9584	272.83
112445578	118.407	6.89251	0.890628	7.73894	1.00253e-14	4.20541e-13	NW_020191113.1	21037	27185	-	protein_coding	LOC112445578	112445578	0	0	224.591	256.559	96.375	132.917
282647	217.148	3.90364	0.504496	7.73771	1.01223e-14	4.23326e-13	NC_037335.1	105351474	105618143	+	protein_coding	PAPPA	282647	24.5219	11.4283	228.72	535.128	188.288	314.803
532761	110.081	6.27931	0.811534	7.73759	1.01318e-14	4.23326e-13	NC_037340.1	38271777	38300545	-	protein_coding	OVOL2	532761	0	1.42854	165.966	152.009	89.2361	251.843
508202	189.91	5.63631	0.729427	7.72703	1.10083e-14	4.59034e-13	NC_037332.1	27098164	27109002	+	protein_coding	KRT79	508202	3.34389	2.85709	416.154	364.547	36.5868	315.969
537659	1958.44	-2.4307	0.314592	-7.72649	1.10548e-14	4.60064e-13	NC_037344.1	67393947	67973026	-	protein_coding	TTC28	537659	3876.68	4771.34	769.555	958.141	885.222	489.694
516719	1468.7	2.34387	0.303551	7.7215	1.1497e-14	4.77523e-13	NC_037345.1	56859875	56866365	-	protein_coding	C18H19orf48	516719	304.294	465.705	1989.12	2098.56	1537.54	2416.99
613288	127.439	5.73436	0.742896	7.71893	1.17315e-14	4.86303e-13	NC_037342.1	55605311	55626775	-	protein_coding	WNT11	613288	3.34389	0	263.399	255.871	62.4653	179.554
614153	967.61	2.17441	0.28201	7.71038	1.25447e-14	5.18991e-13	NC_037342.1	80743588	80774019	-	protein_coding	SLC43A1	614153	312.096	254.281	1416.08	1498.77	1081.54	1242.89
282358	90077.8	3.40355	0.441496	7.70913	1.26679e-14	5.2306e-13	NC_037332.1	101438339	101522167	-	protein_coding	SLC2A3	282358	12200.7	10049.8	93322.6	144313	231873	48708.2
787473	317.004	-2.84563	0.369351	-7.70442	1.31441e-14	5.4166e-13	NC_037330.1	35851918	36220959	-	protein_coding	NTNG1	787473	619.734	885.697	84.2217	88.7295	149.024	74.62
514903	187.278	3.65412	0.474707	7.69763	1.38615e-14	5.70107e-13	NC_037346.1	20269598	20274484	-	protein_coding	DHRS13	514903	15.6048	22.8567	230.371	382.431	155.271	317.135
107131728	196.88	4.99966	0.649703	7.6953	1.41167e-14	5.79473e-13	NC_037350.1	24802516	24802888	+	protein_coding	LOC107131728	107131728	5.57315	7.14272	516.064	253.12	336.42	62.9607
100139581	227.309	2.97112	0.38619	7.69342	1.43258e-14	5.86911e-13	NC_037353.1	19019142	19170819	-	protein_coding	CRTAC1	100139581	41.2413	35.7136	419.457	339.786	279.309	248.345
784403	763.375	-2.13725	0.278352	-7.67822	1.61311e-14	6.59592e-13	NC_037331.1	7938105	8616501	+	protein_coding	CDK14	784403	1433.41	1737.11	415.329	300.58	338.205	355.611
101902754	52.9814	-5.40462	0.703961	-7.67744	1.62294e-14	6.62321e-13	NC_037341.1	30144393	30145897	-	protein_coding	LOC101902754	101902754	109.234	198.568	0	0.687825	3.56945	5.82969
509793	1712.59	2.25726	0.29419	7.67279	1.68298e-14	6.85496e-13	NC_037346.1	14954538	14963357	+	protein_coding	NLE1	509793	468.145	481.419	2474.63	1694.11	2208.59	2948.66
64986893	34.3594	-7.19389	0.938597	-7.66452	1.79504e-14	7.29727e-13	NC_006853.1	5445	5518	-	tRNA	KEH36_t09	64986893	140.443	65.713	0	0	0	0
783376	94.7451	5.76917	0.752804	7.66357	1.80839e-14	7.33738e-13	NC_037329.1	91269942	91270779	-	transcribed_pseudogene	LOC783376	783376	2.22926	0	123.855	138.253	194.535	109.598
100295687	33.9067	-7.18472	0.937883	-7.66057	1.85108e-14	7.49618e-13	NC_037330.1	33722212	33731362	-	protein_coding	LOC100295687	100295687	134.87	68.5701	0	0	0	0
100848732	606.55	-2.23783	0.2925	-7.65072	1.99864e-14	8.07821e-13	NC_037341.1	69906124	69916859	+	protein_coding	FSBP	100848732	1160.33	1415.69	244.408	330.156	227.552	261.17
783020	106.8	5.81887	0.760814	7.64822	2.03776e-14	8.20804e-13	NC_037338.1	44861266	44869875	-	protein_coding	LOC783020	783020	0	2.85709	186.609	186.401	71.3889	193.546
100848134	1729.56	2.07087	0.270767	7.64817	2.03856e-14	8.20804e-13	NC_037346.1	51108097	51115180	-	protein_coding	SLC25A10	100848134	550.627	532.847	2863.54	2258.13	1941.78	2230.44
785760	273.517	3.88995	0.508664	7.64738	2.05119e-14	8.24312e-13	NC_037350.1	29727009	29728830	-	pseudogene	LOC785760	785760	30.095	15.714	504.504	357.669	582.712	150.406
507436	341.683	3.36558	0.440448	7.64126	2.15105e-14	8.62796e-13	NC_037343.1	73640792	73641725	-	protein_coding	G0S2	507436	42.3559	44.2849	639.094	348.727	263.247	712.388
614712	438.992	2.68707	0.351776	7.63859	2.19616e-14	8.79214e-13	NC_037342.1	29981018	29986913	-	protein_coding	THY1	614712	124.839	55.7132	606.066	592.906	662.132	592.297
100125763	5705.62	-2.15211	0.282543	-7.61694	2.59765e-14	1.03405e-12	NC_037337.1	2212841	2245527	+	protein_coding	NREP	100125763	9993.77	13785.4	1959.39	2829.71	3011.72	2653.68
615934	298.332	2.7143	0.356342	7.61711	2.59413e-14	1.03405e-12	NC_037349.1	60288807	60393045	-	protein_coding	CHCHD6	615934	62.4193	58.5703	411.2	295.765	486.337	475.703
101905041	847.977	2.29305	0.301042	7.61704	2.59564e-14	1.03405e-12	NC_037353.1	25681876	25690681	-	protein_coding	LOC101905041	101905041	275.314	182.854	1213.78	1095.02	1355.5	965.397
282868	373.053	3.80124	0.49907	7.61665	2.60345e-14	1.0344e-12	NC_037341.1	82358062	82387445	+	protein_coding	SLC2A5	282868	10.0317	58.5703	545.79	589.466	318.573	715.886
787914	15002.1	2.12553	0.279144	7.61448	2.64761e-14	1.04997e-12	NC_037335.1	24916123	24920700	+	protein_coding	RPS6	787914	4432.88	4635.62	19433.7	14656.2	22107.4	24747
789216	458.322	4.20066	0.551938	7.61075	2.72517e-14	1.0787e-12	NC_037334.1	21938659	21946679	+	protein_coding	IRF1	789216	36.7828	22.8567	731.573	237.988	339.097	1381.64
528939	717.12	2.69675	0.354428	7.60872	2.76817e-14	1.09366e-12	NC_037344.1	6100623	6408786	-	protein_coding	FHIP1A	528939	128.182	167.14	1354.15	1053.06	606.806	993.379
112442288	149.875	3.77554	0.496306	7.60727	2.79942e-14	1.10393e-12	NC_037345.1	24773349	24774052	+	protein_coding	LOC112442288	112442288	21.178	5.71417	223.765	236.612	150.809	261.17
541106	2669.3	-2.02667	0.266543	-7.60353	2.8815e-14	1.13418e-12	NC_037336.1	60743229	60800467	+	protein_coding	RRAGD	541106	4698.16	6114.17	1226.99	1513.9	1357.28	1105.31
507119	4124.27	2.0403	0.268437	7.60068	2.94576e-14	1.15731e-12	NC_037340.1	45107874	45160801	-	protein_coding	PFKP	507119	1223.86	1411.4	6671.68	5859.58	4488.58	5090.49
338037	613.826	-2.3868	0.314123	-7.59828	3.00087e-14	1.17676e-12	NC_037328.1	67980543	68260061	-	protein_coding	MYLK	338037	1344.24	1344.26	255.968	251.744	317.681	169.061
509847	293.329	3.57237	0.470319	7.59563	3.06302e-14	1.19891e-12	NC_037351.1	5331945	5339280	+	protein_coding	CBLN2	509847	21.178	42.8563	715.884	261.374	298.941	419.738
512177	505.171	2.21813	0.292402	7.58589	3.30203e-14	1.29006e-12	NC_037328.1	58619101	58633954	+	protein_coding	ZDHHC23	512177	163.851	122.855	679.553	730.471	705.858	628.441
539266_1	158.613	3.22111	0.424633	7.58564	3.3084e-14	1.29015e-12	NC_082638.1	1231076	1248196	-	protein_coding	ZBED1	539266_1	16.7194	28.5709	247.711	232.485	248.969	177.223
783541	32.554	-7.12552	0.941193	-7.57073	3.71126e-14	1.44458e-12	NC_037357.1	136810593	136810986	+	pseudogene	LOC783541	783541	128.182	67.1415	0	0	0	0
504244	1147.2	3.81745	0.504685	7.56402	3.9081e-14	1.51839e-12	NC_037332.1	30565043	30572546	-	protein_coding	TUBA1C	504244	89.1704	115.712	945.43	573.646	1814.17	3345.08
327693	1222.76	2.45609	0.324779	7.56234	3.95885e-14	1.53528e-12	NC_037334.1	23271940	23278548	+	protein_coding	HINT1	327693	299.835	292.851	1443.33	1238.77	1624.99	2436.81
531757	1246.49	2.27083	0.300297	7.56195	3.97057e-14	1.53699e-12	NC_037335.1	81197355	81619574	+	protein_coding	AOPEP	531757	302.065	382.85	1967.65	1282.79	1524.15	2019.4
107131494	117.974	5.35856	0.708706	7.56106	3.99804e-14	1.54478e-12	NC_037346.1	11971009	11971389	+	protein_coding	LOC107131494	107131494	2.22926	2.85709	255.968	156.824	229.337	60.6288
614096	387.215	2.85243	0.377388	7.55835	4.08227e-14	1.57444e-12	NC_037347.1	18454637	18531446	+	protein_coding	ELOVL7	614096	101.431	39.9992	489.642	641.053	526.493	524.672
506574	2537.71	-2.14695	0.284266	-7.55261	4.26625e-14	1.64239e-12	NC_037332.1	54560796	54612806	+	protein_coding	LRIG3	506574	4679.22	5885.6	1205.53	1139.04	878.084	1438.77
505681	1319.52	1.97904	0.262247	7.54646	4.47251e-14	1.71865e-12	NC_037338.1	105822040	105825257	+	protein_coding	MRPS2	505681	422.445	454.277	1847.1	1498.08	1717.8	1977.43
534629	163.734	3.74394	0.496151	7.54597	4.48948e-14	1.72203e-12	NC_037336.1	25985759	26078941	-	protein_coding	TPD52L1	534629	17.8341	12.8569	265.051	152.697	361.406	172.559
novel.86	119.122	6.28934	0.833787	7.5431	4.58918e-14	1.75707e-12	NC_037330.1	119204032	119209393	-	NA	NA	novel.86	1.11463	0	262.573	277.194	64.25	109.598
527172	286.453	2.55794	0.339146	7.54231	4.61728e-14	1.76462e-12	NC_037330.1	94953379	95004042	+	protein_coding	TTC39A	527172	62.4193	67.1415	363.309	352.854	377.469	495.524
618454	297.725	3.21655	0.426639	7.53929	4.7255e-14	1.80271e-12	NC_037343.1	24176352	24188885	+	protein_coding	C16H1orf115	618454	59.0754	24.2852	530.101	440.208	473.844	258.838
788523	367.615	3.57204	0.474989	7.52027	5.4665e-14	2.08162e-12	NC_037330.1	18249189	18249736	+	pseudogene	LOC788523	788523	49.0437	29.9994	657.259	660.312	620.191	188.882
517952	610.285	7.12034	0.948248	7.50894	5.96098e-14	2.26582e-12	NC_037334.1	65748836	65752155	-	protein_coding	HAND1	517952	0	0	1143.6	1372.9	143.67	1001.54
507631	2741.54	1.91808	0.255747	7.49992	6.38551e-14	2.42281e-12	NC_037351.1	35553505	35564151	+	protein_coding	TYMS	507631	879.443	1014.27	3258.22	3358.65	3693.48	4245.18
506043	475.322	2.93795	0.391765	7.49924	6.41866e-14	2.43101e-12	NC_037332.1	30881373	30884842	+	protein_coding	FKBP11	506043	69.107	95.7124	672.948	494.546	470.274	1049.34
101907531	704.778	3.14937	0.420106	7.4966	6.54949e-14	2.47611e-12	NC_037337.1	61080767	61113961	+	protein_coding	COPS2	101907531	99.2021	109.998	642.397	854.967	691.58	1830.52
509905	5584.15	1.82001	0.24296	7.491	6.83488e-14	2.57476e-12	NC_037344.1	62756998	62763283	-	protein_coding	SRSF9	509905	1928.31	2175.67	7048.2	6566.67	7718.93	8067.13
505818	815.135	2.66743	0.356076	7.4912	6.8248e-14	2.57476e-12	NC_037345.1	53005622	53022682	-	protein_coding	PPP1R13L	505818	166.08	175.711	1359.93	1141.79	1418.85	628.441
540017	1843.69	-1.85786	0.248222	-7.48466	7.1733e-14	2.69742e-12	NC_037334.1	25484713	25706699	+	protein_coding	FBN2	540017	3611.4	3555.65	856.254	941.633	1073.51	1023.69
512633	413.943	3.14307	0.420302	7.47813	7.53888e-14	2.82983e-12	NC_037330.1	106122950	106135780	-	protein_coding	MFSD2A	512633	52.3876	71.4272	700.196	890.046	338.205	431.397
282333	2734.02	-2.56733	0.343708	-7.4695	8.05022e-14	3.0164e-12	NC_037333.1	101531437	101725032	+	protein_coding	PTPN13	282333	5891.93	6501.3	774.509	1110.15	1488.46	637.768
614768	450.598	2.51358	0.336669	7.46603	8.26531e-14	3.09149e-12	NC_037357.1	66868268	66968674	+	protein_coding	POF1B	614768	118.151	91.4268	791.849	685.762	537.202	479.201
512586	1444.02	-3.02891	0.405752	-7.46494	8.33398e-14	3.11165e-12	NC_037342.1	20168553	20245446	+	protein_coding	ZC3H12C	512586	3334.97	3715.64	278.262	488.356	196.32	650.593
539358	195.3	-3.42061	0.458248	-7.46454	8.3591e-14	3.1155e-12	NC_037346.1	22977122	23051918	-	protein_coding	RTN4RL1	539358	734.541	267.138	29.7253	32.3278	54.434	53.6332
614643	131.636	5.68081	0.76151	7.45993	8.65703e-14	3.22084e-12	NC_037330.1	21179135	21179681	+	transcribed_pseudogene	LOC614643	614643	2.22926	1.42854	225.417	185.025	333.743	41.9738
522155	1047.18	-1.98156	0.265696	-7.458	8.7844e-14	3.26247e-12	NC_037347.1	23191787	23253568	+	protein_coding	IL6ST	522155	1941.69	2255.67	519.367	575.022	436.365	554.987
781667	2848.69	-1.9814	0.265698	-7.45734	8.82834e-14	3.27301e-12	NC_037330.1	12267204	12371958	-	protein_coding	KIRREL1	781667	5237.65	6179.88	1317	1321.31	1767.77	1268.54
100297656	145.973	-3.78637	0.507856	-7.45559	8.94654e-14	3.31101e-12	NC_037332.1	51360699	51925641	+	protein_coding	TAFA2	100297656	536.137	241.424	13.2112	18.5713	45.5104	20.9869
493724	2608.84	2.44867	0.328445	7.45532	8.96473e-14	3.31192e-12	NC_037337.1	26632020	26638316	-	protein_coding	PNP	493724	425.789	845.698	2982.44	4041.66	3041.17	4316.3
541100	392.645	2.63553	0.353787	7.4495	9.36945e-14	3.45537e-12	NC_037346.1	42725939	42734768	-	protein_coding	PLEKHH3	541100	64.6485	104.284	469.825	561.953	712.104	443.057
782039	53.2528	-4.81152	0.646016	-7.448	9.47657e-14	3.48877e-12	NC_037332.1	45530581	45531486	-	pseudogene	LOC782039	782039	172.768	131.426	2.47711	4.81478	8.03125	0
novel.366	110.999	5.50991	0.741203	7.43375	1.05565e-13	3.87956e-12	NC_037342.1	78913470	78922416	-	NA	NA	novel.366	1.11463	2.85709	235.325	252.432	70.4965	103.768
280969	901.487	-2.20492	0.296677	-7.43205	1.06929e-13	3.92285e-12	NC_037352.1	7551556	7787339	+	protein_coding	ABAT	280969	1670.83	2132.82	442.577	437.457	437.257	287.987
538792	924.247	-2.06076	0.277333	-7.43064	1.08077e-13	3.95807e-12	NC_037351.1	31380675	31692915	+	protein_coding	ZNF521	538792	1756.66	2017.1	460.742	346.664	497.938	466.375
539324	84.0966	5.04657	0.679369	7.42831	1.09991e-13	4.02118e-12	NC_037337.1	73388250	73391803	-	protein_coding	TMEM30B	539324	4.45852	0	127.158	123.121	147.24	102.603
534069	222.491	-3.35191	0.45133	-7.42673	1.11315e-13	4.06251e-12	NC_037343.1	21807972	21902408	+	protein_coding	TGFB2	534069	655.402	477.134	80.9189	23.3861	37.4792	60.6288
515696	2235.22	2.34717	0.31607	7.42612	1.11828e-13	4.07419e-12	NC_037342.1	29084999	29093131	+	protein_coding	ATP5MG	515696	731.197	432.849	3276.39	2295.27	2876.97	3798.63
100848689	239.651	-3.50071	0.47159	-7.4232	1.14325e-13	4.15796e-12	NC_037342.1	32753232	32765847	-	lncRNA	LOC100848689	100848689	945.206	295.709	70.1847	35.7669	33.9097	57.131
783484	2822.99	-1.91487	0.258191	-7.41649	1.20264e-13	4.36643e-12	NC_037349.1	35378876	36023063	+	protein_coding	MAGI1	783484	4676.99	6457.02	1369.02	1514.59	1552.71	1367.65
100297243	178.84	-3.12779	0.421779	-7.4157	1.20981e-13	4.38488e-12	NC_037330.1	103568515	103704100	-	protein_coding	CCDC30	100297243	397.923	488.562	42.9365	51.5869	68.7118	23.3188
512356	9367.58	1.92413	0.260006	7.4003	1.35878e-13	4.91635e-12	NC_037334.1	4634461	4643265	+	protein_coding	FKBP8	512356	3631.46	2809.95	11753.9	12398.1	14725.7	10886.4
786430	2289.6	7.08768	0.957927	7.39898	1.37236e-13	4.95697e-12	NC_037357.1	80601291	80601854	+	pseudogene	LOC786430	786430	1.11463	0	3132.72	2082.05	8025.01	496.69
100336611	114.637	-3.54688	0.479732	-7.39346	1.43056e-13	5.15833e-12	NC_037329.1	75888296	76928338	+	protein_coding	CNTNAP5	100336611	389.006	208.567	28.8996	31.64	13.3854	16.3231
100849076	369.012	3.66279	0.495528	7.39167	1.44991e-13	5.21917e-12	NC_037346.1	42810505	42826231	+	protein_coding	WNK4	100849076	54.6169	18.5711	600.286	550.26	778.139	212.201
104968447	70.8074	-4.40833	0.59713	-7.38252	1.55319e-13	5.5814e-12	NC_037352.1	23299458	23796739	+	protein_coding	HS3ST4	104968447	110.348	284.28	7.43133	3.43913	5.35417	13.9913
516565	215.134	-2.70861	0.366916	-7.38208	1.55833e-13	5.59035e-12	NC_037342.1	33689063	33795666	-	protein_coding	CLMP	516565	468.145	531.418	48.7165	69.4704	97.2674	75.786
514526	128.368	3.2572	0.441302	7.3809	1.57226e-13	5.63073e-12	NC_037349.1	14817187	14824003	+	protein_coding	KLHL40	514526	17.8341	17.1425	171.746	154.761	191.858	216.864
767939	2323.93	2.04772	0.277669	7.37467	1.64754e-13	5.89032e-12	NC_037349.1	50039822	50066774	+	protein_coding	IFRD2	767939	657.632	818.555	3119.51	2687.33	2751.15	3909.39
789765	102.762	5.7414	0.778662	7.37343	1.66299e-13	5.93545e-12	NC_037331.1	118378596	118384055	-	protein_coding	MNX1	789765	1.11463	1.42854	204.774	178.835	50.8646	179.554
514305	252.916	2.70232	0.366516	7.37299	1.66842e-13	5.94478e-12	NC_037338.1	105895739	105897520	+	protein_coding	TMEM141	514305	54.6169	48.5705	349.272	396.187	415.84	253.009
509426	12657.4	2.11533	0.28703	7.36969	1.71026e-13	6.08356e-12	NC_037332.1	57279794	57282854	-	protein_coding	RPS26	509426	4262.34	3428.5	18065.6	12001.2	17593.8	20592.8
504657	925.7	-2.13052	0.289267	-7.36525	1.76813e-13	6.27881e-12	NC_037330.1	49238311	49320813	+	protein_coding	ARHGAP29	504657	2043.12	1798.54	402.117	402.378	555.941	352.113
novel.537	61.8523	-4.76964	0.647987	-7.3607	1.82942e-13	6.4855e-12	NC_037350.1	35601989	35604801	+	NA	NA	novel.537	176.112	175.711	1.65141	1.37565	11.6007	4.66375
506618	644.431	2.28548	0.310512	7.36036	1.83418e-13	6.49145e-12	NC_037339.1	21900288	21993937	+	protein_coding	FOXO1	506618	139.329	211.424	789.372	952.638	747.799	1026.03
533184	2935.02	2.29054	0.311212	7.36007	1.83807e-13	6.49432e-12	NC_037346.1	57151006	57186696	-	protein_coding	TTYH2	533184	636.454	952.839	4860.91	4309.91	2737.76	4112.26
506087	139.778	3.34982	0.455327	7.35697	1.8813e-13	6.63592e-12	NC_037349.1	13227445	13261908	+	protein_coding	ENTPD3	506087	14.4902	21.4282	243.582	166.454	236.476	156.236
510214	818.446	3.8107	0.518019	7.35629	1.89091e-13	6.65866e-12	NC_037355.1	26827315	26922566	+	protein_coding	ADAMTS14	510214	88.0558	57.1417	2079.12	949.887	295.372	1441.1
618019	116.557	3.91095	0.53245	7.34518	2.05475e-13	7.22352e-12	NC_037329.1	136013125	136036686	+	protein_coding	FAM131C	618019	7.80241	11.4283	232.848	107.301	149.917	190.048
507323	1084.24	3.02625	0.412061	7.34418	2.07022e-13	7.26578e-12	NC_037330.1	103772435	103807689	-	protein_coding	RIMKLA	507323	109.234	242.852	1294.7	2186.6	1845.4	826.65
281678	653.868	2.68796	0.366185	7.34044	2.1289e-13	7.4593e-12	NC_037341.1	19128178	19129773	+	protein_coding	CEBPD	281678	139.329	129.997	952.861	737.349	592.528	1371.14
505926	10927.7	-2.35176	0.320906	-7.32851	2.3272e-13	8.14057e-12	NC_037332.1	85057072	85181034	+	protein_coding	BCAT1	505926	16567.9	30975.1	3929.52	5077.53	5510.33	3505.98
616714	571.193	2.61505	0.356994	7.32519	2.38559e-13	8.33098e-12	NC_037352.1	33820190	33825835	+	protein_coding	NSUN5	616714	85.8265	162.854	867.814	830.893	547.018	932.751
614382	635.122	2.23774	0.305509	7.32462	2.39577e-13	8.35266e-12	NC_037332.1	67769126	67787287	-	protein_coding	NFYB	614382	149.36	207.139	879.373	678.884	908.424	987.55
616742	1818.21	-2.05899	0.281389	-7.31722	2.53161e-13	8.81169e-12	NC_037334.1	106495873	106786283	-	protein_coding	EFNA5	616742	3112.05	4311.34	800.106	736.661	1058.34	890.777
526697	196.262	-2.75104	0.376136	-7.31395	2.59403e-13	9.01402e-12	NC_037349.1	27019053	27418487	+	protein_coding	CNTN3	526697	581.837	337.136	52.845	74.2851	73.1736	58.2969
539023	490.102	2.49673	0.341413	7.31295	2.61348e-13	9.06667e-12	NC_037337.1	3972432	4015587	-	protein_coding	TRIM36	539023	96.9728	134.283	814.143	812.322	495.261	587.633
784913	305.445	2.6127	0.357314	7.31207	2.63066e-13	9.11127e-12	NC_037344.1	4670988	4711571	-	protein_coding	FHDC1	784913	72.4509	59.9988	506.982	502.8	315.004	375.432
100336476	522.242	2.91457	0.398653	7.31104	2.65092e-13	9.16634e-12	NC_037330.1	119424742	119474789	+	protein_coding	LOC100336476	100336476	66.8778	117.141	829.006	891.422	847.743	381.262
504658	853.452	2.55496	0.34979	7.30429	2.78743e-13	9.62257e-12	NC_037337.1	11108318	11216774	-	protein_coding	SERINC5	504658	181.685	204.282	1350.85	1378.4	657.67	1347.82
107133160	67.1401	-4.22994	0.579708	-7.29667	2.94971e-13	1.01661e-11	NC_037342.1	33422914	33462291	-	lncRNA	LOC107133160	107133160	275.314	95.7124	6.60562	11.693	5.35417	8.16157
539805	128.705	4.41203	0.605434	7.28739	3.16014e-13	1.08736e-11	NC_037334.1	11623512	11627161	-	protein_coding	MISP3	539805	7.80241	5.71417	265.876	127.248	279.309	86.2794
282405	924.946	2.19154	0.300933	7.2825	3.277e-13	1.12573e-11	NC_037331.1	92828696	92831381	+	protein_coding	ATP6V1F	282405	296.492	237.138	1255.07	917.559	1408.15	1435.27
524118	225.227	3.28708	0.451761	7.27615	3.43486e-13	1.17804e-11	NC_037338.1	2557646	2569332	+	protein_coding	ARID5A	524118	36.7828	22.8567	416.98	442.272	213.274	219.196
132346367	83.2447	5.24449	0.720862	7.2753	3.45654e-13	1.18354e-11	NC_037337.1	46080695	46090840	+	protein_coding	LOC132346367	132346367	2.22926	1.42854	110.644	115.555	86.5591	183.052
522344	392.285	-2.44655	0.336427	-7.27213	3.53851e-13	1.20964e-11	NC_037343.1	64684368	64961885	+	protein_coding	RGL1	522344	906.194	831.412	131.287	123.809	138.316	222.694
521795	206.279	-4.34828	0.598079	-7.27041	3.58394e-13	1.22319e-11	NC_037346.1	14800042	14825739	+	protein_coding	SLFN11	521795	630.88	515.704	16.5141	2.7513	20.5243	51.3013
112443175	180.9	3.20127	0.440559	7.2664	3.69204e-13	1.25804e-11	NC_037348.1	67773980	67789146	+	protein_coding	LOC112443175	112443175	25.6365	25.7138	288.996	273.067	149.024	322.965
132343498	28.9455	-6.93198	0.954091	-7.26553	3.71582e-13	1.2641e-11	NC_037349.1	33471170	33527199	+	lncRNA	LOC132343498	132343498	57.9608	115.712	0	0	0	0
100336559	925.19	-1.89126	0.260463	-7.26115	3.83825e-13	1.30364e-11	NC_037357.1	63641674	63745907	-	protein_coding	LRCH2	100336559	1722.1	1907.11	461.568	547.509	475.629	437.227
100306950	96.5733	5.39442	0.743502	7.25542	4.00421e-13	1.35782e-11	NC_082638.1	7326342	7381809	-	protein_coding	ZRSR2Y	100306950	3.34389	0	104.039	139.629	79.4202	253.009
508421	123.271	3.57293	0.492614	7.25299	4.07675e-13	1.3802e-11	NC_037334.1	38091555	38100473	-	protein_coding	SNCB	508421	13.3756	12.8569	132.112	143.756	189.181	248.345
100337021	2527.81	-5.51398	0.760491	-7.25056	4.15058e-13	1.40293e-11	NC_037329.1	26854364	27031117	+	protein_coding	LRP2	100337021	5844	8935.54	61.9277	48.1478	232.906	44.3057
353111	125.93	4.71995	0.651302	7.24694	4.26291e-13	1.4386e-11	NC_037330.1	13971637	13989990	-	protein_coding	NTRK1	353111	5.57315	4.28563	217.16	141.004	66.9271	320.633
534075	2625.12	2.192	0.302917	7.23631	4.61056e-13	1.55343e-11	NC_037355.1	4087439	4150653	-	protein_coding	EGLN1	534075	771.324	744.271	3058.4	4786.58	3788.97	2601.21
506721	1581.13	3.6967	0.510972	7.23464	4.66764e-13	1.57014e-11	NC_037333.1	14831152	14851503	+	protein_coding	PITX2	506721	197.289	108.569	4221.82	1537.98	638.038	2783.09
510356	324.184	2.27963	0.315322	7.22953	4.84663e-13	1.62776e-11	NC_037346.1	27062710	27073648	+	protein_coding	TNK1	510356	88.0558	88.5697	502.027	464.282	406.917	395.253
282146	4087.54	-2.44031	0.337863	-7.22279	5.09303e-13	1.70779e-11	NC_037343.1	1398256	1500871	+	protein_coding	ATP2B4	282146	10611.3	7492.71	1444.15	1720.94	2263.92	992.213
514137	381.037	-2.76029	0.382184	-7.22241	5.10739e-13	1.70988e-11	NC_037357.1	15095770	15112743	+	protein_coding	ARHGAP36	514137	906.194	879.983	92.4787	77.0364	188.288	142.244
618318	440.278	2.50583	0.346971	7.222	5.12268e-13	1.71228e-11	NC_037356.1	45469514	45478106	-	protein_coding	DOC2G	618318	119.265	85.7126	656.434	471.848	505.077	803.331
537433	312.905	-2.5964	0.360219	-7.20784	5.68446e-13	1.89609e-11	NC_037336.1	42424919	42571800	-	protein_coding	SOBP	537433	743.458	684.272	103.213	120.369	156.163	69.9563
784029	152.274	4.74853	0.658814	7.2077	5.6906e-13	1.89609e-11	NC_037349.1	52867446	52872211	-	protein_coding	CRIPTO	784029	3.34389	8.57126	145.324	125.184	124.038	507.183
497013	26957.3	1.89549	0.263189	7.202	5.93351e-13	1.9739e-11	NC_037329.1	119226975	119236929	-	protein_coding	NCL	497013	7879.32	10985.5	36558.8	31620.7	33295.8	41403.6
522621	1450.84	3.03541	0.421608	7.19961	6.03866e-13	2.00571e-11	NC_037338.1	68602485	68611488	-	protein_coding	SNRPG	522621	188.372	277.137	1764.53	1079.2	1647.3	3748.49
509055	773.312	1.95272	0.27126	7.19872	6.07792e-13	2.01557e-11	NC_037356.1	45759872	45769600	-	protein_coding	C29H11orf24	509055	246.333	275.709	932.218	1090.89	1138.65	956.069
511077	723.075	3.92391	0.545116	7.19831	6.09647e-13	2.01854e-11	NC_037341.1	12653170	12658366	-	protein_coding	MYC	511077	64.6485	51.4276	1235.25	738.037	232.014	2017.07
novel.215	181.095	5.45818	0.758519	7.19584	6.2076e-13	2.0489e-11	NC_037335.1	69200851	69216636	-	NA	NA	novel.215	2.22926	4.28563	422.76	460.843	28.5556	167.895
525419	855.467	-2.94105	0.408704	-7.19604	6.19864e-13	2.0489e-11	NC_037353.1	31202077	31399463	+	protein_coding	RBM20	525419	2201.39	1928.53	236.151	444.335	131.177	191.214
100848353	79.6687	4.95661	0.688973	7.19421	6.28257e-13	2.06716e-11	NC_037330.1	34647077	34648427	-	protein_coding	LOC100848353	100848353	4.45852	0	113.947	88.0417	125.823	145.742
100298336	506.537	-2.5692	0.357121	-7.19422	6.28202e-13	2.06716e-11	NC_037331.1	41795462	43262942	+	protein_coding	MAGI2	100298336	1290.74	1008.55	125.507	226.982	249.861	137.581
522018	153.237	5.03301	0.700142	7.18855	6.54828e-13	2.15123e-11	NC_037345.1	60900041	60926160	-	protein_coding	NLRP12	522018	4.45852	4.28563	266.702	138.941	52.6493	452.384
100125320	1320.9	2.23549	0.311125	7.1852	6.71081e-13	2.20119e-11	NC_037338.1	106213508	106220998	-	protein_coding	TPRN	100125320	315.44	425.706	2175.73	1255.97	2032.8	1719.76
104968457	268.93	-2.6282	0.36598	-7.18127	6.90674e-13	2.26193e-11	NC_037331.1	24463874	24920401	-	protein_coding	CRPPA	104968457	735.656	498.562	86.6988	112.803	116.899	62.9607
534996	399.773	-2.15593	0.30065	-7.1709	7.45045e-13	2.4362e-11	NC_037341.1	23135369	23244752	+	protein_coding	LYN	534996	796.96	871.412	196.517	141.692	189.181	202.873
777776	119.313	-4.87392	0.679807	-7.16957	7.52357e-13	2.4563e-11	NC_037332.1	44506987	44515794	-	protein_coding	LYZ	777776	626.422	57.1417	13.2112	9.62956	7.13889	2.33188
132344720	79.0188	6.47725	0.903833	7.16643	7.69808e-13	2.50938e-11	NC_082638.1	58162078	58274819	+	lncRNA	LOC132344720	132344720	0	0	125.507	123.809	133.854	90.9432
504415	220.954	3.46922	0.48445	7.16114	8.00111e-13	2.60413e-11	NC_037349.1	25982412	26207536	-	protein_coding	CHL1	504415	33.4389	17.1425	315.418	531.001	244.507	184.218
538993	50.2972	-4.26418	0.595642	-7.15897	8.12877e-13	2.6416e-11	NC_037332.1	59925007	59961264	+	protein_coding	TESPA1	538993	156.048	122.855	6.60562	4.12695	9.81598	2.33188
613740	261.422	3.64747	0.510013	7.15172	8.56998e-13	2.78069e-11	NC_037332.1	25977634	25994957	-	protein_coding	HOXC4	613740	45.6998	5.71417	411.2	506.24	295.372	304.31
531875	340.07	-2.52432	0.353158	-7.14783	8.81635e-13	2.85623e-11	NC_037344.1	25024830	25071217	-	protein_coding	PCDH10	531875	577.378	954.267	99.91	158.2	144.563	106.1
282572	227.128	2.89348	0.404824	7.1475	8.83747e-13	2.85867e-11	NC_037332.1	88434395	88442014	+	protein_coding	KCNJ8	282572	31.2096	49.999	245.234	324.654	443.504	268.166
615467	157.743	3.4061	0.476576	7.14702	8.86841e-13	2.85989e-11	NC_037342.1	56043483	56057456	-	protein_coding	LRRC32	615467	22.2926	15.714	237.802	330.156	205.243	135.249
523530	115.783	6.12927	0.857597	7.14703	8.86766e-13	2.85989e-11	NC_037357.1	49795559	49805675	-	protein_coding	NXF3	523530	1.11463	0	327.804	250.368	57.1111	58.2969
530999	577.67	2.82359	0.395195	7.14481	9.01194e-13	2.90173e-11	NC_037328.1	128373362	129108450	-	protein_coding	CLSTN2	530999	117.036	98.5695	1105.62	932.691	819.188	392.921
524920	4302.75	-1.95584	0.273779	-7.14387	9.07369e-13	2.91716e-11	NC_037337.1	62211137	62251040	+	protein_coding	MYEF2	524920	6857.2	10291.2	1879.3	2059.35	2413.84	2315.55
529052	318.055	-2.28725	0.320432	-7.13801	9.46903e-13	3.03962e-11	NC_037336.1	70929235	70976622	-	protein_coding	SLC18B1	529052	656.517	709.986	169.269	137.565	104.406	130.585
101907857	49.9629	-4.76068	0.667147	-7.13588	9.61687e-13	3.08237e-11	NC_037345.1	62917700	62926417	+	protein_coding	LOC101907857	101907857	143.787	139.997	1.65141	2.06348	1.78472	10.4934
132346771	682.162	6.87374	0.963815	7.13181	9.90598e-13	3.17022e-11	NC_037339.1	37568869	37574503	-	protein_coding	LOC132346771	132346771	0	0	1438.37	1854.38	614.837	185.384
533598	303.987	2.62895	0.369081	7.12296	1.05631e-12	3.37539e-11	NC_037340.1	43031118	43046767	+	protein_coding	ASB13	533598	64.6485	65.713	483.036	484.229	460.458	265.834
788824	3363.1	1.71181	0.24039	7.12096	1.07179e-12	3.41967e-11	NC_037350.1	50850788	50862194	-	protein_coding	WRNIP1	788824	1220.52	1421.4	4261.45	4344.31	4203.02	4727.88
789054	1140.44	-1.91002	0.268329	-7.1182	1.09343e-12	3.48343e-11	NC_037329.1	17618727	17771677	+	protein_coding	SESTD1	789054	2058.72	2435.67	535.881	636.239	506.861	669.249
614334	247.158	2.6674	0.375048	7.11215	1.14252e-12	3.63433e-11	NC_037344.1	71260777	71262858	-	protein_coding	DERL3	614334	43.4706	59.9988	281.565	421.637	277.524	398.751
781834	3906.93	-2.23279	0.314069	-7.10922	1.16702e-12	3.70665e-11	NC_037332.1	95356231	95478816	-	protein_coding	ATF7IP	781834	8760.99	7828.42	1677	1098.46	2325.49	1751.24
515834	321.784	2.50254	0.352289	7.10368	1.21482e-12	3.85267e-11	NC_037352.1	27503151	27509324	+	protein_coding	TGFB1I1	515834	62.4193	88.5697	584.598	370.738	395.316	429.065
782689	1192.66	-3.08817	0.434805	-7.10244	1.22575e-12	3.88147e-11	NC_037330.1	68099087	68727367	-	protein_coding	ST6GALNAC3	782689	3312.68	2567.09	236.151	123.809	498.83	417.406
100138353	1413.13	2.38619	0.335979	7.10218	1.22802e-12	3.88282e-11	NC_037344.1	40109134	40235924	-	protein_coding	FNIP2	100138353	407.955	307.137	1710.86	2881.99	1762.41	1408.45
281278	4307.57	-1.9856	0.279685	-7.09943	1.25274e-12	3.95507e-11	NC_037330.1	62437259	63147752	-	protein_coding	ADGRL2	281278	8227.08	9065.54	1563.88	2400.51	2040.83	2547.57
100299038	177.488	4.85781	0.684695	7.09485	1.29493e-12	4.08214e-11	NW_020191623.1	20330	21609	-	pseudogene	LOC100299038	100299038	8.91704	2.85709	289.822	297.141	426.549	39.6419
784603	27.0661	-6.39982	0.90303	-7.08705	1.36997e-12	4.31223e-11	NC_037342.1	43646930	43647398	+	protein_coding	LOC784603	784603	95.8582	65.713	0.825703	0	0	0
532836	1122.47	-2.02583	0.286092	-7.08104	1.43074e-12	4.4968e-11	NC_037331.1	93142654	93333823	+	protein_coding	AHCYL2	532836	2504.57	2044.25	450.834	475.287	671.056	588.799
517405	888.555	2.69672	0.38104	7.07727	1.47019e-12	4.61391e-11	NC_037348.1	69505928	69527022	-	protein_coding	JAG2	517405	215.124	147.14	1480.49	1153.48	1685.67	649.428
novel.185	82.5496	5.1778	0.731723	7.07617	1.48192e-12	4.64378e-11	NC_037334.1	22284721	22285607	-	NA	NA	novel.185	1.11463	2.85709	61.9277	114.179	165.979	149.24
132342412	118.104	4.56526	0.645196	7.07577	1.48618e-12	4.65022e-11	NC_037343.1	48653107	48656515	+	protein_coding	LOC132342412	132342412	10.0317	0	221.288	254.495	136.531	86.2794
530279	337.93	4.23782	0.599092	7.07375	1.50804e-12	4.71162e-11	NC_037335.1	89594871	89604779	-	protein_coding	NXNL2	530279	21.178	19.9996	436.797	470.473	990.521	88.6113
787272	578.225	2.44773	0.346241	7.06945	1.55548e-12	4.85265e-11	NC_037338.1	47610168	47617129	+	protein_coding	FOXI3	787272	101.431	179.996	716.71	596.345	931.625	943.244
540230	222.198	3.61263	0.511245	7.06633	1.59079e-12	4.95546e-11	NC_037347.1	6444424	6449315	+	protein_coding	MSX2	540230	20.0633	25.7138	342.667	344.601	115.115	485.03
504208	249.664	-2.99188	0.423565	-7.06356	1.62287e-12	5.04792e-11	NC_037331.1	55320491	55329207	+	protein_coding	GPR85	504208	628.651	584.274	47.0651	57.0895	52.6493	128.253
504742	253.381	2.69446	0.381675	7.05957	1.67017e-12	5.18739e-11	NC_037330.1	105348796	105350138	+	protein_coding	CITED4	504742	53.5022	49.999	375.695	301.268	480.983	258.838
782187	611.961	-3.55669	0.503879	-7.05862	1.6817e-12	5.21551e-11	NC_037331.1	19519080	19989888	-	protein_coding	THSD7A	782187	1935	1259.98	67.7076	106.613	257	45.4716
132342076	1341.49	-2.09774	0.297283	-7.05638	1.70899e-12	5.29233e-11	NC_037338.1	26390799	26432266	+	protein_coding	LOC132342076	132342076	2675.11	2852.8	497.073	507.615	712.997	803.331
539619	2756.22	-2.80663	0.397859	-7.05434	1.73418e-12	5.36245e-11	NC_037349.1	22468871	22512268	-	protein_coding	LRRN1	539619	6211.83	6821.3	438.448	678.196	1510.77	876.786
538173	3015.29	1.82068	0.258125	7.0535	1.74467e-12	5.38698e-11	NC_037352.1	1742544	1745400	-	protein_coding	PGP	538173	1115.74	1095.69	3994.75	4757	3734.53	3394.05
783257	2829.17	1.75488	0.248897	7.05062	1.78123e-12	5.49181e-11	NC_037329.1	107162131	107169919	-	protein_coding	ABCB6	783257	1018.77	1144.26	3460.52	4265.89	3479.32	3606.25
534526	1302.14	-2.82534	0.400899	-7.04751	1.82152e-12	5.60782e-11	NC_037357.1	59265980	59396450	+	protein_coding	PAK3	534526	2443.27	3734.21	330.281	467.033	639.823	198.209
774027	1529.25	-1.75409	0.248906	-7.0472	1.82547e-12	5.6118e-11	NC_037348.1	46488255	46507196	-	protein_coding	MBIP	774027	2719.7	3071.37	776.161	856.343	819.188	932.751
100336414	124.667	4.84871	0.68814	7.04611	1.83991e-12	5.64792e-11	NC_037357.1	14305438	14306753	-	pseudogene	LOC100336414	100336414	6.68778	1.42854	224.591	216.665	254.323	44.3057
506584	1112.71	5.61076	0.796751	7.04204	1.89439e-12	5.80671e-11	NC_037348.1	22316084	22319409	-	protein_coding	NMB	506584	12.2609	19.9996	2302.89	1978.19	267.708	2095.19
516099	6033.17	2.09393	0.297659	7.03466	1.99743e-12	6.11364e-11	NC_037352.1	34345341	34347010	+	protein_coding	HSPB1	516099	1411.12	2299.96	9526.13	6246.14	8041.07	8674.58
100849009	343.685	-3.34426	0.47566	-7.03078	2.05389e-12	6.27733e-11	NC_037328.1	85271627	85316672	-	lncRNA	LOC100849009	100849009	435.82	1315.69	40.4594	57.0895	115.115	97.9388
527884	3461.08	2.13803	0.304157	7.02937	2.07472e-12	6.33181e-11	NC_037341.1	578120	580805	-	protein_coding	SLC52A2	527884	1002.05	1065.69	6579.2	4457.8	4186.07	3475.66
540675	539.717	-2.25674	0.321087	-7.02843	2.08869e-12	6.36521e-11	NC_037328.1	68433937	69126177	+	protein_coding	KALRN	540675	1016.54	1288.55	273.308	221.48	277.524	160.899
100847413	1380.93	-2.00392	0.285152	-7.02757	2.10165e-12	6.39544e-11	NC_037348.1	65781983	65907506	+	lncRNA	MEG8	100847413	2701.86	2868.52	753.867	841.21	563.972	556.153
540621	487.911	2.11446	0.300897	7.02719	2.10732e-12	6.40345e-11	NC_037348.1	45115971	45229268	-	protein_coding	BAZ1A	540621	162.736	132.855	751.39	684.386	544.34	651.759
104968455	592.624	2.54607	0.362492	7.02381	2.159e-12	6.55103e-11	NC_037334.1	4333079	4335248	+	protein_coding	GDF1	104968455	170.538	97.141	885.979	810.946	533.632	1057.51
540759	245.532	-3.22855	0.459992	-7.01872	2.23905e-12	6.78247e-11	NC_037329.1	116085399	116277143	-	protein_coding	SPHKAP	540759	666.549	567.132	58.6249	74.973	19.632	86.2794
522824	220.36	2.49488	0.355469	7.01856	2.24171e-12	6.78247e-11	NC_037345.1	57058744	57066201	-	protein_coding	CTU1	522824	47.9291	55.7132	315.418	247.617	345.344	310.14
508534	325.853	2.5845	0.368431	7.01489	2.30137e-12	6.95299e-11	NC_037345.1	14277421	14282166	-	protein_coding	SLC22A31	508534	72.4509	71.4272	572.212	545.446	384.608	308.974
281585	84.0673	4.11332	0.586425	7.01423	2.31212e-12	6.97543e-11	NC_037331.1	32879526	32982658	+	protein_coding	ABCB1	281585	5.57315	5.71417	105.69	108.676	106.191	172.559
782101	328.878	3.56808	0.508722	7.01382	2.31893e-12	6.98599e-11	NC_037338.1	84089894	84091743	-	protein_coding	LOC782101	782101	60.19	8.57126	426.888	334.971	437.257	705.393
528582	162.312	2.93865	0.419901	6.99843	2.58855e-12	7.78711e-11	NC_037338.1	99312774	99345293	-	protein_coding	KYAT1	528582	32.3243	22.8567	238.628	202.221	179.365	298.48
100337254	2398.96	3.14662	0.450375	6.98667	2.81479e-12	8.4556e-11	NC_037328.1	143514134	143523982	-	protein_coding	SIK1	100337254	337.733	367.136	5414.96	4970.91	1608.93	1694.11
100139916	88.663	5.5019	0.787607	6.98559	2.83653e-12	8.50877e-11	NC_037352.1	2497982	2506848	+	protein_coding	LOC100139916	100139916	0	2.85709	176.7	208.411	58.8959	85.1135
132343512	2333.61	6.4724	0.927718	6.97669	3.02223e-12	9.05292e-11	NC_037349.1	46919945	46921463	+	transcribed_pseudogene	LOC132343512	132343512	6.68778	5.71417	6228.28	3840.82	3672.96	247.179
101902937	91.6569	5.29257	0.759579	6.96776	3.22022e-12	9.63229e-11	NC_037337.1	72046790	72047170	-	protein_coding	LOC101902937	101902937	3.34389	0	215.508	132.75	151.701	46.6375
518291	62.218	-3.55744	0.510738	-6.96529	3.27727e-12	9.78904e-11	NC_037345.1	46938061	47020721	-	protein_coding	ZNF382	518291	158.277	167.14	11.5598	12.3809	16.9549	6.99563
517284	143.21	-3.33506	0.478994	-6.96264	3.33953e-12	9.96087e-11	NC_037331.1	37450256	37842376	+	protein_coding	PCLO	517284	455.884	274.28	16.5141	46.0843	45.5104	20.9869
527641	387.174	2.30448	0.331179	6.9584	3.44162e-12	1.02509e-10	NC_037329.1	125934203	125943527	-	protein_coding	SYTL1	527641	125.953	79.9984	562.304	432.642	519.354	602.79
281294	957.717	-1.98303	0.285049	-6.9568	3.48096e-12	1.03534e-10	NC_037329.1	97263456	97562142	+	protein_coding	MAP2	281294	1990.73	1852.82	542.487	502.113	349.806	508.349
781224	71.7787	4.80134	0.690427	6.95416	3.54676e-12	1.05194e-10	NC_037333.1	102152104	102152941	-	protein_coding	LOC781224	781224	3.34389	1.42854	145.324	90.1051	93.6979	96.7729
509039	5984.99	-1.98268	0.285103	-6.95426	3.5442e-12	1.05194e-10	NC_037337.1	53023353	53416685	-	protein_coding	TCF12	509039	10892.2	13124	2473.81	2383.32	3262.47	3774.14
511264	95.5347	4.25661	0.612329	6.95151	3.61391e-12	1.07035e-10	NC_037330.1	11350433	11351398	-	pseudogene	LOC511264	511264	5.57315	5.71417	128.81	184.337	181.149	67.6244
524443	5560.97	6.79721	0.97803	6.94989	3.65559e-12	1.08117e-10	NC_037336.1	101150480	101160650	-	protein_coding	TBXT	524443	0	1.42854	12124.6	5332.02	769.216	15138.5
536610	247.117	-3.38333	0.486837	-6.94962	3.66283e-12	1.08179e-10	NC_037329.1	97594467	97825038	+	protein_coding	UNC80	536610	751.261	515.704	42.1108	101.798	20.5243	51.3013
614062	270.767	3.48661	0.501791	6.94832	3.69664e-12	1.09025e-10	NC_037344.1	55869313	56046194	-	protein_coding	CCDC60	614062	25.6365	35.7136	554.872	280.633	155.271	572.476
506060	4719.03	1.70557	0.245544	6.9461	3.75528e-12	1.106e-10	NC_037334.1	44243778	44275221	+	protein_coding	CSNK1G2	506060	1712.07	2007.1	6942.51	5659.43	5836.94	6156.15
516158	136.197	3.84788	0.554029	6.94527	3.77739e-12	1.11095e-10	NC_037341.1	1669739	1675360	+	protein_coding	LYNX1	516158	8.91704	14.2854	302.207	258.622	114.222	118.926
781576	72.2486	6.3355	0.912363	6.94406	3.80988e-12	1.11895e-10	NC_037330.1	66498007	66498413	-	protein_coding	LOC781576	781576	0	0	142.021	90.793	79.4202	121.258
539369	1097.04	2.50152	0.360354	6.94185	3.87005e-12	1.13504e-10	NC_037340.1	19634856	19782189	+	protein_coding	NRP1	539369	351.108	159.997	1772.78	1723.69	1029.79	1544.87
539114	130.834	4.7533	0.684834	6.94079	3.89901e-12	1.14194e-10	NC_037340.1	83250878	83257947	-	protein_coding	CBLN4	539114	7.80241	1.42854	142.847	232.485	55.3264	345.118
525040	1175.15	1.86082	0.268163	6.93914	3.945e-12	1.1538e-10	NC_037332.1	108808032	108823741	+	protein_coding	IL17RA	525040	422.445	417.135	1819.85	1346.07	1422.42	1622.99
780968	136.7	4.69999	0.677636	6.93586	4.03766e-12	1.17926e-10	NC_037331.1	61672545	61673353	+	protein_coding	LOC780968	780968	10.0317	0	139.544	99.7347	153.486	417.406
538990	331.352	3.48629	0.502717	6.9349	4.06511e-12	1.18444e-10	NC_037335.1	108637080	108834345	-	protein_coding	BRINP1	538990	62.4193	11.4283	347.621	482.853	743.337	340.454
618020	532.976	2.55242	0.368057	6.93485	4.06662e-12	1.18444e-10	NC_037352.1	546342	558052	+	protein_coding	MCRIP2	618020	154.934	84.2841	819.923	586.715	558.618	993.379
539634	859.809	3.07836	0.444099	6.93171	4.15792e-12	1.20936e-10	NC_037335.1	67361737	67428849	-	protein_coding	LZTS1	539634	170.538	94.2839	1667.09	1568.24	457.781	1200.92
613954	190.461	3.90164	0.562948	6.93072	4.18693e-12	1.21611e-10	NC_037346.1	56672131	56739912	-	protein_coding	RAB37	613954	12.2609	18.5711	369.915	238.675	84.7743	418.572
539275	2345.43	-1.99393	0.288016	-6.92299	4.42203e-12	1.28263e-10	NC_037345.1	21555469	21782071	+	protein_coding	CHD9	539275	4322.53	5117.04	957.815	1507.03	1210.93	957.235
511575	581.207	-2.39974	0.346709	-6.92148	4.46937e-12	1.29458e-10	NC_037347.1	23951559	23956371	-	protein_coding	GPX8	511575	1405.55	1148.55	180.829	174.708	226.66	350.947
537625	486.838	-1.9113	0.276556	-6.91108	4.80967e-12	1.39124e-10	NC_037336.1	32336268	32484239	+	protein_coding	CEP85L	537625	926.257	994.266	229.545	282.696	248.076	240.183
112447369	968.541	2.20765	0.319473	6.91028	4.83688e-12	1.39527e-10	NC_037334.1	20369039	20378874	+	protein_coding	MFSD12	112447369	341.077	209.996	1599.39	1444.43	1011.94	1204.41
338035	543.894	2.39177	0.346117	6.91029	4.83668e-12	1.39527e-10	NC_037346.1	24368860	24384584	-	protein_coding	P2RX5	338035	117.036	157.14	723.316	824.015	488.122	953.737
517584	1169.9	-1.98783	0.287822	-6.90644	4.96981e-12	1.43166e-10	NC_037330.1	53686614	53764201	-	protein_coding	LRRC8B	517584	2455.53	2245.67	445.054	725.656	531.847	615.615
505993	147.751	4.19024	0.606865	6.90474	5.02953e-12	1.44688e-10	NC_037345.1	49172883	49180410	+	protein_coding	DLL3	505993	11.1463	7.14272	184.957	367.987	66.9271	248.345
513585	522.61	2.70138	0.391359	6.90256	5.10735e-12	1.46727e-10	NC_037341.1	303632	306937	+	protein_coding	C14H8orf33	513585	65.7632	147.14	752.215	559.89	576.465	1034.19
101906072	83.6927	6.35715	0.921242	6.90063	5.17727e-12	1.48533e-10	NC_037346.1	14035695	14039891	+	lncRNA	LOC101906072	101906072	0	0	203.949	127.936	132.962	37.31
511963	127.748	4.2884	0.621573	6.89926	5.22723e-12	1.49558e-10	NC_037332.1	39200985	39632049	-	protein_coding	PDZRN4	511963	10.0317	4.28563	212.206	235.924	248.076	55.965
510523	152.934	4.24727	0.615595	6.89945	5.22044e-12	1.49558e-10	NC_037344.1	4987400	5039460	+	protein_coding	TMEM154	510523	5.57315	12.8569	194.04	222.168	71.3889	411.576
617109	7654.57	1.77853	0.257822	6.89826	5.26444e-12	1.50419e-10	NC_037356.1	42496318	42508869	+	protein_coding	STIP1	617109	2724.16	3037.08	9645.86	8579.25	9681.23	12259.8
512377	998.261	2.04789	0.296887	6.89786	5.27916e-12	1.50635e-10	NC_037340.1	65704920	65712336	+	protein_coding	RAB5IF	512377	275.314	357.136	1216.26	1103.96	1332.3	1704.6
533642	1327.26	2.80885	0.407388	6.89476	5.39542e-12	1.53744e-10	NC_037328.1	122349983	122471157	+	protein_coding	PLOD2	533642	310.982	187.139	2187.29	2771.25	1634.81	872.122
101906221	54.5659	-4.42592	0.641986	-6.8941	5.42056e-12	1.54043e-10	NC_037338.1	14571590	14572077	+	protein_coding	LOC101906221	101906221	172.768	132.855	6.60562	0.687825	9.81598	4.66375
515601	75.3451	6.32333	0.917197	6.89419	5.41733e-12	1.54043e-10	NC_037341.1	18164581	18183890	+	protein_coding	LOC515601	515601	0	0	139.544	154.761	105.299	52.4672
513856	2812.8	1.94234	0.281756	6.89369	5.43621e-12	1.5428e-10	NC_037332.1	100819128	100891539	+	protein_coding	A2M	513856	958.582	948.553	4182.18	2972.09	4624.22	3191.17
783763	372.495	-3.35679	0.48723	-6.88954	5.59736e-12	1.5864e-10	NC_037338.1	95125096	95144837	+	protein_coding	LHX2	783763	892.818	1008.55	78.4418	43.333	39.2639	172.559
536863	1454.97	-1.99857	0.290507	-6.87957	6.00344e-12	1.6992e-10	NC_037335.1	31032790	31208083	+	protein_coding	MPDZ	536863	3016.19	2847.09	734.05	819.888	814.726	497.856
505671	96.1296	-3.84609	0.559087	-6.87922	6.01799e-12	1.70103e-10	NC_037329.1	86100989	86192695	-	protein_coding	RFTN2	505671	400.152	115.712	10.7341	8.94173	21.4167	19.8209
112449505	234.697	3.61879	0.526407	6.8745	6.22071e-12	1.7551e-10	NC_037341.1	19067593	19083383	-	lncRNA	LOC112449505	112449505	30.095	17.1425	575.515	429.891	156.163	199.375
100299770	1631.2	2.14294	0.311728	6.87438	6.22594e-12	1.7551e-10	NC_037349.1	13635300	13638432	-	pseudogene	LOC100299770	100299770	538.366	431.42	2674.45	2084.8	2576.25	1481.91
508713	1117.32	1.91426	0.278491	6.87371	6.25522e-12	1.76099e-10	NC_037352.1	1072852	1083887	+	protein_coding	GNPTG	508713	429.132	341.422	1389.66	1491.89	1276.08	1775.72
513587	250.515	-2.49666	0.363339	-6.87142	6.35656e-12	1.78714e-10	NC_037347.1	4776516	4841440	+	protein_coding	CREBRF	513587	613.046	509.99	61.102	125.184	98.1598	95.6069
513281	262.455	2.67368	0.389139	6.87075	6.38649e-12	1.79316e-10	NC_037332.1	44876596	44965428	+	protein_coding	CPM	513281	50.1583	58.5703	271.656	493.859	278.417	422.07
616377	71.2184	4.55444	0.663255	6.8668	6.56594e-12	1.84108e-10	NC_037329.1	132021358	132042291	-	protein_coding	CDA	616377	3.34389	2.85709	118.901	129.311	74.9584	97.9388
534180	221.937	-3.43242	0.500122	-6.86315	6.73566e-12	1.88616e-10	NC_037330.1	15725091	15901708	+	protein_coding	KCNN3	534180	794.731	349.993	46.2394	44.0208	80.3125	16.3231
518657	93.94	-3.67935	0.536353	-6.85994	6.88905e-12	1.92656e-10	NC_037330.1	99005747	99022659	+	protein_coding	TAL1	518657	217.353	279.995	4.95422	27.513	15.1701	18.655
505800	66.7361	5.6993	0.831486	6.85436	7.16332e-12	2.0006e-10	NC_037352.1	2490658	2494939	+	protein_coding	IL32	505800	1.11463	0	115.598	112.116	67.8195	103.768
521973	87.418	-4.43784	0.647594	-6.85282	7.24097e-12	2.01961e-10	NC_037330.1	93467257	93529033	-	protein_coding	ZYG11A	521973	208.436	282.852	19.8169	8.94173	4.46181	0
444864	3973.69	2.09045	0.305069	6.85237	7.26342e-12	2.02319e-10	NC_037345.1	64099191	64122748	-	protein_coding	PEG3	444864	1046.64	1399.97	5651.94	5444.14	3610.49	6688.99
514971	835.952	2.50241	0.365205	6.85208	7.27817e-12	2.02462e-10	NC_037345.1	50379686	50393568	+	protein_coding	CYP2S1	514971	113.692	277.137	1222.04	936.13	1039.6	1427.11
782855	208.514	-3.1853	0.464937	-6.85102	7.33235e-12	2.037e-10	NC_037333.1	79464979	79465432	+	pseudogene	LOC782855	782855	618.62	422.849	58.6249	26.1374	33.9097	90.9432
517135	1764.83	1.91959	0.28028	6.84886	7.44426e-12	2.06537e-10	NC_037344.1	71503823	71515636	+	protein_coding	GUCD1	517135	557.315	657.13	2888.31	2399.14	1854.33	2232.77
615582	237.694	3.33645	0.487263	6.84732	7.52468e-12	2.08493e-10	NC_037344.1	71455670	71471669	-	protein_coding	GGT1	615582	42.3559	17.1425	377.346	473.224	153.486	362.607
100847495	343.529	-2.14963	0.314162	-6.8424	7.78769e-12	2.15497e-10	NC_037350.1	14286842	14288362	+	lncRNA	LOC100847495	100847495	789.158	644.273	160.186	138.941	194.535	134.083
535434	558.017	-2.16433	0.316543	-6.83739	8.06486e-12	2.22874e-10	NC_037354.1	14457713	14656562	+	protein_coding	STOX2	535434	898.392	1437.11	255.968	218.041	228.445	310.14
538384	411.57	2.06134	0.301514	6.83664	8.10736e-12	2.23755e-10	NC_037336.1	43843909	43866380	-	protein_coding	PRDM1	538384	144.902	112.855	572.212	599.096	554.156	486.196
534801	1096.48	-2.14376	0.313606	-6.83583	8.15322e-12	2.24726e-10	NC_037353.1	36464987	36696516	-	protein_coding	GFRA1	534801	2480.05	2089.96	498.724	494.546	672.84	342.786
514192	1394.24	-1.88466	0.275746	-6.83476	8.21425e-12	2.2593e-10	NC_037328.1	83313934	83416594	-	protein_coding	YEATS2	514192	2587.06	2877.09	657.259	927.189	648.747	668.083
506589	67.2943	6.25717	0.915502	6.83469	8.21835e-12	2.2593e-10	NC_037334.1	4940161	4984503	+	protein_coding	CIST1	506589	0	0	78.4418	90.1051	130.285	104.934
281410	178.901	-3.1076	0.454876	-6.83175	8.38835e-12	2.30302e-10	NC_037357.1	52544091	52559994	+	protein_coding	PLP1	281410	556.2	328.565	28.0739	30.2643	73.1736	57.131
100850391	86.6257	5.49441	0.804452	6.83001	8.49104e-12	2.32818e-10	NC_082638.1	838564	849342	+	protein_coding	AKAP17A	100850391	2.22926	0	175.875	156.136	151.701	33.8122
112442039	47.3678	-4.05557	0.593879	-6.82894	8.55435e-12	2.34249e-10	NC_037344.1	54074664	54075001	+	protein_coding	LOC112442039	112442039	137.099	121.426	3.30281	4.12695	8.92361	9.32751
508176	278.843	2.39957	0.351681	6.82314	8.90745e-12	2.43602e-10	NC_037343.1	51815223	51819177	-	protein_coding	TMEM82	508176	55.7315	84.2841	320.373	376.928	365.868	469.873
112442617	1162.49	3.01824	0.442513	6.8207	9.06006e-12	2.47454e-10	NC_037346.1	22265726	22274332	+	protein_coding	RFLNB	112442617	172.768	201.425	2610.87	1027.61	720.136	2242.1
523833	666.699	2.57245	0.377218	6.81952	9.13439e-12	2.49161e-10	NC_037355.1	42228392	42238088	+	protein_coding	ZNF488	523833	86.9411	209.996	1137.82	704.333	797.771	1063.34
445418	396.84	-2.31938	0.340446	-6.81278	9.57328e-12	2.60794e-10	NC_037341.1	61176386	61212860	-	protein_coding	FZD6	445418	1052.21	664.273	123.855	151.322	186.504	202.873
783965	1336.84	-2.05524	0.301993	-6.80558	1.00642e-11	2.73813e-10	NC_037330.1	81332672	81801732	-	protein_coding	ROR1	783965	2496.77	2962.8	529.275	555.763	888.792	587.633
512054	294.443	2.35131	0.345573	6.80408	1.01694e-11	2.7632e-10	NC_037340.1	59814779	59859863	-	protein_coding	SNPH	512054	96.9728	54.2847	440.1	392.06	407.809	375.432
514135	90.852	-3.15158	0.463483	-6.79977	1.04788e-11	2.84359e-10	NC_037342.1	22513067	22580768	+	protein_coding	BCO2	514135	230.728	221.424	33.0281	13.7565	20.5243	25.6506
507201	76.0913	5.76234	0.847531	6.79898	1.05363e-11	2.85552e-10	NC_037329.1	132707943	132713984	+	protein_coding	LOC507201	507201	1.11463	0	151.104	179.522	60.6806	64.1266
534692	754.859	-2.05149	0.301855	-6.79628	1.07356e-11	2.90578e-10	NC_037330.1	59398079	59457464	+	protein_coding	SSX2IP	534692	1218.29	1862.82	310.464	417.51	397.101	322.965
534520	127.301	4.81036	0.707986	6.79443	1.08738e-11	2.93941e-10	NC_037332.1	25752199	25753683	-	protein_coding	LOC534520	534520	5.57315	2.85709	260.096	224.919	240.045	30.3144
281725	192.223	2.66213	0.392583	6.78107	1.19288e-11	3.22048e-10	NC_037339.1	35928797	35985471	+	protein_coding	CRYL1	281725	46.8145	32.8565	248.537	344.601	269.493	211.035
616886	2906.92	1.94579	0.286966	6.78056	1.19709e-11	3.22771e-10	NC_037335.1	62441825	62458981	-	protein_coding	IGFBPL1	616886	959.696	1005.69	4770.09	3706.69	2786.84	4212.53
539638	259.408	-2.43251	0.358796	-6.77965	1.20469e-11	3.24405e-10	NC_037339.1	20592676	20710294	+	protein_coding	FAM124A	539638	484.864	664.273	81.7446	99.7347	141.885	83.9475
768084	655.636	-1.83102	0.270244	-6.77543	1.2404e-11	3.33593e-10	NC_037350.1	30335248	30358674	+	protein_coding	ZSCAN12	768084	1233.9	1301.4	389.732	367.987	339.99	300.812
112444391	141.801	4.28843	0.633809	6.76612	1.32279e-11	3.55297e-10	NC_037352.1	1522005	1522132	+	snoRNA	LOC112444391	112444391	10.0317	5.71417	194.04	99.7347	101.729	439.559
616564	2174.65	-2.88198	0.426289	-6.76063	1.37396e-11	3.68571e-10	NC_037334.1	81401602	81711503	-	protein_coding	SSBP2	616564	6255.3	4162.78	388.08	325.341	879.868	1036.52
535399	520.847	2.86876	0.424571	6.75684	1.4103e-11	3.77837e-10	NC_037333.1	17083383	17200676	+	protein_coding	LEF1	535399	81.368	105.712	810.84	938.882	299.833	888.445
100298760	188.778	3.50465	0.518818	6.75508	1.4276e-11	3.81988e-10	NC_037336.1	33249754	33325578	-	protein_coding	DCBLD1	100298760	12.2609	29.9994	297.253	449.838	142.778	200.541
516917	232.392	2.4971	0.369798	6.7526	1.45223e-11	3.88084e-10	NC_037336.1	23474438	23643942	-	protein_coding	SNAP91	516917	62.4193	45.7134	236.977	353.542	373.899	321.799
534718	2101.33	-2.17593	0.322359	-6.75003	1.47815e-11	3.9451e-10	NC_037348.1	35024936	35305937	-	protein_coding	STXBP6	534718	3301.53	5519.89	805.06	739.412	1262.69	979.388
101902907	78.8189	5.76322	0.854364	6.74562	1.52372e-11	4.06158e-10	NC_037334.1	52540977	52541704	-	protein_coding	LOC101902907	101902907	1.11463	0	184.957	107.301	144.563	34.9781
618398	474.889	-2.13547	0.316721	-6.74244	1.55752e-11	4.14644e-10	NC_037332.1	110197350	110230663	-	protein_coding	DMC1	618398	920.684	1054.27	170.095	180.898	270.385	253.009
786726	992.801	1.98421	0.294315	6.74179	1.56445e-11	4.15961e-10	NC_037342.1	56338331	56340414	-	protein_coding	LOC786726	786726	365.599	288.566	1456.54	1346.07	1508.98	991.047
768057	936.292	2.34024	0.347146	6.74136	1.56909e-11	4.16669e-10	NC_037349.1	14883995	14890872	-	protein_coding	HIGD1A	768057	217.353	269.995	843.868	1157.61	1241.27	1887.65
782136	398.901	3.20882	0.476051	6.74048	1.57859e-11	4.18665e-10	NC_037340.1	63799734	63800274	-	pseudogene	LOC782136	782136	74.6802	35.7136	676.251	579.837	814.726	212.201
537034	1055.81	-2.42494	0.360026	-6.73547	1.63404e-11	4.32825e-10	NC_037334.1	90126896	90668129	+	protein_coding	ADGRV1	537034	2682.91	1987.1	319.547	468.409	615.729	261.17
540318	4803.48	-1.65201	0.245403	-6.7318	1.67575e-11	4.43316e-10	NC_037344.1	51720409	51723790	-	protein_coding	ZNF664	540318	7900.5	9804.09	2766.1	3002.36	2830.57	2517.26
536906	54.6588	-4.65903	0.692224	-6.73052	1.69061e-11	4.46686e-10	NC_037332.1	10847693	11349928	-	protein_coding	PPFIA2	536906	47.9291	262.852	1.65141	5.5026	5.35417	4.66375
281386	169.324	-3.57144	0.531165	-6.72378	1.7707e-11	4.6726e-10	NC_037346.1	22848080	22859853	+	protein_coding	SERPINF1	281386	724.509	162.854	40.4594	31.64	40.1563	16.3231
617454	919.336	-1.71435	0.255026	-6.72226	1.78925e-11	4.71566e-10	NC_037356.1	28596641	28894858	+	protein_coding	PKNOX2	617454	1793.44	1652.82	564.781	477.351	500.615	527.004
505605	2384.04	1.65822	0.246694	6.72179	1.7951e-11	4.72515e-10	NC_037338.1	99394186	99421579	+	protein_coding	LRRC8A	505605	920.684	1012.84	3325.11	2952.83	2781.49	3311.26
533523	436.39	-3.7494	0.557941	-6.72006	1.81649e-11	4.77548e-10	NC_037330.1	6671296	6853792	-	protein_coding	DDR2	533523	1470.2	854.269	46.2394	28.8887	35.6945	183.052
112445177	647.263	2.35891	0.351777	6.70569	2.00453e-11	5.26327e-10	NC_037357.1	19831699	19867177	-	protein_coding	LOC112445177	112445177	185.029	147.14	977.632	965.019	1092.25	516.511
531535	791.053	3.15215	0.470276	6.70276	2.04518e-11	5.36332e-10	NC_037331.1	99483656	99525505	-	protein_coding	SLC13A4	531535	161.621	67.1415	1478.01	1129.41	1512.55	397.585
615274	465.338	-2.63797	0.393952	-6.69618	2.13932e-11	5.6032e-10	NC_037337.1	15418056	15567394	+	protein_coding	CORO2B	615274	1095.68	1047.12	117.25	201.533	241.83	88.6113
534206	3106.13	2.04311	0.305562	6.68639	2.28735e-11	5.98349e-10	NC_037351.1	42800009	42808145	+	protein_coding	TUBB6	534206	850.463	1119.98	4529.81	3908.91	2899.28	5328.34
404190	9525.57	2.00587	0.300171	6.68241	2.35052e-11	6.14109e-10	NC_037342.1	43879839	43882635	-	protein_coding	RPL27A	404190	3410.77	2778.52	12858.7	8460.25	13729	15916.2
767899	432.071	-2.04616	0.306233	-6.6817	2.36182e-11	6.16148e-10	NC_037328.1	83752078	83827671	-	protein_coding	B3GNT5	767899	818.138	942.839	173.398	228.358	176.688	253.009
529823	112.89	4.69373	0.70249	6.68156	2.36417e-11	6.16148e-10	NC_037337.1	48017838	48019610	-	protein_coding	LOC529823	529823	6.68778	1.42854	312.941	194.655	50.8646	110.764
783022	34.6451	-5.04881	0.756138	-6.67711	2.43705e-11	6.34357e-10	NC_037342.1	6482529	6483009	-	pseudogene	LOC783022	783022	65.7632	134.283	0	1.37565	1.78472	4.66375
533227	608.75	2.13916	0.320401	6.67652	2.44684e-11	6.36117e-10	NC_037332.1	96875436	96912825	+	protein_coding	HEBP1	533227	207.321	154.283	748.087	615.604	939.657	987.55
614909	643.882	2.20323	0.330051	6.67544	2.46494e-11	6.40033e-10	NC_037345.1	11842229	11863904	+	protein_coding	IRF8	614909	192.831	174.282	808.363	797.877	1232.35	657.589
100849063	1692.07	-1.70478	0.255456	-6.6735	2.49771e-11	6.47743e-10	NC_037353.1	18133236	18266773	+	protein_coding	LCOR	100849063	2851.22	3477.08	856.254	1028.3	1032.46	907.1
615920	283.376	2.80769	0.42075	6.67305	2.50535e-11	6.48926e-10	NC_037344.1	71270420	71285559	+	protein_coding	SLC2A11	615920	54.6169	51.4276	261.748	499.361	568.434	264.668
539070	289.577	2.14789	0.321887	6.67279	2.50981e-11	6.49283e-10	NC_037332.1	119546479	119554076	+	protein_coding	PANX2	539070	74.6802	97.141	398.814	350.103	420.302	396.419
781533	1059.26	1.89156	0.283637	6.66893	2.57681e-11	6.65797e-10	NC_037334.1	110516396	110518899	-	transcribed_pseudogene	LOC781533	781533	360.025	381.421	1272.41	1643.9	1575.02	1122.8
521472	172.759	2.53946	0.381074	6.66394	2.66574e-11	6.8793e-10	NC_037334.1	14654380	14663855	-	protein_coding	ANGPTL6	521472	42.3559	35.7136	201.471	271.003	266.816	219.196
104970908	203.378	4.46967	0.670778	6.6634	2.67558e-11	6.89624e-10	NC_037328.1	76472855	76473355	-	transcribed_pseudogene	LOC104970908	104970908	14.4902	4.28563	317.07	299.892	542.556	41.9738
100125761	76.1686	6.19873	0.931067	6.65766	2.78222e-11	7.16234e-10	NC_082638.1	34575	50731	+	protein_coding	PLCXD1	100125761	0	0	235.325	103.862	75.8507	41.9738
507299	827.875	-2.11629	0.318246	-6.64988	2.93341e-11	7.54234e-10	NC_037349.1	28723470	28808947	-	protein_coding	GXYLT2	507299	1822.42	1608.54	326.978	400.314	529.17	279.825
614755	96.911	4.8397	0.728186	6.64624	3.00671e-11	7.72139e-10	NC_037338.1	104396316	104416227	-	protein_coding	MYMK	614755	4.45852	1.42854	185.783	191.215	33.0174	165.563
540019	66.9472	5.62583	0.847696	6.63661	3.20982e-11	8.23295e-10	NC_037329.1	126257363	126270332	+	protein_coding	KDF1	540019	1.11463	0	57.7992	67.4069	155.271	120.092
512602	1983.6	1.98479	0.299098	6.63594	3.22444e-11	8.26037e-10	NC_037344.1	48416040	48868880	-	protein_coding	TMEM132C	512602	724.509	581.417	3627.31	2194.85	2376.36	2397.17
515367	368.843	2.37546	0.358092	6.63367	3.27432e-11	8.37796e-10	NC_037334.1	43279493	43285847	+	protein_coding	FSTL3	515367	91.3996	95.7124	633.314	320.527	553.264	518.842
781603	326.802	2.85955	0.431079	6.63348	3.27864e-11	8.37884e-10	NC_037328.1	103333793	103334526	+	pseudogene	LOC781603	781603	64.6485	52.8561	644.048	367.299	598.774	233.188
515988	97.8549	3.175	0.479315	6.62404	3.49522e-11	8.9215e-10	NC_037329.1	79568833	79705358	-	protein_coding	STAT4	515988	12.2609	15.714	165.141	121.745	146.347	125.921
101904468	127.902	-3.91288	0.590959	-6.62123	3.5623e-11	9.08172e-10	NC_037328.1	148474846	148475506	+	protein_coding	LOC101904468	101904468	383.433	309.994	32.2024	25.4495	15.1701	1.16594
616676	962.669	-2.01151	0.303866	-6.61974	3.59829e-11	9.16237e-10	NC_037338.1	21021142	21075769	+	protein_coding	GALM	616676	2305.05	1587.11	409.549	394.812	601.452	478.035
511595	811.856	-2.61288	0.395063	-6.61384	3.74481e-11	9.52393e-10	NC_037347.1	28298732	28495584	-	protein_coding	PARP8	511595	1794.55	1925.68	213.031	329.468	149.024	459.38
539762	1683.02	-3.09141	0.467706	-6.60974	3.85005e-11	9.77978e-10	NC_037341.1	39848750	40054151	+	protein_coding	ZFHX4	539762	3131	5189.9	264.225	242.802	329.281	940.912
511923	245.327	2.21215	0.33486	6.60621	3.94279e-11	1.00033e-09	NC_037335.1	59847733	59855519	+	protein_coding	CA9	511923	75.7948	62.8559	348.447	340.474	286.448	357.943
509791	49.1491	-5.45897	0.826378	-6.6059	3.95122e-11	1.00126e-09	NC_037336.1	64040214	64045019	+	pseudogene	LOC509791	509791	266.397	21.4282	0.825703	0.687825	0.892361	4.66375
514564	1406.05	1.78931	0.270895	6.60517	3.9705e-11	1.00494e-09	NC_037353.1	2809078	2813939	+	protein_coding	ZWINT	514564	528.335	521.418	1508.56	2168.03	1973.9	1736.08
100141289	548.983	-1.87281	0.283593	-6.60386	4.00594e-11	1.01065e-09	NC_037328.1	87351244	87482165	-	protein_coding	USP13	100141289	1063.36	1082.84	262.573	346.664	251.646	286.821
512653	3762.85	1.77409	0.268639	6.60399	4.00233e-11	1.01065e-09	NC_037345.1	51274069	51276959	+	protein_coding	RABAC1	512653	1588.35	1247.12	4849.35	3950.18	5610.28	5331.84
537103	340.056	-2.19235	0.331982	-6.6038	4.00745e-11	1.01065e-09	NC_037345.1	57527800	57538880	+	protein_coding	ZNF175	537103	553.971	879.983	125.507	180.898	147.24	152.738
614508	195.849	-2.73876	0.415019	-6.59913	4.13582e-11	1.04177e-09	NC_037329.1	97977176	98029364	-	protein_coding	ACADL	614508	368.942	549.989	81.7446	78.4121	63.3577	32.6463
540367	437.084	2.37442	0.359946	6.59659	4.20735e-11	1.05852e-09	NC_037332.1	33019758	33169810	-	protein_coding	PCED1B	540367	143.787	77.1414	601.937	765.55	445.288	588.799
510209	1443.62	-1.70037	0.257798	-6.59575	4.23114e-11	1.06324e-09	NC_037349.1	1752645	1876273	-	protein_coding	SLC4A7	510209	2756.48	2637.09	753.041	971.897	788.847	754.362
112448101	7623.44	-1.57579	0.239017	-6.59279	4.31624e-11	1.08333e-09	NC_037336.1	44943950	45086236	-	protein_coding	LIN28B	112448101	12976.5	14529.7	4415.86	4126.26	4655.45	5036.85
785152	1034.8	3.15114	0.478046	6.59171	4.34796e-11	1.08931e-09	NC_037332.1	38058246	38171666	+	protein_coding	PRICKLE1	785152	128.182	171.425	1369.02	2933.58	1042.28	564.314
613898	1433.12	2.00209	0.303732	6.59162	4.35039e-11	1.08931e-09	NC_037338.1	72791047	72798612	-	protein_coding	CENPA	613898	351.108	582.846	2079.12	1597.13	1749.92	2238.6
532383	253.366	2.46549	0.374076	6.5909	4.37179e-11	1.09336e-09	NC_037330.1	82243109	82246363	-	protein_coding	FOXD3	532383	70.2217	49.999	297.253	293.014	477.413	332.292
532050	1054.51	-2.45187	0.372117	-6.58898	4.42871e-11	1.10629e-09	NC_037346.1	9720109	9940270	+	protein_coding	PPM1E	532050	1979.58	2711.38	346.795	315.712	684.441	289.153
536628	8387.96	-2.33557	0.354497	-6.58842	4.44537e-11	1.10913e-09	NC_037357.1	58032528	58110133	-	protein_coding	ACSL4	536628	15335.1	21119.6	2493.62	5547.31	3376.7	2455.47
532751	860.851	-2.17697	0.330557	-6.58575	4.52582e-11	1.12787e-09	NC_037335.1	34067404	36603746	+	protein_coding	PTPRD	532751	2029.74	1587.11	263.399	537.879	343.559	403.415
509610	2424.41	2.45797	0.373438	6.582	4.64156e-11	1.15534e-09	NC_037332.1	65572214	65656010	-	protein_coding	GNPTAB	509610	501.583	659.987	4926.97	3778.91	1718.69	2960.32
784894	2617.77	-2.23715	0.339959	-6.58067	4.68342e-11	1.16439e-09	NC_037330.1	51501896	51711173	+	protein_coding	TGFBR3	784894	6781.41	4362.77	810.014	1496.71	1404.58	851.135
522467	405.736	6.26922	0.952948	6.57876	4.74373e-11	1.17799e-09	NC_037334.1	3036584	3107320	-	protein_coding	WNT3A	522467	0	1.42854	1070.11	844.65	85.6667	432.563
616779	240.237	2.37597	0.361238	6.57731	4.79027e-11	1.18815e-09	NC_037343.1	79913788	79917703	+	protein_coding	RABIF	616779	59.0754	62.8559	348.447	345.288	389.07	236.685
281210	557.489	2.65748	0.40432	6.57271	4.94091e-11	1.22407e-09	NC_037334.1	62284772	62292965	+	protein_coding	GPX3	281210	174.997	55.7132	912.402	776.555	576.465	848.803
534360	1268.39	-1.74632	0.265801	-6.57004	5.03034e-11	1.24476e-09	NC_037328.1	55893426	56039495	+	protein_coding	NECTIN3	534360	2527.98	2268.53	587.9	680.947	718.351	826.65
615187	80.1194	3.94577	0.601163	6.56356	5.25386e-11	1.29854e-09	NC_037351.1	35733133	35739931	+	protein_coding	ADCYAP1	615187	10.0317	1.42854	123.03	83.2269	134.747	128.253
535188	1364.63	1.79343	0.273278	6.56266	5.28551e-11	1.30483e-09	NC_037332.1	75907259	75940091	-	protein_coding	CARD10	535188	542.825	472.848	1880.95	1812.42	2055.11	1423.61
281270	73.3304	4.07141	0.620415	6.5624	5.29479e-11	1.30559e-09	NC_037333.1	71973661	72005995	-	protein_coding	HOPX	281270	6.68778	2.85709	110.644	71.5338	140.993	107.266
505064	5147.04	1.59953	0.243785	6.56122	5.33687e-11	1.31443e-09	NC_037349.1	59547120	59558251	-	protein_coding	SEC61A1	505064	2082.13	2244.24	6473.51	7592.22	6539.22	5950.95
616767	198.763	-3.0224	0.46172	-6.54597	5.91108e-11	1.45415e-09	NC_037342.1	63514729	63533830	+	protein_coding	PRRG4	616767	383.433	589.989	19.8169	61.2165	70.4965	67.6244
508683	11704	2.48958	0.380345	6.5456	5.92575e-11	1.45436e-09	NC_037328.1	144308776	144335971	+	protein_coding	PFKL	508683	2319.54	3161.37	14359	19603	23156.8	7624.07
100847355	260.542	-2.42651	0.3707	-6.54575	5.91985e-11	1.45436e-09	NC_037349.1	43640029	43831455	+	protein_coding	DNAH12	100847355	752.375	401.421	102.387	113.491	117.792	75.786
novel.110	59.6455	5.49933	0.84044	6.54339	6.01392e-11	1.47257e-09	NC_037332.1	44641949	44659338	+	NA	NA	novel.110	0	1.42854	115.598	68.7825	62.4653	109.598
539207	73.9262	4.20181	0.642137	6.54349	6.01e-11	1.47257e-09	NC_037340.1	54422260	54424820	+	protein_coding	BHLHE23	539207	4.45852	4.28563	119.727	74.2851	161.517	79.2838
511235	103.698	3.20219	0.489556	6.54101	6.11067e-11	1.49452e-09	NC_037345.1	56002163	56008405	+	protein_coding	PRRG2	511235	14.4902	14.2854	200.646	143.068	140.101	109.598
517240	496.369	-2.08036	0.318115	-6.53963	6.16705e-11	1.50656e-09	NC_037333.1	110620059	110751250	+	protein_coding	CC2D2A	517240	841.546	1199.98	203.123	273.067	273.955	186.55
528508	564.721	2.63778	0.403967	6.5297	6.59035e-11	1.60811e-09	NC_037342.1	82295344	82339627	+	protein_coding	DTX4	528508	95.8582	142.854	833.134	890.046	1055.66	370.768
515233	357.368	3.57355	0.547351	6.5288	6.62969e-11	1.61583e-09	NC_037340.1	54152014	54159697	+	protein_coding	EEF1A2	515233	43.4706	29.9994	193.214	229.734	698.719	949.074
novel.717	84.2341	5.71653	0.87566	6.52825	6.65442e-11	1.61999e-09	NW_020191867.1	1121	6299	+	NA	NA	novel.717	1.11463	0	173.398	229.046	78.5278	23.3188
534849	2292.53	-1.94252	0.297577	-6.52778	6.67495e-11	1.62311e-09	NC_037343.1	76021938	76082066	-	protein_coding	ASPM	534849	3934.64	5185.61	1331.86	1039.3	1412.61	851.135
524334	1149.35	-1.71262	0.262366	-6.52759	6.68346e-11	1.6233e-09	NC_037336.1	68181838	68286644	+	protein_coding	L3MBTL3	524334	2026.4	2281.38	669.645	596.345	573.788	748.532
523186	4420.28	-1.9152	0.293588	-6.52344	6.87121e-11	1.66698e-09	NC_037336.1	18518399	18646751	-	protein_coding	PHIP	523186	7969.6	9496.96	1984.99	3014.05	2343.34	1712.76
614617	27.844	-5.50151	0.843464	-6.52252	6.91362e-11	1.67534e-09	NC_037334.1	11662413	11663061	+	pseudogene	LOC614617	614617	122.609	41.4278	1.65141	1.37565	0	0
533203	100.66	-2.89243	0.443797	-6.51746	7.15098e-11	1.73087e-09	NC_037332.1	57426875	57433004	+	protein_coding	MMP19	533203	245.219	238.567	29.7253	38.5182	16.9549	34.9781
535311	502.178	-1.91598	0.294034	-6.51617	7.21263e-11	1.74378e-09	NC_037337.1	10407009	10546778	-	protein_coding	HOMER1	535311	883.901	1099.98	250.188	209.787	273.063	296.148
782690	700.988	1.95031	0.299448	6.51302	7.3654e-11	1.77868e-09	NC_037334.1	45768899	45800947	+	protein_coding	TCF7	782690	203.977	268.566	989.192	1070.94	950.365	722.882
534391	88.2514	3.80235	0.583909	6.51189	7.42123e-11	1.79011e-09	NC_037332.1	40415645	40416636	+	pseudogene	LOC534391	534391	7.80241	7.14272	171.746	104.549	165.979	72.2882
532402	563.834	2.34032	0.359723	6.50589	7.72342e-11	1.86087e-09	NC_037348.1	67251757	67254872	-	protein_coding	ANKRD9	532402	137.099	155.711	833.96	650.683	1106.53	499.022
504492	379.923	2.52857	0.388709	6.50505	7.76653e-11	1.86912e-09	NC_037340.1	78036444	78042572	+	protein_coding	SNAI1	504492	63.5339	109.998	457.439	420.949	430.118	797.502
613364	23.5642	-5.78521	0.889516	-6.50377	7.83327e-11	1.88303e-09	NC_037357.1	98956065	98957561	-	pseudogene	LOC613364	613364	66.8778	72.8557	1.65141	0	0	0
505571	1402.81	1.83064	0.281502	6.50313	7.86672e-11	1.88891e-09	NC_037345.1	63209092	63213072	-	protein_coding	TSEN34	505571	530.564	488.562	1993.25	1396.97	1840.05	2167.48
280808	13045.3	1.82745	0.281084	6.50142	7.95679e-11	1.90836e-09	NC_037345.1	44784250	44812527	+	protein_coding	GPI	280808	4749.44	4751.34	16015.3	18298.9	21791.5	12665.6
514291	278.169	3.63317	0.559162	6.49753	8.16498e-11	1.95606e-09	NC_037351.1	37076618	37135870	+	protein_coding	EMILIN2	514291	35.6682	18.5711	307.987	599.784	603.236	103.768
505165	100.038	3.23034	0.497234	6.49662	8.21421e-11	1.96562e-09	NC_037345.1	34626238	34629435	-	protein_coding	RRAD	505165	16.7194	9.99981	137.067	103.862	174.01	158.568
524013	111.946	5.13056	0.790381	6.49125	8.51296e-11	2.0348e-09	NC_037330.1	13767021	13773423	+	protein_coding	ETV3L	524013	4.45852	0	212.206	144.443	21.4167	289.153
360006	1845.88	1.97196	0.303933	6.48813	8.69065e-11	2.07492e-09	NC_037345.1	15375165	15386724	-	protein_coding	DNAJA2	360006	618.62	605.702	2133.62	2163.21	2058.68	3495.48
505323	3591.69	1.80894	0.278887	6.48628	8.79827e-11	2.09823e-09	NC_037353.1	44045034	44064355	-	protein_coding	OAT	505323	1582.77	1062.84	5126.79	4498.38	5329.18	3950.2
505683	329.009	2.58664	0.398864	6.485	8.87313e-11	2.11369e-09	NC_037334.1	43165010	43168957	+	protein_coding	TPGS1	505683	79.1387	64.2845	474.779	259.31	652.316	444.222
100140533	117.233	3.88236	0.598781	6.48376	8.94626e-11	2.12871e-09	NC_037344.1	48237516	48238293	+	pseudogene	LOC100140533	100140533	11.1463	7.14272	121.378	88.0417	144.563	331.126
615760	81.3556	3.83875	0.592452	6.47943	9.20728e-11	2.18834e-09	NC_037339.1	85170092	85200359	-	protein_coding	RAB20	615760	10.0317	2.85709	171.746	91.4808	107.083	104.934
326584	8057.19	2.01652	0.311338	6.47695	9.35967e-11	2.22205e-09	NC_037339.1	32614864	32621617	-	protein_coding	RPL21	326584	3122.08	2068.53	10398.1	7623.17	10939.5	14191.8
532605	169.852	2.82769	0.436838	6.47308	9.60236e-11	2.2771e-09	NC_037334.1	38857778	38872716	+	protein_coding	RGS14	532605	25.6365	37.1421	286.519	258.622	271.278	139.913
616893	129.86	2.96545	0.458473	6.46811	9.92379e-11	2.35068e-09	NC_037335.1	83419187	83422379	-	pseudogene	LOC616893	616893	18.9487	24.2852	195.692	137.565	253.431	149.24
536818	3833.79	1.92006	0.296981	6.46528	1.0111e-10	2.39234e-09	NC_037337.1	21684151	21737239	+	protein_coding	SLC7A8	536818	1219.41	1411.4	6205.98	5607.84	5133.75	3424.36
532870	833.793	-1.83044	0.28313	-6.46501	1.0129e-10	2.3939e-09	NC_037332.1	93264606	93330594	+	protein_coding	LMO3	532870	1539.3	1685.68	360.832	449.838	549.695	417.406
507966	960.078	3.09322	0.478671	6.46211	1.03254e-10	2.43757e-09	NC_037356.1	43523081	43528894	+	protein_coding	CDC42EP2	507966	193.946	94.2839	1715.81	852.216	559.511	2344.7
509176	29.8522	-5.69434	0.88134	-6.461	1.04015e-10	2.4528e-09	NC_037350.1	45259436	45325104	-	protein_coding	SYCP2L	509176	149.36	27.1423	0.825703	0	1.78472	0
616037	531.277	-1.73648	0.269003	-6.45523	1.08054e-10	2.54519e-09	NC_037339.1	28668736	28779052	+	protein_coding	ZAR1L	616037	945.206	1059.98	303.859	312.273	290.017	276.327
530237	333.035	2.84847	0.441505	6.45174	1.10574e-10	2.60163e-09	NC_037353.1	34704378	34755667	+	protein_coding	VWA2	530237	82.4826	37.1421	543.312	621.106	233.799	480.367
512866	2136.16	-1.88857	0.292862	-6.44868	1.12828e-10	2.65171e-09	NC_037347.1	13529620	13659593	-	protein_coding	ERBIN	512866	3842.13	4544.2	952.035	1469.88	875.407	1133.29
540283	1461.23	1.90809	0.295997	6.4463	1.14617e-10	2.69076e-09	NC_037328.1	42888155	42901415	-	protein_coding	CPOX	540283	500.469	509.99	1973.43	2571.09	1695.49	1516.89
100297121	195.022	4.20343	0.652224	6.44476	1.15784e-10	2.71512e-09	NC_037343.1	5344435	5344780	-	pseudogene	LOC100297121	100297121	15.6048	7.14272	491.293	254.495	359.622	41.9738
517422	1590.81	-2.34997	0.364729	-6.44306	1.17092e-10	2.74273e-09	NC_037336.1	38930096	39108208	+	protein_coding	REV3L	517422	2242.64	4695.62	415.329	784.121	806.695	600.458
317756	115.082	3.82515	0.594098	6.43858	1.20597e-10	2.81856e-09	NC_037329.1	106290009	106293245	+	protein_coding	GPBAR1	317756	7.80241	11.4283	194.04	136.189	275.74	65.2925
536508	1901.48	-1.67974	0.260882	-6.43872	1.20483e-10	2.81856e-09	NC_037331.1	61976352	62068868	+	protein_coding	DPY19L1	536508	3764.1	3299.94	1022.22	953.326	1064.59	1304.68
281203	651.494	-1.8197	0.282805	-6.43445	1.23925e-10	2.89314e-09	NC_037337.1	44659755	44796955	+	protein_coding	GNG2	281203	1421.15	1091.41	321.198	387.246	307.865	380.096
507455	412.587	-2.33398	0.362833	-6.43264	1.25403e-10	2.9244e-09	NC_037330.1	48598931	48687443	-	protein_coding	SLC44A3	507455	822.597	971.41	233.674	124.496	207.92	115.428
508651	3083.4	1.86009	0.289236	6.43103	1.26742e-10	2.95235e-09	NC_037345.1	45966435	45981432	+	protein_coding	LSR	508651	905.079	1294.26	3723.92	5040.38	4262.81	3273.95
510699	3288.62	-1.68505	0.262046	-6.43036	1.27305e-10	2.96219e-09	NC_037346.1	43052325	43056163	+	protein_coding	RND2	510699	6182.85	6054.17	1836.36	1523.53	2269.27	1865.5
529230	2882.88	-1.76635	0.274727	-6.42947	1.28047e-10	2.97618e-09	NC_037343.1	33885079	34015860	+	protein_coding	CEP170	529230	4794.02	6172.74	1424.34	1907.34	1688.35	1310.51
511318	7442.61	1.71484	0.26673	6.42911	1.28352e-10	2.97996e-09	NC_037352.1	2433097	2436408	-	protein_coding	CLDN6	511318	2788.8	3029.94	9022.45	7605.29	11043	11166.2
518395	146.102	3.40996	0.530495	6.42788	1.29396e-10	3.0009e-09	NC_037345.1	4521022	4667497	-	protein_coding	ADAMTS18	518395	7.80241	27.1423	201.471	330.156	125.823	184.218
512478	284.894	2.52878	0.393481	6.42668	1.3042e-10	3.02132e-09	NC_037352.1	26562040	26580536	-	protein_coding	SEPTIN1	512478	62.4193	67.1415	540.01	232.485	401.563	405.746
525624	965.45	-2.5306	0.393925	-6.42408	1.32673e-10	3.06731e-09	NC_037339.1	25769094	26442155	-	protein_coding	NBEA	525624	2409.83	1951.39	249.362	192.591	548.802	440.725
326601	12896.7	2.11859	0.32979	6.42405	1.32696e-10	3.06731e-09	NC_037343.1	29079662	29087863	+	protein_coding	H3-3A	326601	4016.01	3748.5	14507.6	12914.6	14930.1	27263.1
786795	235.591	-2.84354	0.442693	-6.42329	1.33362e-10	3.07931e-09	NC_037329.1	101004606	101208538	-	protein_coding	IKZF2	786795	579.608	545.704	48.7165	132.75	62.4653	44.3057
503579	74.3171	4.96392	0.773024	6.42142	1.35006e-10	3.11387e-09	NC_037348.1	47778969	47782753	-	protein_coding	FOXA1	503579	2.22926	1.42854	39.6337	96.2956	99.9445	206.371
327707	311.422	2.05473	0.320239	6.41623	1.39689e-10	3.21835e-09	NC_037338.1	99293096	99296823	+	protein_coding	ENDOG	327707	96.9728	98.5695	410.374	346.664	484.552	431.397
507488	954.694	2.14925	0.334986	6.41595	1.39948e-10	3.22079e-09	NC_037332.1	1377715	1410175	+	protein_coding	RAB21	507488	278.657	284.28	938.824	1201.63	1105.64	1919.13
511010	225.182	2.43842	0.380139	6.41456	1.41231e-10	3.24678e-09	NC_037335.1	98925057	99092480	-	protein_coding	PTPN3	511010	72.4509	35.7136	357.529	312.961	273.955	298.48
286821	98.2507	5.20698	0.811996	6.41256	1.43091e-10	3.28595e-09	NC_037331.1	117483494	117495745	-	protein_coding	SHH	286821	3.34389	0	101.561	75.6608	42.8333	366.105
537711	2835.58	-1.6393	0.255676	-6.41163	1.43975e-10	3.30264e-09	NC_037329.1	91544983	91646688	+	protein_coding	ABI2	537711	5291.15	5128.47	1481.31	1616.39	1994.43	1501.73
536636	82.9349	-3.07503	0.479812	-6.40883	1.46644e-10	3.36021e-09	NC_037332.1	89129817	89496612	-	protein_coding	PDE3A	536636	267.511	141.426	18.1655	17.8835	22.309	30.3144
539596	7325.85	2.33743	0.364885	6.40594	1.49445e-10	3.42067e-09	NC_037334.1	47468019	47501512	+	protein_coding	TGFBI	539596	1628.47	2175.67	14204.6	10375.2	4974.02	10597.2
505031	1580.33	1.95806	0.305873	6.40152	1.53836e-10	3.51735e-09	NC_037350.1	15600539	15601892	+	protein_coding	TOMM6	505031	569.576	487.133	1798.38	1632.21	2111.33	2883.37
280814	153.555	2.83598	0.443108	6.4002	1.55174e-10	3.54222e-09	NC_037340.1	61563146	61608503	+	protein_coding	HCK	280814	36.7828	18.5711	232.022	214.602	271.278	148.074
132343366	26.6711	-5.34727	0.835496	-6.40011	1.5526e-10	3.54222e-09	NC_037348.1	39239743	39256771	+	lncRNA	LOC132343366	132343366	54.6169	101.427	1.65141	0	0	2.33188
509139	136.462	4.22757	0.6606	6.39959	1.55799e-10	3.55067e-09	NC_037354.1	15651385	15654052	+	protein_coding	ANKRD37	509139	4.45852	11.4283	228.72	140.316	383.715	50.1353
100299874	99.4623	-4.06723	0.635808	-6.39695	1.58512e-10	3.6086e-09	NC_037336.1	86997782	86999545	-	pseudogene	LOC100299874	100299874	323.243	221.424	11.5598	3.43913	4.46181	32.6463
783504	42.664	-4.55692	0.71263	-6.39452	1.61055e-10	3.66251e-09	NC_037351.1	46651293	46651810	-	pseudogene	LOC783504	783504	86.9411	154.283	3.30281	0	4.46181	6.99563
508009	1201.22	-1.86315	0.291374	-6.39434	1.61245e-10	3.66289e-09	NC_037342.1	8003636	8351659	-	protein_coding	ARHGAP42	508009	2261.58	2424.24	600.286	749.042	455.104	717.052
533055	938.4	-2.58364	0.404129	-6.3931	1.62554e-10	3.68866e-09	NC_037338.1	10889150	11079814	-	protein_coding	ALMS1	533055	1698.7	2585.66	297.253	464.97	434.58	149.24
616790	169.796	4.02209	0.629226	6.39213	1.63595e-10	3.70828e-09	NC_037350.1	30995925	30996417	+	protein_coding	H2AC14	616790	20.0633	2.85709	255.142	93.5443	163.302	483.864
540712	266.182	-2.11965	0.331617	-6.39184	1.63901e-10	3.7112e-09	NC_037339.1	52117527	52137947	-	protein_coding	FBXL3	540712	548.398	555.703	92.4787	114.179	149.917	136.415
617376	342.816	3.1668	0.495586	6.39001	1.65873e-10	3.75183e-09	NC_037340.1	57858811	57909416	+	protein_coding	APCDD1L	617376	73.5656	22.8567	686.159	541.319	198.997	534
539641	198.072	-2.34059	0.36634	-6.38911	1.66856e-10	3.77001e-09	NC_037337.1	26299297	26302163	-	pseudogene	LOC539641	539641	373.401	489.99	90.0016	92.1686	89.2361	53.6332
100847951	933.31	-2.55514	0.400038	-6.38724	1.68908e-10	3.81229e-09	NC_037350.1	36051573	36465318	-	lncRNA	LOC100847951	100847951	1447.9	2789.95	394.686	229.046	520.247	218.03
538212	101.515	3.74844	0.587092	6.38476	1.7167e-10	3.87048e-09	NC_037350.1	16571897	16575330	+	protein_coding	GNMT	538212	6.68778	11.4283	148.627	107.301	253.431	81.6157
540231	119.868	3.51277	0.550527	6.38075	1.76228e-10	3.96475e-09	NC_037350.1	5456523	5552818	-	protein_coding	FAM83B	540231	8.91704	17.1425	170.92	176.083	80.3125	265.834
511516	665.124	1.88572	0.295528	6.38084	1.7612e-10	3.96475e-09	NC_037357.1	18823894	18825102	-	protein_coding	LOC511516	511516	187.258	279.995	843.868	879.729	1001.23	798.668
538365	100.389	2.99376	0.469358	6.37842	1.78926e-10	4.02115e-09	NC_037355.1	6720733	7155385	+	protein_coding	SLC35F3	538365	16.7194	15.714	173.398	127.936	150.809	117.76
281285	286.322	-2.65862	0.416881	-6.3774	1.80117e-10	4.04362e-09	NC_037344.1	2668448	2675094	-	protein_coding	LRAT	281285	396.808	927.125	76.7904	97.6712	74.9584	144.576
783730	426.001	2.06782	0.3246	6.37036	1.88588e-10	4.22927e-09	NC_037357.1	18793699	18794876	-	protein_coding	RTL8C	783730	134.87	129.997	535.055	436.081	588.959	731.043
100847700	69.8683	4.90454	0.769932	6.37009	1.88911e-10	4.23088e-09	NC_037338.1	98327606	98328159	-	protein_coding	LOC100847700	100847700	2.22926	1.42854	146.149	73.5973	156.163	39.6419
788473	146.584	2.72933	0.428468	6.36997	1.89061e-10	4.23088e-09	NC_037345.1	36471999	36473855	-	protein_coding	PDF	788473	35.6682	21.4282	179.178	159.575	236.476	247.179
100295149	3743.46	3.01836	0.473868	6.36963	1.89481e-10	4.23128e-09	NC_037336.1	29844726	29846048	+	pseudogene	LOC100295149	100295149	469.259	719.986	6638.65	5050.7	8186.52	1395.63
506454	2621.5	1.56399	0.245536	6.36969	1.89411e-10	4.23128e-09	NC_037343.1	41753799	41759875	+	protein_coding	KIAA2013	506454	1113.52	1137.12	3230.98	3187.38	3863.03	3197
523707	4457.6	-2.09771	0.32936	-6.36904	1.90214e-10	4.24314e-09	NC_037340.1	76036736	76155834	+	protein_coding	NCOA3	523707	9105.41	9302.68	1876.82	2094.43	3054.55	1311.68
112448016	92.2697	5.65495	0.888278	6.36619	1.93778e-10	4.31808e-09	NC_037336.1	12061084	12136951	+	lncRNA	LOC112448016	112448016	0	1.42854	110.644	210.475	10.7083	220.362
515972_1	733.252	2.02304	0.317944	6.36288	1.98e-10	4.40749e-09	NC_082638.1	6537171	6782468	+	protein_coding	TBL1X	515972_1	183.914	287.137	948.733	1091.58	1143.11	745.034
784903	1853.36	1.9353	0.304203	6.36188	1.99293e-10	4.4316e-09	NC_037348.1	33542425	33553796	-	protein_coding	C21H15orf39	784903	438.05	821.413	2169.12	2533.26	2638.71	2519.59
540808	633.453	-2.14305	0.337178	-6.35585	2.07275e-10	4.60421e-09	NC_037347.1	8547711	8673829	-	protein_coding	FCHO2	540808	1165.9	1477.11	233.674	365.923	198.997	359.109
novel.474	447.885	2.62069	0.412434	6.3542	2.0951e-10	4.64897e-09	NC_037346.1	22057089	22058677	-	NA	NA	novel.474	72.4509	118.569	846.345	523.435	330.174	796.336
281555	4559.79	2.07653	0.326958	6.35108	2.13805e-10	4.73927e-09	NC_037350.1	50489641	50492431	+	protein_coding	TUBB2B	281555	1518.13	1302.83	7024.25	4124.89	8533.65	4854.97
506521	1375.47	1.82769	0.287906	6.3482	2.17845e-10	4.82375e-09	NC_037338.1	106520890	106521531	+	protein_coding	MRPL41	506521	574.034	425.706	1838.01	1452	1760.63	2202.46
508224	655.283	-2.28908	0.360663	-6.34686	2.19752e-10	4.85589e-09	NC_037337.1	30003361	30062439	-	protein_coding	SCG5	508224	1724.33	1098.55	253.491	233.861	422.087	199.375
613568	1096.67	2.2902	0.36084	6.34686	2.19758e-10	4.85589e-09	NC_037356.1	42323905	42478172	-	protein_coding	MACROD1	613568	318.784	268.566	1828.11	836.396	2017.63	1310.51
531720	256.153	2.41278	0.380404	6.34268	2.25801e-10	4.98419e-09	NC_037331.1	102951644	102978517	-	protein_coding	KLRG2	531720	70.2217	55.7132	371.566	376.241	438.149	225.026
783106	30.4423	-4.76308	0.751012	-6.34222	2.26484e-10	4.99403e-09	NC_037342.1	19947812	19949073	+	pseudogene	LOC783106	783106	83.5972	91.4268	0.825703	4.12695	2.67708	0
281416	268.986	2.78023	0.438396	6.34182	2.27063e-10	5.00157e-09	NC_037338.1	74117368	74124990	+	protein_coding	POMC	281416	72.4509	28.5709	313.767	279.945	572.896	346.284
novel.511	700.72	5.72166	0.902276	6.34136	2.27739e-10	5.0112e-09	NC_037348.1	34262761	34268943	-	NA	NA	novel.511	1.11463	9.99981	1541.59	796.502	208.813	1646.3
618749	438.05	2.80696	0.442792	6.33922	2.30932e-10	5.07615e-09	NC_037341.1	1361012	1364698	+	protein_coding	LY6H	618749	81.368	81.427	954.512	755.92	267.708	487.362
538763	477.289	2.13846	0.337882	6.32901	2.46732e-10	5.41781e-09	NC_037344.1	72123967	72126067	+	protein_coding	YDJC	538763	168.309	114.283	833.96	494.546	572.896	679.742
529962	3022.14	-1.69405	0.267778	-6.32632	2.51075e-10	5.50743e-09	NC_037330.1	110326766	110491453	-	protein_coding	ZMYM4	529962	4875.39	6401.3	1615.9	1692.05	2060.46	1487.74
511940	522.387	2.13648	0.337762	6.32541	2.52562e-10	5.53428e-09	NC_037341.1	44987021	45020255	-	protein_coding	MAL2	511940	193.946	115.712	534.23	828.83	804.018	657.589
512544	86.4442	3.29872	0.521707	6.32294	2.5664e-10	5.61779e-09	NC_037356.1	36516553	36534177	-	protein_coding	ADAMTS8	512544	14.4902	7.14272	118.075	131.375	150.809	96.7729
511754	638.462	-1.96006	0.310037	-6.32201	2.58179e-10	5.64562e-09	NC_037331.1	9929523	10189974	-	protein_coding	CDK6	511754	1325.29	1225.69	224.591	313.648	334.636	406.912
504509	59.4885	-3.43524	0.543401	-6.32174	2.58637e-10	5.64978e-09	NC_037338.1	3047487	3087280	+	protein_coding	ZAP70	504509	196.175	111.426	16.5141	6.87825	14.2778	11.6594
514013	2128.7	-1.61906	0.256203	-6.31947	2.62459e-10	5.72731e-09	NC_037333.1	59711753	60095779	-	protein_coding	APBB2	514013	3328.28	4451.34	1193.97	1253.22	1357.28	1188.09
534358	1708.72	-1.94312	0.307709	-6.3148	2.70517e-10	5.89704e-09	NC_037336.1	81651653	82208337	+	protein_coding	UTRN	534358	3196.76	3605.64	651.48	912.744	1181.49	704.227
513202	366.069	-1.83737	0.291069	-6.31251	2.74547e-10	5.97871e-09	NC_037340.1	60716031	60743853	+	protein_coding	C13H20orf96	513202	744.573	674.273	201.471	208.411	165.979	201.707
617927	268.549	2.166	0.343227	6.31068	2.77804e-10	6.04338e-09	NC_037341.1	81870831	82122859	-	protein_coding	SNTB1	617927	66.8778	89.9982	384.778	284.76	402.455	382.428
514168	3808.77	1.77576	0.281414	6.31012	2.78825e-10	6.05933e-09	NC_037328.1	143782397	143813210	+	protein_coding	PDXK	514168	1216.06	1648.54	5590.83	5205.46	5436.27	3755.49
112442557	134.022	-2.53517	0.401951	-6.30714	2.8423e-10	6.17043e-09	NC_037329.1	26554257	26569632	+	lncRNA	LOC112442557	112442557	337.733	268.566	33.0281	51.5869	64.25	48.9694
534232	993.174	1.91915	0.304296	6.30684	2.84785e-10	6.17612e-09	NC_037332.1	109745931	109754204	+	protein_coding	POLR2F	534232	342.191	338.565	1352.5	967.083	1241.27	1717.43
789618	3717.94	-1.69387	0.268648	-6.30516	2.87889e-10	6.23199e-09	NC_037334.1	23073266	23192776	-	protein_coding	CDC42SE2	789618	6462.62	7408.43	1709.2	2042.84	2065.82	2618.7
515324	765.768	-2.14734	0.34057	-6.30513	2.87954e-10	6.23199e-09	NC_037343.1	69530597	69586965	-	protein_coding	PROX1	515324	1320.84	1878.53	264.225	487.668	263.247	380.096
541259	180.276	-3.45208	0.547583	-6.30421	2.89673e-10	6.26276e-09	NC_037347.1	48811857	48998428	+	protein_coding	CDH10	541259	673.236	259.995	16.5141	18.5713	41.0486	72.2882
100848925	222.757	2.647	0.419905	6.3038	2.90435e-10	6.27279e-09	NC_037330.1	30609425	30615189	+	protein_coding	PPM1J	100848925	51.273	41.4278	489.642	277.194	239.153	237.851
novel.656	81.5886	5.57008	0.883768	6.30265	2.92603e-10	6.31315e-09	NW_020190233.1	5823	6477	+	NA	NA	novel.656	0	1.42854	104.864	176.771	193.642	12.8253
615885	238.679	-2.5822	0.40974	-6.30204	2.9375e-10	6.3314e-09	NC_037333.1	64584435	64674550	-	protein_coding	GABRG1	615885	575.149	515.704	69.359	142.38	75.8507	53.6332
614238	700.905	2.22708	0.353515	6.29982	2.97994e-10	6.41631e-09	NC_037344.1	52750179	52762114	-	protein_coding	DENR	614238	153.819	238.567	920.659	891.422	649.639	1351.32
519028	2988.02	-1.82315	0.289421	-6.29929	2.99013e-10	6.42663e-09	NC_037328.1	81402073	81573565	+	protein_coding	IGF2BP2	519028	6655.45	4882.76	1504.43	1230.52	2005.14	1649.8
513597	311.527	-3.48756	0.553646	-6.29925	2.99083e-10	6.42663e-09	NC_037353.1	14623105	14803396	-	protein_coding	MYOF	513597	1436.76	184.282	73.4875	36.4547	58.8959	79.2838
617338	226.633	-2.45849	0.390344	-6.29828	3.00974e-10	6.46067e-09	NC_037329.1	5297244	5319555	+	protein_coding	CYP27C1	617338	393.464	617.131	67.7076	110.052	60.6806	110.764
539935	65.8969	3.65314	0.580376	6.29442	3.08543e-10	6.61638e-09	NC_037330.1	110900179	110905849	-	protein_coding	GJB3	539935	6.68778	5.71417	85.0474	90.793	96.375	110.764
100298890	74.1336	4.17445	0.663263	6.29381	3.09766e-10	6.63585e-09	NC_037333.1	102954758	102986611	-	protein_coding	LOC100298890	100298890	4.45852	4.28563	145.324	152.697	51.757	86.2794
280765	2386.49	1.95951	0.31139	6.29278	3.11839e-10	6.67349e-09	NC_037329.1	107351885	107358961	+	protein_coding	DES	280765	1019.89	572.846	3687.59	2614.42	3609.6	2814.57
786948	53.368	5.36721	0.852988	6.29225	3.12906e-10	6.68951e-09	NC_037352.1	990596	992454	-	protein_coding	LOC786948	786948	1.11463	0	64.4048	63.2799	67.8195	123.589
132344125	239.854	3.9274	0.624209	6.29181	3.13792e-10	6.69709e-09	NC_037355.1	13095922	13128408	-	protein_coding	LOC132344125	132344125	7.80241	28.5709	644.874	479.414	91.9132	186.55
132344768	134.591	3.31275	0.526523	6.29176	3.13896e-10	6.69709e-09	NW_020191329.1	15752	28405	-	lncRNA	LOC132344768	132344768	23.4072	9.99981	198.169	301.955	102.622	171.393
530084	1192.62	1.82363	0.289915	6.29022	3.17022e-10	6.75694e-09	NC_037356.1	44871346	44873864	+	protein_coding	LRFN4	530084	401.267	468.562	1566.36	1553.11	1206.47	1959.94
614078	812.284	2.0881	0.331977	6.2899	3.17669e-10	6.76388e-09	NC_037345.1	7686030	7700190	-	protein_coding	CMC2	614078	228.499	269.995	997.449	773.804	1052.09	1551.86
112447087	72.6152	5.50688	0.875831	6.2876	3.22402e-10	6.85772e-09	NC_037333.1	79181636	79182965	-	protein_coding	LOC112447087	112447087	0	1.42854	146.149	151.322	120.469	16.3231
524755	785.482	-5.65076	0.898991	-6.28567	3.26441e-10	6.93663e-09	NC_037335.1	95436571	95454751	+	protein_coding	TAL2	524755	1303	3329.94	9.08273	3.43913	19.632	47.8035
100126045	97.6616	4.23	0.673098	6.28437	3.29185e-10	6.98788e-09	NC_037338.1	106080956	106086455	-	protein_coding	ENTPD2	100126045	7.80241	2.85709	117.25	53.6504	281.986	122.424
535102	2072.5	1.66976	0.265792	6.28221	3.3379e-10	7.07849e-09	NC_037329.1	9838362	9859389	-	protein_coding	ZC3H15	535102	822.597	842.841	2483.71	2322.1	2643.17	3320.59
528708	3836.5	1.61955	0.257838	6.28129	3.35777e-10	7.11348e-09	NC_037337.1	85679085	85681188	+	protein_coding	VRTN	528708	1376.57	1805.68	5309.27	5278.37	4256.56	4992.55
505917	205.491	2.81002	0.447611	6.27782	3.43352e-10	7.26665e-09	NC_037343.1	51109183	51114414	-	protein_coding	VWA1	505917	45.6998	29.9994	427.714	235.924	325.712	167.895
539923	2036.96	-1.91885	0.305674	-6.27743	3.44207e-10	7.27741e-09	NC_037330.1	52289851	52348490	+	protein_coding	ZNF644	539923	3764.1	4295.63	715.884	1112.21	959.288	1374.64
507361	1072.57	1.88931	0.301006	6.27663	3.45985e-10	7.30767e-09	NC_037345.1	35224966	35264314	-	protein_coding	GFOD2	507361	286.46	464.277	1677	1361.21	1210.04	1436.44
512499	876.926	1.77219	0.282507	6.27307	3.53993e-10	7.46933e-09	NC_037341.1	732963	737292	+	protein_coding	SHARPIN	512499	310.982	349.993	1397.91	1086.76	959.288	1156.61
282356	9834.48	2.33541	0.372466	6.27011	3.60796e-10	7.60525e-09	NC_037330.1	103309107	103337308	+	protein_coding	SLC2A1	282356	2307.28	2797.09	10815.9	18650.4	17614.3	6821.9
100140629	67.5729	4.27808	0.682471	6.26851	3.64519e-10	7.67603e-09	NC_037332.1	25998378	25999826	-	protein_coding	HOXC5	100140629	6.68778	0	124.681	83.2269	126.715	64.1266
112442192	1324.58	-1.76145	0.28103	-6.26783	3.66119e-10	7.70204e-09	NC_037345.1	46988078	47037921	+	protein_coding	ZNF260	112442192	2604.89	2428.52	582.12	887.295	642.5	802.165
533008	830.374	1.90172	0.303795	6.25986	3.85319e-10	8.09785e-09	NC_037342.1	17376525	17497459	-	protein_coding	SLC35F2	533008	284.231	291.423	1255.89	1075.07	782.601	1293.03
514441	1141.89	1.77599	0.283902	6.25566	3.95827e-10	8.31038e-09	NC_037332.1	108838776	108849961	-	protein_coding	HDHD5	514441	405.725	452.848	1743.06	1702.37	1194.87	1352.49
506945	835.141	2.93466	0.469241	6.25405	3.99931e-10	8.38819e-09	NC_037349.1	21400623	21406265	-	protein_coding	BHLHE40	506945	237.416	42.8563	1078.37	1588.19	1162.75	901.27
505912	1085.42	2.4743	0.395716	6.25271	4.03387e-10	8.44517e-09	NC_037344.1	69618398	69623966	-	protein_coding	DUSP18	505912	185.029	327.136	1620.03	2342.05	1159.18	879.117
101907103	1861.43	1.82102	0.291239	6.25269	4.03449e-10	8.44517e-09	NC_037344.1	72692414	72696386	+	protein_coding	MRPL40	101907103	574.034	785.699	2382.98	1985.75	2316.57	3123.55
537517	1544.91	-1.60124	0.256114	-6.25205	4.05104e-10	8.47137e-09	NC_037329.1	25271040	25452217	+	protein_coding	TLK1	537517	2904.73	2712.8	758.821	936.13	971.782	985.218
novel.259	187.098	3.4698	0.555085	6.25094	4.07982e-10	8.52311e-09	NC_037337.1	86836967	86846812	-	NA	NA	novel.259	7.80241	34.285	156.884	347.352	421.195	155.07
112448102	56.0799	-3.69294	0.590837	-6.25036	4.0952e-10	8.54674e-09	NC_037328.1	152036467	152183636	-	protein_coding	LOC112448102	112448102	212.894	85.7126	15.6884	8.94173	6.24653	6.99563
104970518	837.709	2.68819	0.430172	6.24909	4.12848e-10	8.60768e-09	NC_037357.1	54015917	54019343	-	protein_coding	TEX13A	104970518	156.048	182.854	1677.83	828.142	1666.04	515.345
518186	2362.89	-1.59995	0.256248	-6.24378	4.27108e-10	8.89618e-09	NC_037357.1	18106845	18155674	+	protein_coding	PHF6	518186	4157.57	4432.77	1222.87	1588.88	1527.72	1247.55
538536	10063.8	-1.91139	0.306214	-6.242	4.32018e-10	8.97183e-09	NC_037329.1	96034761	96042092	-	protein_coding	FZD5	538536	16133.2	23619.5	4303.56	4091.87	5235.48	6999.13
529157	12747	2.24046	0.358918	6.24227	4.31255e-10	8.97183e-09	NC_037342.1	45754523	45793497	-	protein_coding	ZNF215	529157	2405.37	4652.77	24099	20048.7	11820.2	13456.1
132343765	51.264	-3.81216	0.610724	-6.24203	4.31919e-10	8.97183e-09	NC_037351.1	28642681	28650293	-	lncRNA	LOC132343765	132343765	141.558	134.283	6.60562	11.693	1.78472	11.6594
515816	790.987	-2.10413	0.33714	-6.2411	4.34491e-10	9.01429e-09	NC_037338.1	95315098	95401331	+	protein_coding	NEK6	515816	1937.23	1334.26	426.888	226.295	428.333	392.921
novel.592	265.847	3.65572	0.585777	6.24081	4.35319e-10	9.02258e-09	NC_037353.1	51237141	51242462	+	NA	NA	novel.592	30.095	19.9996	279.913	531.689	654.101	79.2838
504728	336.26	2.0069	0.321804	6.23641	4.47735e-10	9.2708e-09	NC_037333.1	15717830	15813163	-	protein_coding	MCUB	504728	115.922	101.427	542.487	371.426	459.566	426.733
132345921	335.365	-2.75407	0.441737	-6.23464	4.52821e-10	9.3669e-09	NC_037335.1	9298922	9305424	+	lncRNA	LOC132345921	132345921	848.233	731.414	163.489	139.629	87.4514	41.9738
618220	60.0994	4.29022	0.688177	6.23418	4.5416e-10	9.38537e-09	NC_037330.1	110447405	110448310	-	transcribed_pseudogene	LOC618220	618220	3.34389	2.85709	98.2586	72.9095	124.931	58.2969
536186	368.701	-1.75934	0.282353	-6.231	4.63478e-10	9.56856e-09	NC_037341.1	38295063	38345542	+	protein_coding	CRISPLD1	536186	703.331	697.129	193.214	217.353	193.642	207.537
281513	641.916	3.01484	0.484063	6.2282	4.71833e-10	9.72376e-09	NC_037332.1	56411131	56418016	+	protein_coding	TAC3	281513	110.348	92.8553	1047.82	958.829	247.184	1394.46
520939	75.4041	3.80504	0.61094	6.22817	4.71919e-10	9.72376e-09	NC_037334.1	6684755	6687147	-	protein_coding	KLF2	520939	6.68778	5.71417	85.0474	108.676	174.01	72.2882
616561	1114.46	2.19816	0.353126	6.22486	4.81979e-10	9.92133e-09	NC_037329.1	106298903	106371799	+	protein_coding	PNKD	616561	285.345	349.993	1767.83	1764.27	1716.01	803.331
528338	166.965	2.55477	0.410596	6.22209	4.90564e-10	1.00882e-08	NC_037345.1	13719893	13781530	+	protein_coding	ZFPM1	528338	41.2413	32.8565	266.702	282.008	220.413	158.568
533048	544.504	-1.93073	0.310441	-6.21932	4.99323e-10	1.02583e-08	NC_037330.1	16686876	16700408	-	protein_coding	NPR1	533048	1135.81	1025.69	255.968	244.178	375.684	229.69
540288	92.3706	3.23275	0.51985	6.21862	5.01541e-10	1.02938e-08	NC_037346.1	38612781	38618395	+	protein_coding	SP6	540288	14.4902	9.99981	127.984	161.639	156.163	83.9475
100849014	19.3566	-6.24521	1.0046	-6.2166	5.08057e-10	1.04174e-08	NC_037347.1	55827165	55828096	+	pseudogene	LOC100849014	100849014	84.7119	31.428	0	0	0	0
539048	35.831	-4.35535	0.700649	-6.21617	5.09452e-10	1.04358e-08	NC_037353.1	14401822	14411376	+	protein_coding	CYP26C1	539048	70.2217	131.426	4.95422	4.81478	3.56945	0
533992	1153.65	2.84368	0.457726	6.21263	5.21049e-10	1.0663e-08	NC_037332.1	65702746	65765607	+	protein_coding	DRAM1	533992	156.048	259.995	2029.58	1220.2	605.913	2650.18
132344874	110.685	-4.34101	0.699469	-6.20615	5.42981e-10	1.11011e-08	NC_037330.1	49087908	49122620	+	lncRNA	LOC132344874	132344874	176.112	442.849	3.30281	2.06348	7.13889	32.6463
353350	7299.7	-1.54598	0.249151	-6.20499	5.46999e-10	1.11681e-08	NC_037328.1	107044856	107078624	-	protein_coding	SMC4	353350	11083.9	15046.8	4400.17	4477.74	4626	4163.57
505170	126.449	4.61169	0.743234	6.2049	5.47322e-10	1.11681e-08	NC_037333.1	104147431	104152392	+	protein_coding	CYTL1	505170	1.11463	8.57126	382.3	129.999	30.3403	206.371
513844	71.937	4.64711	0.748984	6.20456	5.48497e-10	1.11813e-08	NC_037333.1	117253242	117256854	+	protein_coding	SPON2	513844	2.22926	2.85709	120.553	133.438	144.563	27.9825
515585	1165.59	1.84757	0.297965	6.20063	5.62367e-10	1.14529e-08	NC_037338.1	60695835	60756541	+	protein_coding	B3GNT2	515585	460.342	375.707	1606.82	1796.6	1094.93	1659.13
782389	102.099	3.67809	0.593237	6.20003	5.64523e-10	1.14857e-08	NC_037346.1	35182325	35183357	+	pseudogene	LOC782389	782389	8.91704	9.99981	180.829	170.581	190.965	51.3013
541223	1027.47	2.17857	0.351432	6.19913	5.67766e-10	1.15405e-08	NC_037344.1	66075340	66107867	+	protein_coding	ASPHD2	541223	299.835	292.851	1883.43	873.538	1089.57	1725.59
101902825	74.4563	3.52198	0.5684	6.1963	5.78067e-10	1.17339e-08	NC_037345.1	62103534	62106678	+	protein_coding	TMEM238	101902825	12.2609	2.85709	109.818	108.676	118.684	94.441
540332	1580.45	1.81593	0.29307	6.19621	5.78391e-10	1.17339e-08	NC_037356.1	44005577	44006861	+	protein_coding	CCDC85B	540332	635.339	521.418	2387.11	1554.49	1907.87	2476.45
510246	1798.44	1.71684	0.277137	6.1949	5.83234e-10	1.18207e-08	NC_037347.1	31266387	31295059	+	protein_coding	PAIP1	510246	706.675	695.701	1993.25	2251.94	2125.6	3017.45
540446	579.052	3.16089	0.510294	6.19424	5.85664e-10	1.18586e-08	NC_037352.1	35763123	35768960	+	protein_coding	ACHE	540446	110.348	52.8561	928.916	806.131	1351.04	225.026
531389	185.002	2.47984	0.400404	6.19334	5.89037e-10	1.19154e-08	NC_037356.1	44006996	44013529	-	protein_coding	FOSL1	531389	42.3559	44.2849	192.389	244.866	229.337	356.777
618181	139.478	2.79069	0.450739	6.19137	5.96452e-10	1.20538e-08	NC_037345.1	55086606	55122819	+	protein_coding	GRIN2D	618181	27.8657	24.2852	286.519	185.713	174.903	137.581
100850100	1437.22	1.85902	0.300439	6.18767	6.10599e-10	1.23279e-08	NC_037347.1	18201520	18205550	+	protein_coding	LOC100850100	100850100	536.137	487.133	1627.46	1749.83	1598.22	2624.53
786025	547.558	-2.38247	0.385077	-6.18699	6.13243e-10	1.23694e-08	NC_037346.1	51300537	51361501	-	protein_coding	BAHCC1	786025	1319.72	1087.12	242.757	175.395	339.097	121.258
617557	979.997	1.80716	0.292175	6.18518	6.20316e-10	1.25001e-08	NW_020192292.1	8925421	8937711	+	protein_coding	MMGT1	617557	274.199	448.563	1179.1	1282.79	1305.52	1389.8
510658	503.497	1.94972	0.315281	6.18407	6.24713e-10	1.25767e-08	NC_037338.1	104361527	104368846	-	protein_coding	SLC2A6	510658	140.443	198.568	687.81	803.38	656.778	534
513987	1382.93	-1.57076	0.254065	-6.18249	6.30995e-10	1.2691e-08	NC_037357.1	52343524	52345642	+	protein_coding	TCEAL4	513987	2714.12	2271.38	890.933	737.349	851.313	832.48
282011	19065.6	-1.5811	0.255782	-6.18142	6.35278e-10	1.2765e-08	NC_037335.1	28792829	28833729	+	protein_coding	PSIP1	282011	29784	39159.2	9889.44	10742.5	12268.2	12550.2
509566	32296.6	1.59997	0.258997	6.17756	6.51016e-10	1.30687e-08	NC_037352.1	26212563	26218429	-	protein_coding	ALDOA	509566	12077	15021.1	37354.8	42635.5	49904.4	36786.5
535060	936.56	2.13464	0.345783	6.17336	6.6855e-10	1.34079e-08	NC_037333.1	45244639	45352956	-	protein_coding	SEL1L3	535060	232.958	324.279	1180.75	1888.77	1061.02	931.585
618684	71.8574	3.97655	0.644613	6.16889	6.87693e-10	1.37787e-08	NC_037351.1	2224134	2328579	+	protein_coding	MBP	618684	4.45852	5.71417	122.204	155.449	53.5417	89.7772
101902787	65.0358	-3.49902	0.567369	-6.1671	6.95536e-10	1.39226e-08	NC_037328.1	136696227	136696970	+	protein_coding	LOC101902787	101902787	162.736	175.711	7.43133	5.5026	17.8472	20.9869
781575	5713.69	1.70157	0.275936	6.16653	6.9807e-10	1.39601e-08	NC_037355.1	7883315	7898012	-	protein_coding	TOMM20	781575	2098.85	2399.95	6595.71	6118.89	7478.88	9589.84
538709	638.084	2.14082	0.347246	6.16512	7.0428e-10	1.40583e-08	NC_037329.1	121402132	121416393	+	protein_coding	CLDN12	538709	174.997	202.853	549.918	1202.32	868.268	830.148
531488	954.948	-2.05737	0.333712	-6.16512	7.04315e-10	1.40583e-08	NC_037336.1	40037452	40108398	+	protein_coding	WASF1	531488	1991.84	1917.11	366.612	364.547	697.827	391.755
615435	2417.35	3.12293	0.506725	6.16297	7.13913e-10	1.42363e-08	NC_037342.1	80445006	80448574	-	protein_coding	APLNR	615435	509.386	192.853	4176.4	3267.17	892.361	5465.92
531405	358.507	-2.19547	0.356384	-6.16042	7.25525e-10	1.44542e-08	NC_037353.1	25203122	26182512	+	protein_coding	SORCS3	531405	1006.51	507.133	128.81	153.385	168.656	186.55
507061	591.173	2.15248	0.349614	6.15673	7.42601e-10	1.47804e-08	NC_037353.1	31063685	31076459	+	protein_coding	DUSP5	507061	144.902	202.853	797.629	1136.29	698.719	566.646
538419	739.659	-2.08939	0.339402	-6.15609	7.45624e-10	1.48266e-08	NC_037332.1	94125363	94321581	+	protein_coding	EPS8	538419	1345.36	1704.25	265.876	355.606	259.677	507.183
518458	250.113	-1.96919	0.320047	-6.1528	7.61264e-10	1.51233e-08	NC_037337.1	62638619	62697188	-	protein_coding	SEMA6D	518458	514.959	487.133	102.387	118.994	145.455	131.751
497024	965.721	-1.82831	0.297203	-6.15173	7.66422e-10	1.51971e-08	NC_037329.1	19617015	19649649	+	protein_coding	NFE2L2	497024	1645.19	2091.39	433.494	667.878	436.365	520.008
530171	38.8557	-4.72865	0.768657	-6.15184	7.6591e-10	1.51971e-08	NC_037329.1	134177962	134190695	-	protein_coding	KLHDC7A	530171	91.3996	131.426	4.95422	0	5.35417	0
618791	485.911	2.04531	0.332592	6.1496	7.76767e-10	1.53877e-08	NC_037334.1	5023843	5026989	-	protein_coding	MPV17L2	618791	144.902	161.425	669.645	497.986	557.726	883.781
100313438	74.5988	3.87611	0.630356	6.14909	7.79308e-10	1.54236e-08	NC_037332.1	110746738	110746814	-	miRNA	MIR2440	100313438	4.45852	7.14272	153.581	66.7191	72.2813	143.41
531084	462.018	-2.30332	0.374628	-6.14827	7.83306e-10	1.54881e-08	NC_037329.1	135238150	135258394	-	protein_coding	PADI6	531084	607.473	1389.97	176.7	180.21	162.41	255.34
528272	172.125	3.00295	0.488777	6.14381	8.05668e-10	1.59153e-08	NC_037345.1	54078440	54094359	+	protein_coding	NPAS1	528272	22.2926	32.8565	395.512	138.253	271.278	172.559
510554	513.573	-3.10618	0.505649	-6.14295	8.10027e-10	1.59865e-08	NC_037339.1	5103178	5223959	-	protein_coding	PCDH17	510554	1823.53	729.986	72.6618	279.945	93.6979	81.6157
783665	932.474	-1.70091	0.276968	-6.14118	8.19124e-10	1.61509e-08	NC_037350.1	13699615	13835612	+	protein_coding	DAAM2	783665	1605.07	1882.82	643.222	521.372	493.476	448.886
132343491	112.46	-3.09877	0.504758	-6.13912	8.29775e-10	1.63456e-08	NC_037349.1	22426409	22469453	+	lncRNA	LOC132343491	132343491	286.46	271.423	11.5598	22.6982	49.9722	32.6463
281181	102640	1.84403	0.300537	6.13579	8.4736e-10	1.66608e-08	NC_037332.1	103870383	103874667	-	protein_coding	GAPDH	281181	33742.1	40053.5	111353	125750	193726	111214
281606	48.5141	5.78703	0.94315	6.13585	8.47031e-10	1.66608e-08	NC_037354.1	33208458	33211323	-	protein_coding	ADRB3	281606	0	0	99.0843	92.8564	45.5104	53.6332
512024	2162.39	1.65289	0.269454	6.13424	8.55678e-10	1.68086e-08	NC_037338.1	104352235	104361245	+	protein_coding	CACFD1	512024	828.17	927.125	3291.25	2246.44	2659.24	3022.11
787451	2331.71	-1.86645	0.304312	-6.13334	8.60541e-10	1.68884e-08	NC_037339.1	76719473	76728870	-	protein_coding	ZIC5	787451	4749.44	4358.49	1331.86	941.633	960.181	1648.64
521959	57.0445	4.43999	0.72402	6.13241	8.65574e-10	1.69714e-08	NC_037346.1	31738491	31822369	-	protein_coding	HS3ST3A1	521959	3.34389	1.42854	58.6249	76.3486	69.6042	132.917
782907	1795.47	1.75425	0.286279	6.12776	8.91231e-10	1.74582e-08	NC_037335.1	22189961	22236792	-	protein_coding	MTAP	782907	613.046	754.271	2324.35	1884.64	2190.75	3005.79
281543	12640.5	1.91518	0.312717	6.12431	9.10759e-10	1.78241e-08	NC_037332.1	103580103	103583461	-	protein_coding	TPI1	281543	3114.28	5565.61	17522.2	16488.6	20616.2	12536.2
788281	24.7088	-5.61951	0.918147	-6.12049	9.32893e-10	1.82404e-08	NC_037335.1	67617445	67618353	-	pseudogene	LOC788281	788281	115.922	29.9994	0	0	0	2.33188
534869	1422.66	-2.0131	0.32953	-6.10902	1.00242e-09	1.95817e-08	NC_037335.1	43770262	43988256	-	protein_coding	KANK1	534869	3413	2351.38	639.92	701.582	960.181	469.873
100140158	672.194	2.10374	0.344638	6.10419	1.0332e-09	2.01642e-08	NC_037356.1	22555261	22642028	-	protein_coding	ANO5	100140158	137.099	271.423	919.007	980.151	677.302	1048.18
613560	1656.91	1.58691	0.260448	6.093	1.10813e-09	2.16065e-08	NC_037350.1	16822583	16824998	-	protein_coding	DNPH1	613560	770.209	629.988	2126.18	1847.5	2180.93	2386.68
novel.115	48.5004	4.82846	0.793116	6.08796	1.14356e-09	2.2256e-08	NC_037332.1	75988851	76000841	+	NA	NA	novel.115	1.11463	1.42854	78.4418	58.4652	57.1111	94.441
784805	1837.54	1.50615	0.247392	6.08811	1.14255e-09	2.2256e-08	NC_037338.1	103614524	103618639	-	protein_coding	TMEM250	784805	832.628	799.984	2290.5	2093.74	2519.14	2489.28
614940	121.625	3.24946	0.533809	6.08731	1.14826e-09	2.23269e-08	NC_037336.1	23440018	23459196	+	protein_coding	PRSS35	614940	20.0633	11.4283	132.938	202.908	91.9132	270.498
509102	136.243	-2.51601	0.413486	-6.08487	1.16588e-09	2.26486e-08	NC_037346.1	20406350	20419991	+	protein_coding	PIPOX	509102	387.891	227.138	48.7165	64.6556	36.5868	52.4672
525888	118.214	-3.05029	0.501432	-6.08316	1.1784e-09	2.28497e-08	NC_037341.1	24946880	25258596	-	protein_coding	TOX	525888	307.638	274.28	20.6426	13.7565	42.8333	50.1353
614675	1476.55	1.95384	0.321185	6.08323	1.17787e-09	2.28497e-08	NC_037353.1	16743889	16784516	-	protein_coding	PDLIM1	614675	567.347	419.992	2140.22	1513.22	1547.35	2671.16
515890	1991.25	1.88075	0.309217	6.08229	1.18479e-09	2.29523e-08	NC_037338.1	98967373	98984644	+	protein_coding	URM1	515890	585.181	812.841	2702.53	2143.26	2145.24	3558.44
515561	5382.83	-1.80098	0.29618	-6.08067	1.19681e-09	2.31639e-08	NC_037335.1	96603275	96760576	+	protein_coding	ZNF462	515561	7833.62	12845.5	2393.71	2663.26	3540	3020.95
534017	360.274	3.41943	0.562565	6.07828	1.21479e-09	2.34905e-08	NC_037343.1	28871490	28907513	-	protein_coding	TMEM63A	534017	65.7632	15.714	727.444	468.409	142.778	741.537
407221	59.7872	5.3192	0.875288	6.07709	1.22384e-09	2.3622e-08	NC_037338.1	7165278	7194967	+	protein_coding	IL18R1	407221	0	1.42854	90.0016	119.682	20.5243	127.087
100336905	165.562	-2.6805	0.441076	-6.07717	1.22321e-09	2.3622e-08	NC_037357.1	59037881	59171936	-	protein_coding	CHRDL1	100336905	372.286	397.135	33.0281	37.8304	90.1285	62.9607
539556	1818.13	-1.74183	0.286665	-6.07617	1.23085e-09	2.37356e-08	NC_037347.1	18712370	20317769	+	protein_coding	PDE4D	539556	4241.17	2634.23	944.604	1124.59	895.038	1069.17
540187	4049.4	-1.67886	0.27633	-6.07557	1.23551e-09	2.38035e-08	NC_037338.1	24586424	24741140	+	protein_coding	EML4	540187	5866.3	9188.39	2052.7	2463.79	2526.28	2198.96
132344938	39.7169	-4.46625	0.735173	-6.0751	1.23908e-09	2.38507e-08	NC_037330.1	107078965	107095242	+	transcribed_pseudogene	LOC132344938	132344938	159.392	65.713	0.825703	8.2539	1.78472	2.33188
768070	9286.59	1.63052	0.268422	6.07445	1.24415e-09	2.39263e-08	NC_037345.1	14709020	14717352	+	protein_coding	TUBB3	768070	3880.03	3761.36	15159.1	9571.78	11532.9	11814.5
788414	49.308	5.24486	0.863621	6.0731	1.25464e-09	2.41061e-08	NC_037329.1	136187653	136190278	+	protein_coding	LOC788414	788414	1.11463	0	54.4964	114.179	79.4202	46.6375
337890	7170.05	1.77609	0.292542	6.07125	1.26918e-09	2.43631e-08	NC_037346.1	27974411	27979325	-	protein_coding	RPL26	337890	2824.47	2557.09	8978.69	6724.87	9517.93	12417.2
508864	250.115	-2.33715	0.385094	-6.06903	1.28684e-09	2.46796e-08	NC_037328.1	58951925	59814726	-	protein_coding	ZBTB20	508864	649.829	439.991	146.149	79.0999	113.33	72.2882
528986	2150.2	-1.65701	0.273222	-6.06471	1.32192e-09	2.53293e-08	NC_037330.1	93787611	93931333	+	protein_coding	TUT4	528986	3858.85	4087.06	1079.19	1231.21	1580.37	1064.5
539141	2473.97	2.29378	0.378391	6.06192	1.34507e-09	2.57496e-08	NC_037331.1	78127060	78137710	+	protein_coding	PSMA2	539141	711.134	605.702	2913.08	2026.33	2809.15	5778.39
100300380	203.671	3.92995	0.648502	6.06004	1.36084e-09	2.60277e-08	NC_037348.1	29096752	29097742	+	pseudogene	LOC100300380	100300380	16.7194	12.8569	371.566	341.161	447.073	32.6463
112443864	169.648	2.60316	0.429836	6.05617	1.39399e-09	2.66376e-08	NC_037350.1	27953117	27961289	-	protein_coding	LOC112443864	112443864	30.095	42.8563	141.195	273.067	284.663	246.013
767855	2869.67	1.57244	0.259683	6.05524	1.40211e-09	2.67685e-08	NC_037331.1	76522728	76531886	+	protein_coding	TBRG4	767855	1163.67	1284.26	3885.76	3305	3218.75	4360.61
506545	328.04	2.9706	0.490598	6.05506	1.40362e-09	2.6773e-08	NC_037339.1	72904647	73009452	+	protein_coding	CLDN10	506545	34.5535	72.8557	639.92	583.964	162.41	474.537
617566	98.6182	3.33333	0.550828	6.05149	1.43514e-09	2.73496e-08	NC_037350.1	47502337	47663392	-	protein_coding	BMP6	617566	17.8341	5.71417	170.095	109.364	195.427	93.2751
101905711	47.3401	5.21038	0.861155	6.05046	1.44435e-09	2.75002e-08	NC_037332.1	88920193	88921219	-	protein_coding	LOC101905711	101905711	1.11463	0	56.1478	52.9626	106.191	67.6244
107132697	427.811	2.1886	0.362025	6.04543	1.49016e-09	2.83467e-08	NC_037335.1	57625408	57666016	+	protein_coding	LOC107132697	107132697	96.9728	148.569	624.231	707.772	625.545	363.773
517876	2193.39	-1.62915	0.269529	-6.04443	1.49939e-09	2.84709e-08	NC_037332.1	34309326	34518006	-	protein_coding	ARID2	517876	3723.98	4318.49	992.495	1425.17	1274.29	1425.94
781586	360.545	-1.87493	0.310189	-6.04448	1.49893e-09	2.84709e-08	NC_037339.1	62292281	62301883	+	protein_coding	SLITRK5	781586	788.043	622.845	165.141	162.327	199.889	225.026
novel.548	52.7907	5.75362	0.952131	6.04289	1.51379e-09	2.87184e-08	NC_037351.1	1115634	1122937	+	NA	NA	novel.548	0	0	84.2217	44.7087	33.9097	153.904
282298	4769.93	1.58815	0.262965	6.03939	1.54698e-09	2.93215e-08	NC_037337.1	21590459	21597349	-	protein_coding	PABPN1	282298	1873.69	2155.67	5636.25	6294.98	5189.97	7469
104973154	291.244	-3.00341	0.497444	-6.03769	1.56333e-09	2.96048e-08	NC_037337.1	48894219	48902799	+	lncRNA	LOC104973154	104973154	257.479	1169.98	60.2763	103.862	54.434	101.437
507205	48.6179	5.223	0.865375	6.03554	1.58435e-09	2.9976e-08	NC_037349.1	10709858	10752270	+	protein_coding	DCLK3	507205	1.11463	0	71.0104	117.618	55.3264	46.6375
101904963	269.835	-2.12511	0.352247	-6.03303	1.60916e-09	3.0418e-08	NC_037339.1	24809884	24812729	+	protein_coding	LOC101904963	101904963	413.528	709.986	123.855	152.009	108.868	110.764
540239	231.276	5.63288	0.933844	6.03193	1.62011e-09	3.05976e-08	NC_037331.1	68797644	68801018	-	protein_coding	EVX1	540239	0	2.85709	473.953	663.752	140.993	106.1
618096	544.744	2.81541	0.466902	6.02999	1.6397e-09	3.09397e-08	NC_037356.1	44345166	44350014	+	protein_coding	TMEM151A	618096	109.234	89.9982	734.875	636.926	1400.11	297.314
338445	222.454	2.97962	0.494286	6.02813	1.6587e-09	3.12703e-08	NC_037357.1	99790476	99912396	+	protein_coding	MAOB	338445	51.273	19.9996	435.971	321.902	370.33	135.249
533323	853.036	-1.90539	0.316116	-6.02751	1.66504e-09	3.13618e-08	NC_037342.1	37933486	38095513	-	protein_coding	PDE3B	533323	1374.34	1992.82	430.191	372.801	588.959	359.109
613476	44.9329	5.17212	0.858428	6.02511	1.68997e-09	3.18029e-08	NC_037343.1	60937406	61034748	+	protein_coding	FAM163A	613476	1.11463	0	68.5333	85.2904	63.3577	51.3013
519816	2367.63	1.77826	0.295191	6.02408	1.70071e-09	3.19764e-08	NC_037342.1	1567367	1594229	-	protein_coding	AASDHPPT	519816	759.063	1015.69	2641.42	3243.78	2524.49	4021.32
615857	1841.05	-1.7482	0.290244	-6.02322	1.70985e-09	3.21195e-08	NC_037346.1	10124939	10155724	+	protein_coding	PRR11	615857	2681.8	4294.2	1027.17	933.379	1203.8	905.934
101905683	82.7101	-2.9997	0.498148	-6.0217	1.72592e-09	3.23926e-08	NC_037332.1	48205967	48215061	+	lncRNA	LOC101905683	101905683	224.041	181.425	39.6337	17.8835	16.9549	16.3231
novel.696	47.7371	5.17906	0.86012	6.02132	1.72999e-09	3.24401e-08	NW_020191597.1	10894	16687	-	NA	NA	novel.696	0	1.42854	74.3133	103.174	41.0486	66.4585
282659	214.909	2.66048	0.44195	6.01986	1.74568e-09	3.27051e-08	NC_037331.1	112625940	112677621	+	protein_coding	SSPO	282659	41.2413	47.1419	293.124	368.674	393.531	145.742
101904753	51.8362	5.73235	0.953172	6.01397	1.81033e-09	3.38862e-08	NC_037335.1	62264133	62265185	+	protein_coding	LOC101904753	101904753	0	0	80.0932	21.3226	88.3438	121.258
534027	1631.42	-1.52275	0.253214	-6.01368	1.81358e-09	3.39168e-08	NC_037339.1	25176438	25208297	+	protein_coding	SPART	534027	3075.26	2727.09	986.715	1101.21	862.913	1035.35
536760	1672.89	-1.74271	0.289813	-6.01322	1.81873e-09	3.3983e-08	NC_037335.1	24920696	25040011	-	protein_coding	DENND4C	536760	3147.71	3182.8	888.456	1228.46	879.868	710.056
538491	129.734	-2.59681	0.432049	-6.01046	1.84994e-09	3.45354e-08	NC_037338.1	21735442	22020613	+	protein_coding	TMEM178A	538491	221.811	372.85	29.7253	44.0208	63.3577	46.6375
100139934	866.023	-1.76748	0.294082	-6.01016	1.85337e-09	3.45688e-08	NC_037345.1	35875675	35905974	+	protein_coding	ZFP90	100139934	1606.18	1692.82	393.86	528.938	590.743	383.594
100337226	501.174	-2.98934	0.497721	-6.00605	1.90095e-09	3.54249e-08	NC_037333.1	80832575	81240679	-	protein_coding	EPHA5	100337226	1466.85	985.695	132.938	159.575	229.337	32.6463
516290	578.761	1.94615	0.324047	6.00577	1.90431e-09	3.54563e-08	NC_037331.1	107620222	107650871	+	protein_coding	ARHGEF5	516290	211.78	177.139	789.372	980.151	775.462	538.663
101903289	187.146	-2.9681	0.494387	-6.00359	1.93001e-09	3.5903e-08	NC_037337.1	2274186	2346581	+	lncRNA	LOC101903289	101903289	521.647	391.421	39.6337	47.46	101.729	20.9869
503581	48.9028	4.81488	0.802025	6.00341	1.93216e-09	3.59112e-08	NC_037346.1	13973965	14035613	-	protein_coding	HNF1B	503581	1.11463	1.42854	93.3044	96.2956	49.9722	51.3013
618541	54.8663	4.61612	0.76926	6.00072	1.96444e-09	3.6479e-08	NC_037352.1	2513065	2517356	+	protein_coding	LOC618541	618541	2.22926	1.42854	114.773	87.3538	34.8021	88.6113
509748	1558.23	1.54957	0.258262	5.99997	1.97352e-09	3.66154e-08	NC_037334.1	3704340	3709843	+	protein_coding	LPAR2	509748	582.951	765.699	1934.62	2024.96	2148.81	1892.32
613986	366.381	3.11514	0.519234	5.9995	1.97932e-09	3.66906e-08	NC_037350.1	50214250	50234035	+	protein_coding	PXDC1	613986	92.5143	12.8569	642.397	564.705	290.017	595.794
768023	141.868	2.7031	0.450666	5.99801	1.99756e-09	3.69961e-08	NC_037334.1	20379061	20382521	-	protein_coding	TEKTIP1	768023	41.2413	14.2854	227.068	191.903	208.813	167.895
540753	361.12	5.57963	0.930654	5.99539	2.02999e-09	3.75637e-08	NC_037346.1	45384600	45440137	+	protein_coding	WNT3	540753	2.22926	2.85709	739.004	455.34	50.8646	916.427
539738	276.785	-2.52556	0.421322	-5.99437	2.04276e-09	3.77668e-08	NC_037357.1	73576164	73587252	-	protein_coding	LPAR4	539738	572.92	678.558	60.2763	68.0947	167.764	113.096
539266	148.111	2.81224	0.469363	5.9916	2.07784e-09	3.83817e-08	NC_037357.1	138855825	138873017	+	protein_coding	ZBED1	539266	31.2096	22.8567	198.994	234.548	289.125	111.93
527479	96.328	-2.71264	0.452832	-5.99039	2.09337e-09	3.86346e-08	NC_037331.1	98689334	98797829	+	protein_coding	AGBL3	527479	258.594	191.425	19.8169	27.513	37.4792	43.1397
523661	1305.3	-2.28891	0.38215	-5.98956	2.10412e-09	3.87991e-08	NC_037347.1	61214506	62314149	+	protein_coding	CTNND2	523661	2705.21	2925.66	361.658	403.066	962.858	473.371
539435	1346.08	-1.66164	0.277438	-5.98924	2.10825e-09	3.88073e-08	NC_037336.1	83063525	83085395	-	protein_coding	FBXO30	539435	2120.03	2861.37	626.708	841.21	773.677	853.467
506979	373.313	2.34743	0.391932	5.98938	2.10649e-09	3.88073e-08	NC_037355.1	25111883	25171619	+	protein_coding	STOX1	506979	69.107	122.855	580.469	509.679	302.511	655.257
510978	1277.2	1.60969	0.268779	5.98889	2.11283e-09	3.88577e-08	NC_037352.1	7652863	7684575	+	protein_coding	PMM2	510978	459.227	605.702	1640.67	1670.04	1446.52	1841.02
524590	53.2191	4.12882	0.689741	5.98604	2.15014e-09	3.94748e-08	NC_037333.1	115390106	115424457	-	protein_coding	DOK7	524590	3.34389	2.85709	99.91	70.1582	54.434	88.6113
104974946	1257.63	1.58838	0.265346	5.9861	2.14937e-09	3.94748e-08	NC_037345.1	61924919	61938781	-	protein_coding	ZNF865	104974946	509.386	552.846	1522.6	1614.33	1923.04	1423.61
100296952	110.989	3.00261	0.501619	5.98584	2.15281e-09	3.94894e-08	NC_037334.1	75360617	75361090	-	pseudogene	LOC100296952	100296952	24.5219	9.99981	170.095	103.862	149.917	207.537
510007	201.931	2.9699	0.496248	5.98471	2.16771e-09	3.97281e-08	NC_037341.1	77391667	77396788	+	protein_coding	RBIS	510007	49.0437	15.714	228.72	207.035	224.875	486.196
504545	769.708	1.6494	0.275726	5.98203	2.2037e-09	4.03526e-08	NC_037334.1	43018476	43028536	-	protein_coding	PLPP2	504545	319.899	305.708	1022.22	949.199	1165.42	855.799
540563	1477.63	-1.77609	0.296954	-5.98104	2.21712e-09	4.05066e-08	NC_037330.1	15090421	15298435	+	protein_coding	ASH1L	540563	2706.32	2935.66	632.488	1031.74	906.639	652.925
517063	5539.46	4.79793	0.802178	5.98113	2.21597e-09	4.05066e-08	NC_037330.1	80156037	80327357	-	protein_coding	AK4	517063	32.3243	284.28	6663.42	11406.2	10572.7	4277.83
514936	147.657	2.37612	0.397278	5.98099	2.21788e-09	4.05066e-08	NC_037343.1	52283708	52344000	-	protein_coding	TMEM51	514936	35.6682	38.5707	201.471	174.02	254.323	181.886
533890	1889.71	-1.5176	0.253775	-5.98011	2.22988e-09	4.06904e-08	NC_037339.1	28302854	28495291	-	protein_coding	PDS5B	533890	2949.31	3762.78	1157.64	1271.1	1085.11	1112.31
504236	2198.76	1.46556	0.245174	5.97762	2.26423e-09	4.12816e-08	NC_037345.1	63213534	63227723	+	protein_coding	MBOAT7	504236	1002.05	999.981	2932.07	2463.1	2994.76	2800.58
539388	593.847	1.87518	0.313742	5.97684	2.27511e-09	4.14439e-08	NC_037331.1	113656373	113658798	-	protein_coding	TMUB1	539388	199.519	218.567	921.484	565.392	908.424	749.698
527921	326.166	2.52826	0.423303	5.9727	2.3336e-09	4.24727e-08	NC_037332.1	73749044	73760337	+	protein_coding	RASD2	527921	88.0558	58.5703	484.688	291.638	719.243	314.803
520774	1619.22	-1.69441	0.283769	-5.97108	2.35683e-09	4.28585e-08	NC_037331.1	43247333	43449802	-	protein_coding	PHTF2	520774	2719.7	3328.51	829.831	1164.49	928.948	743.869
614438	999.975	-1.89664	0.317712	-5.9697	2.37694e-09	4.31868e-08	NC_037329.1	9553285	9633357	-	protein_coding	FAM171B	614438	2491.2	1447.11	402.943	621.794	493.476	543.327
510283	1540.36	1.93658	0.324611	5.96585	2.43366e-09	4.41793e-08	NC_037348.1	68166374	68172831	+	protein_coding	TRMT61A	510283	512.73	528.561	2011.41	1528.35	1655.33	3005.79
537246	3139.6	-1.47734	0.247666	-5.96507	2.44529e-09	4.43523e-08	NC_037331.1	102169729	102285948	+	protein_coding	TRIM24	537246	5053.73	5965.6	1788.47	2163.21	2048.86	1817.7
537790	3667.44	-1.5769	0.264462	-5.96268	2.4814e-09	4.49684e-08	NC_037342.1	35295770	35403058	+	protein_coding	PIK3C2A	537790	7000.99	6251.31	1913.98	2562.15	2431.68	1844.51
100141266	1121.63	2.90048	0.486539	5.96145	2.50002e-09	4.5267e-08	NC_037332.1	30540400	30547985	-	protein_coding	LOC100141266	100141266	246.333	137.14	1070.94	702.27	1250.2	3322.92
617830	739.012	-2.5966	0.435639	-5.96044	2.51554e-09	4.55089e-08	NC_037330.1	107920729	107922878	+	protein_coding	POU3F1	617830	1483.57	1904.25	179.178	128.623	485.445	253.009
112445044	50.7056	5.69716	0.955855	5.96027	2.51815e-09	4.55169e-08	NC_037357.1	89643839	89650001	+	protein_coding	LOC112445044	112445044	0	0	108.993	121.057	50.8646	23.3188
538619	133.336	3.65184	0.612719	5.96006	2.52142e-09	4.5537e-08	NC_037336.1	25546011	25561094	-	protein_coding	HEY2	538619	14.4902	9.99981	234.5	136.189	56.2188	348.616
132345555	398.446	1.94505	0.326364	5.95976	2.52609e-09	4.55822e-08	NC_037328.1	53562579	53562916	+	protein_coding	LOC132345555	132345555	129.297	138.569	592.855	384.494	519.354	626.109
618412	706.208	1.64861	0.276676	5.95863	2.54362e-09	4.58593e-08	NC_037340.1	61395820	61405767	-	protein_coding	DUSP15	618412	267.511	307.137	1051.95	834.332	945.011	831.314
408001	551.948	1.80273	0.30267	5.95607	2.5837e-09	4.65419e-08	NC_037345.1	12973366	12986925	+	protein_coding	MAP1LC3B	408001	209.55	197.139	682.031	563.329	838.82	820.82
514370	832.391	1.72538	0.289722	5.95527	2.59643e-09	4.67313e-08	NC_037353.1	23072076	23087383	+	protein_coding	MFSD13A	514370	327.701	317.137	1254.24	1178.93	819.188	1097.15
505366	64.0477	4.51091	0.757827	5.95243	2.64192e-09	4.75094e-08	NC_037345.1	10520309	10583726	+	protein_coding	WFDC1	505366	3.34389	1.42854	78.4418	104.549	32.125	164.397
788978	4006.5	-1.81644	0.305198	-5.95168	2.65404e-09	4.76867e-08	NC_037348.1	42505755	42585042	+	protein_coding	ARHGAP5	788978	7063.41	8396.98	1563.88	2994.1	1926.61	2094.02
514986	4592.02	1.65688	0.278473	5.94989	2.68315e-09	4.81302e-08	NC_037331.1	103823788	103844168	-	protein_coding	MKRN1	514986	1599.49	2115.67	7532.89	5274.93	5109.66	5919.47
281566	343.376	2.54786	0.42822	5.94989	2.6833e-09	4.81302e-08	NC_037333.1	10929097	11037622	-	protein_coding	UGT8	281566	43.4706	109.998	304.684	610.789	390.854	600.458
100137803	86.3747	-3.10145	0.521342	-5.94899	2.69807e-09	4.8354e-08	NC_037343.1	49573783	49985717	-	protein_coding	PRDM16	100137803	323.243	105.712	18.9912	18.5713	21.4167	30.3144
531802	2252.94	1.4933	0.251107	5.94685	2.7335e-09	4.89473e-08	NC_037334.1	20632809	20645404	-	protein_coding	NCLN	531802	880.558	1137.12	3004.73	2871.67	2931.41	2692.15
282648	738.042	-2.0177	0.339393	-5.94502	2.76429e-09	4.94566e-08	NC_037334.1	12144005	12397316	+	protein_coding	CACNA1A	282648	1563.83	1431.4	445.054	244.866	470.274	272.83
338074	414.553	-1.76504	0.296956	-5.94375	2.78566e-09	4.97967e-08	NC_037329.1	89102186	89173909	+	protein_coding	AOX1	338074	720.051	858.555	234.5	215.289	267.708	191.214
514789	1174.77	1.66155	0.279668	5.94116	2.83014e-09	5.05488e-08	NC_037344.1	64357115	64363222	-	protein_coding	ISCU	514789	529.449	417.135	1448.28	1344.01	1434.92	1874.83
618306	692.051	1.78982	0.301373	5.9389	2.86932e-09	5.12053e-08	NC_037352.1	145253	152508	+	protein_coding	MPG	618306	220.697	294.28	933.87	694.704	1023.54	985.218
112442806	128.81	3.20716	0.540475	5.93396	2.9571e-09	5.2727e-08	NC_037346.1	33210828	33210898	-	snoRNA	LOC112442806	112442806	20.0633	14.2854	177.526	123.121	104.406	333.458
615844	177.464	2.25245	0.379718	5.93191	2.99431e-09	5.33453e-08	NC_037338.1	98497639	98529460	-	protein_coding	ENG	615844	57.9608	38.5707	278.262	218.041	263.247	208.703
777690	106.098	-2.58978	0.436656	-5.93094	3.01207e-09	5.36164e-08	NC_037331.1	44244167	44279713	+	protein_coding	LRRC17	777690	230.728	254.281	27.2482	33.0156	33.0174	58.2969
504746	2645.04	-1.52732	0.257562	-5.92989	3.03147e-09	5.38931e-08	NC_037328.1	94709114	94769395	-	protein_coding	ECT2	504746	4937.81	4482.77	1480.49	1370.84	1843.62	1754.74
445420	95.6219	4.0234	0.678504	5.92982	3.03274e-09	5.38931e-08	NC_037330.1	30790879	30805442	-	protein_coding	WNT2B	445420	6.68778	5.71417	151.929	140.316	31.2326	237.851
515032	1495.07	-1.83341	0.309612	-5.92163	3.18774e-09	5.65998e-08	NC_037346.1	43140303	43169401	+	protein_coding	NBR1	515032	3221.28	2574.24	647.351	883.856	1046.74	596.96
404155	24072.5	1.40456	0.237197	5.92148	3.19054e-09	5.66019e-08	NC_037341.1	66373385	66438425	-	protein_coding	LAPTM4B	404155	12419.2	10321.2	31750.7	27865.2	30648.2	31430.2
282662	8917.42	-1.71498	0.289657	-5.92073	3.20506e-09	5.68116e-08	NC_037334.1	83356740	83476755	+	protein_coding	VCAN	282662	17709.2	15784	3736.31	6545.35	4366.32	5363.32
540474	129.373	3.13501	0.529627	5.91927	3.23377e-09	5.72722e-08	NC_037349.1	17919338	17976355	-	protein_coding	LMCD1	540474	22.2926	14.2854	175.049	151.322	317.681	95.6069
novel.97	62.8441	3.69409	0.624179	5.91832	3.25254e-09	5.75563e-08	NC_037331.1	95347627	95383747	+	NA	NA	novel.97	6.68778	4.28563	133.764	87.3538	63.3577	81.6157
538131	348.41	2.6092	0.441056	5.91579	3.30284e-09	5.83974e-08	NC_037348.1	6331735	6741921	+	protein_coding	ADAMTS17	538131	44.5852	104.284	705.976	584.652	352.483	298.48
530409	5121.84	1.65422	0.279828	5.91159	3.38828e-09	5.98577e-08	NC_037346.1	37195938	37206559	+	protein_coding	PHB1	530409	1914.93	2234.24	6264.61	5752.97	5763.76	8800.5
782293	119.222	3.69099	0.624681	5.90859	3.45043e-09	6.09046e-08	NC_037333.1	71262130	71263838	-	pseudogene	LOC782293	782293	17.8341	2.85709	153.581	268.94	211.49	60.6288
520186	1471.78	-1.6982	0.287476	-5.90727	3.47832e-09	6.13454e-08	NC_037335.1	110506246	110594110	+	protein_coding	CNTRL	520186	2121.14	3382.79	810.84	922.374	871.837	721.716
533199	1350.65	1.58712	0.268724	5.90613	3.50232e-09	6.1717e-08	NC_037337.1	13276353	13351219	+	protein_coding	MAP2K1	533199	669.893	469.991	1630.76	1735.38	1731.18	1866.67
281173	21360.5	1.62419	0.275047	5.90515	3.52317e-09	6.20326e-08	NC_037356.1	40477531	40480196	-	protein_coding	FTH1	281173	9409.71	8221.27	23940.4	22508.4	28744.7	35338.4
282013	435.57	2.3947	0.405587	5.90428	3.54179e-09	6.23084e-08	NC_037350.1	7173031	7176410	-	protein_coding	PSMB8	282013	134.87	79.9984	733.224	382.431	424.764	858.13
518050	521.502	-1.8327	0.310471	-5.90298	3.56995e-09	6.27513e-08	NC_037333.1	93301342	93373384	+	protein_coding	ANXA3	518050	986.447	1034.27	215.508	321.214	231.122	340.454
525962	496.972	-1.81724	0.308311	-5.8942	3.76505e-09	6.61254e-08	NC_037328.1	87648300	87719294	+	protein_coding	GNB4	525962	987.562	929.982	215.508	284.072	223.09	341.62
540449	19.2954	-5.42213	0.920087	-5.89306	3.79106e-09	6.65269e-08	NC_037348.1	58512270	58525566	+	protein_coding	FAM181A	540449	56.8461	57.1417	0	0	1.78472	0
508834	106.083	2.83946	0.483141	5.87709	4.17547e-09	7.32115e-08	NC_037334.1	16029625	16034336	+	protein_coding	LOC508834	508834	16.7194	21.4282	157.709	204.284	99.9445	136.415
406231	1058.25	-1.717	0.292298	-5.87415	4.25023e-09	7.43985e-08	NC_037330.1	109741896	109873016	-	protein_coding	AGO3	406231	2009.68	1968.53	522.67	796.502	500.615	551.489
511955	619.237	2.12545	0.361831	5.87415	4.2501e-09	7.43985e-08	NC_037346.1	22686351	22731664	-	protein_coding	SLC43A2	511955	240.76	127.14	919.833	837.084	550.587	1040.02
535171	1376.15	-1.55058	0.264188	-5.86923	4.37818e-09	7.65745e-08	NC_037331.1	71167583	71332935	-	protein_coding	PALS2	535171	2735.3	2199.96	811.666	887.983	706.75	915.261
508098	93.1404	4.22639	0.720224	5.86816	4.4066e-09	7.70076e-08	NC_037345.1	64034410	64043302	-	protein_coding	LOC508098	508098	6.68778	2.85709	99.0843	61.9043	60.6806	327.629
618084	2784.8	1.46244	0.249399	5.86388	4.52186e-09	7.89564e-08	NC_037333.1	112919766	112939911	-	protein_coding	QDPR	618084	1197.11	1342.83	4098.79	3339.39	3283	3447.68
281053	127.261	2.95138	0.5034	5.86288	4.54894e-09	7.93633e-08	NC_037342.1	29019452	29023621	-	protein_coding	CD3D	281053	32.3243	8.57126	167.618	174.02	133.854	247.179
616906	295.477	-2.45379	0.418616	-5.86167	4.58246e-09	7.9882e-08	NC_037349.1	29921560	30036577	+	protein_coding	EIF4E3	616906	636.454	681.415	80.0932	103.862	70.4965	200.541
282136	523.952	-1.75039	0.298662	-5.86077	4.60718e-09	8.02465e-08	NC_037344.1	65389717	65510769	+	protein_coding	GRK3	282136	940.748	1047.12	232.022	361.796	292.695	269.332
100337389	147.339	2.84551	0.485628	5.85945	4.64402e-09	8.08214e-08	NC_037338.1	97399927	97486794	+	protein_coding	LMX1B	100337389	26.7511	25.7138	229.545	289.574	216.844	95.6069
789809	97.1172	3.78383	0.645785	5.85928	4.64872e-09	8.08363e-08	NC_037345.1	64048788	64061204	-	protein_coding	MGC157368	789809	11.1463	4.28563	133.764	42.6452	158.84	232.022
281820	46.8029	5.12911	0.875739	5.85689	4.71611e-09	8.19404e-08	NC_037346.1	37882417	37884842	+	protein_coding	HOXB7	281820	1.11463	0	56.9735	45.3965	49.0799	128.253
504617	164.473	-2.5416	0.434002	-5.8562	4.73586e-09	8.22157e-08	NC_037353.1	35537426	36353044	+	protein_coding	ATRNL1	504617	518.303	228.567	52.845	55.7139	84.7743	46.6375
540350	1174.13	1.76299	0.301063	5.85586	4.74535e-09	8.23127e-08	NC_037330.1	106185552	106192460	+	protein_coding	MYCL	540350	360.025	528.561	1727.37	1780.78	1463.47	1184.59
532412	2656.22	-1.41219	0.24119	-5.85509	4.76766e-09	8.26316e-08	NC_037329.1	89070528	89099327	+	protein_coding	SGO2	532412	4474.12	4668.48	1766.18	1824.8	1510.77	1692.94
515056	2541.68	1.63294	0.278981	5.85324	4.82101e-09	8.34843e-08	NC_037341.1	633887	652527	+	protein_coding	BOP1	515056	873.87	1212.83	3225.2	3387.54	2664.59	3886.07
508958	96.0251	3.61157	0.617034	5.85311	4.82479e-09	8.34843e-08	NC_037343.1	3641058	3670040	-	protein_coding	SLC26A9	508958	12.2609	5.71417	230.371	179.522	82.9896	65.2925
617113	133.009	-2.66202	0.45484	-5.85265	4.83801e-09	8.3594e-08	NC_037335.1	83028781	83085659	-	protein_coding	SLC35D2	617113	295.377	321.422	23.9454	52.2747	33.9097	71.1222
107132796	29.2428	-4.06775	0.695031	-5.85261	4.83907e-09	8.3594e-08	NC_037336.1	98709212	98735108	-	lncRNA	LOC107132796	107132796	61.3046	99.9981	4.95422	2.7513	1.78472	4.66375
617828	141.908	2.92898	0.500595	5.851	4.88634e-09	8.43414e-08	NC_037344.1	71592529	71608099	-	protein_coding	ADORA2A	617828	12.2609	35.7136	187.435	116.93	265.924	233.188
532556	2460.67	-1.67665	0.286761	-5.84686	5.00936e-09	8.63941e-08	NC_037337.1	37019366	37168197	+	protein_coding	MGA	532556	4250.08	4898.48	1370.67	1719.56	1514.34	1010.87
100138505	2254.24	1.66122	0.284146	5.84635	5.02484e-09	8.65902e-08	NC_037332.1	115611830	115655164	-	protein_coding	KIAA0930	100138505	1029.92	787.128	3281.34	3245.16	2999.23	2182.64
535202	965.923	-1.83756	0.314444	-5.84383	5.10135e-09	8.78366e-08	NC_037341.1	33483000	33770931	-	protein_coding	SLCO5A1	535202	2076.56	1672.82	436.797	542.694	688.903	377.764
281337	104.68	3.81721	0.65333	5.8427	5.13619e-09	8.83644e-08	NC_037346.1	29483024	29507355	-	protein_coding	MYH1	281337	0	17.1425	173.398	158.2	77.6354	201.707
286883	599.005	-1.90789	0.326644	-5.84088	5.19252e-09	8.92604e-08	NC_037346.1	61130408	61236793	-	protein_coding	MAP2K6	286883	1038.84	1327.12	255.968	221.48	365.868	384.76
497019	4767.26	1.42468	0.243925	5.84062	5.20076e-09	8.93292e-08	NC_037330.1	16318631	16346045	+	protein_coding	TPM3	497019	1982.93	2465.67	6021.85	5674.56	5923.49	6535.08
513032	242.883	2.32698	0.398531	5.8389	5.25466e-09	9.01815e-08	NC_037334.1	39210778	39222836	+	protein_coding	N4BP3	513032	53.5022	72.8557	490.467	323.278	237.368	279.825
101903301	746.681	-2.95635	0.506455	-5.83733	5.30441e-09	9.09611e-08	NC_037329.1	92573932	92576102	-	protein_coding	LOC101903301	101903301	2105.54	1534.26	274.133	183.649	338.205	44.3057
281170	133.014	-2.53442	0.434391	-5.83442	5.39779e-09	9.24871e-08	NC_037329.1	13693337	13730072	+	protein_coding	FRZB	281170	287.574	315.708	36.3309	38.5182	80.3125	39.6419
100848906	431.603	-1.6507	0.283039	-5.83205	5.47503e-09	9.37342e-08	NC_037341.1	73338455	73340617	+	lncRNA	LOC100848906	100848906	879.443	712.843	241.931	240.739	241.83	272.83
100140861	770.589	-1.7296	0.296688	-5.82968	5.55322e-09	9.49957e-08	NC_037329.1	26570153	26589955	-	protein_coding	KLHL23	100140861	1259.53	1647.11	339.364	506.927	389.07	481.532
540914	138.654	-2.19529	0.376685	-5.82793	5.61198e-09	9.59229e-08	NC_037342.1	61160374	61371652	-	protein_coding	MPPED2	540914	289.804	297.137	80.0932	59.153	54.434	51.3013
614744	656.952	-1.58498	0.272034	-5.8264	5.66372e-09	9.67288e-08	NC_037341.1	69055225	69080298	+	protein_coding	CFAP418	614744	1298.54	1081.41	345.969	420.949	419.41	375.432
505501	415.906	1.88974	0.324397	5.82538	5.69822e-09	9.72392e-08	NC_037329.1	71465164	71482235	+	protein_coding	TMEM177	505501	177.226	111.426	604.414	482.166	495.261	624.943
519918	102.005	3.30806	0.568719	5.81669	6.00246e-09	1.02348e-07	NC_037341.1	62718663	62889235	-	protein_coding	GRHL2	519918	12.2609	12.8569	118.075	164.39	239.153	65.2925
541273	298.287	2.76462	0.475351	5.81595	6.02895e-09	1.02717e-07	NC_037338.1	245531	302575	-	protein_coding	FBLN7	541273	56.8461	55.7132	714.233	277.881	191.858	493.192
100337258	421.577	-2.11546	0.36375	-5.81571	6.03788e-09	1.02786e-07	NC_037332.1	12219514	12642101	+	protein_coding	TMTC2	100337258	825.941	925.696	168.443	149.946	307.865	151.572
100336909	48.0177	5.59603	0.962674	5.81301	6.13604e-09	1.04372e-07	NC_037351.1	34196762	34204488	+	lncRNA	LOC100336909	100336909	0	0	108.993	103.862	16.9549	58.2969
514787	1516.03	-1.46473	0.252184	-5.80818	6.31566e-09	1.07301e-07	NC_037332.1	82564093	82646623	-	protein_coding	STK38L	514787	2657.28	2644.23	854.602	978.776	881.653	1079.66
531493	1476.43	1.79349	0.308791	5.8081	6.31842e-09	1.07301e-07	NC_037343.1	1636024	1641981	+	protein_coding	SNRPE	531493	471.488	622.845	1851.23	1504.27	1759.74	2649.01
100125231	363.682	3.20453	0.551916	5.8062	6.39078e-09	1.08442e-07	NC_037357.1	89587795	89595347	-	protein_coding	MAGED4B	100125231	44.5852	52.8561	277.436	891.422	142.778	773.017
112447844	567.072	-1.72825	0.297666	-5.80601	6.39808e-09	1.08479e-07	NC_037335.1	102635295	102641817	+	lncRNA	LOC112447844	112447844	1004.28	1134.26	287.345	296.453	409.594	270.498
519864	1815.64	-1.63449	0.281627	-5.80375	6.48488e-09	1.09862e-07	NC_037340.1	22747630	22955073	+	protein_coding	MLLT10	519864	3036.25	3634.21	797.629	1077.82	1061.91	1286.03
537018	5513.13	-1.84524	0.318029	-5.80211	6.54851e-09	1.10851e-07	NC_037342.1	63556683	63636646	+	protein_coding	QSER1	537018	7570.57	13872.6	2322.7	2962.46	3728.29	2622.19
507619	428.255	2.07636	0.357959	5.80056	6.60945e-09	1.11703e-07	NC_037345.1	61900798	61903504	-	protein_coding	ZNF580	507619	134.87	128.569	722.49	418.886	737.983	426.733
504533	968.259	1.58766	0.273705	5.80062	6.60716e-09	1.11703e-07	NC_037357.1	37544094	37546755	-	protein_coding	UBL4A	504533	405.725	411.421	1450.76	1033.8	1186.84	1321.01
510977	2866.7	1.55275	0.267764	5.79894	6.67339e-09	1.12693e-07	NC_037341.1	1422651	1426356	-	protein_coding	LY6E	510977	1465.74	1005.69	4047.6	3468.7	3369.56	3842.93
530941	3756.08	-1.73543	0.299323	-5.79784	6.71745e-09	1.13346e-07	NC_037329.1	71750111	71920444	+	protein_coding	EPB41L5	530941	8019.76	6171.31	2283.07	1916.28	2658.34	1487.74
509911	134.021	2.67837	0.462099	5.79609	6.78773e-09	1.1444e-07	NC_037330.1	30492547	30527216	+	protein_coding	LOC509911	509911	33.4389	19.9996	141.195	215.289	136.531	257.672
521086	298.997	1.82418	0.314757	5.79553	6.81039e-09	1.14731e-07	NC_037357.1	77695701	77698097	+	protein_coding	LOC521086	521086	123.724	92.8553	402.117	370.05	385.5	419.738
100849069	17.533	-5.97565	1.03127	-5.79445	6.85461e-09	1.15383e-07	NC_037351.1	41361035	41402721	+	protein_coding	LOC100849069	100849069	88.0558	17.1425	0	0	0	0
537682	1000.93	-1.56237	0.269739	-5.79217	6.94827e-09	1.16866e-07	NC_037338.1	21303810	21434957	-	protein_coding	SOS1	537682	1589.46	2014.25	545.79	678.884	632.684	544.493
112445657	89.279	4.08671	0.705785	5.7903	7.0261e-09	1.18081e-07	NW_020191382.1	2262	12125	-	protein_coding	LOC112445657	112445657	1.11463	9.99981	63.5791	248.305	154.379	58.2969
781679	57.7727	5.21542	0.900906	5.78909	7.07708e-09	1.18843e-07	NW_020192292.1	4426828	4429001	+	protein_coding	LOC781679	781679	1.11463	0	58.6249	159.575	113.33	13.9913
536187	1197.69	-1.69595	0.293165	-5.78498	7.25229e-09	1.21688e-07	NC_037332.1	78798132	78840811	+	protein_coding	CAPRIN2	536187	1955.06	2522.81	620.929	892.11	588.959	606.288
101906837	64.4549	4.50583	0.779895	5.77748	7.58289e-09	1.27134e-07	NC_037336.1	83933035	83934511	+	protein_coding	LOC101906837	101906837	4.45852	0	61.9277	141.004	149.024	30.3144
534560	123.85	-3.13991	0.543877	-5.77318	7.77872e-09	1.30314e-07	NC_037333.1	97276658	97388558	-	protein_coding	TMEM150C	534560	413.528	205.71	12.3855	17.1956	49.9722	44.3057
538846	502.91	-2.2703	0.393315	-5.77223	7.82303e-09	1.30952e-07	NC_037328.1	10704996	10787558	-	protein_coding	JAM2	538846	1204.91	958.553	190.737	169.205	362.299	131.751
100300409	1793.42	-1.5561	0.269622	-5.77141	7.86114e-09	1.31485e-07	NC_037348.1	57857963	57947018	-	protein_coding	BTBD7	100300409	2817.78	3627.07	966.898	1170.68	1239.49	938.58
617154	4719.49	1.77499	0.307618	5.7701	7.92231e-09	1.32403e-07	NC_037356.1	42547909	42550320	-	protein_coding	PPP1R14B	617154	1696.47	1841.39	6111.85	4980.54	4823.21	8863.46
511190	1077.02	-1.75153	0.303561	-5.76996	7.92888e-09	1.32408e-07	NC_037357.1	122901814	123061014	+	protein_coding	RPS6KA3	511190	1767.8	2318.53	487.165	602.535	497.938	788.174
520267	208.397	2.11869	0.36757	5.76404	8.21227e-09	1.37032e-07	NC_037345.1	53404125	53412235	-	protein_coding	MYPOP	520267	59.0754	65.713	319.547	275.13	325.712	205.205
508062	339.195	-1.94229	0.336994	-5.76356	8.23564e-09	1.37313e-07	NC_037345.1	65495413	65515855	+	protein_coding	ZNF135	508062	842.66	509.99	160.186	209.099	168.656	144.576
515914	3946.27	-1.98503	0.344433	-5.76318	8.2543e-09	1.37515e-07	NC_037342.1	15191003	15271904	+	protein_coding	SESN3	515914	8991.72	6908.44	1556.45	2071.73	2906.42	1242.89
512359	115.282	3.15569	0.54789	5.75971	8.42588e-09	1.40247e-07	NC_037333.1	91733190	91737334	-	protein_coding	SOWAHB	512359	25.6365	5.71417	169.269	246.929	139.208	104.934
112445076	145.465	2.6538	0.460772	5.75946	8.43827e-09	1.40247e-07	NC_037357.1	89245165	89246013	+	protein_coding	LOC112445076	112445076	32.3243	27.1423	236.977	224.231	247.184	104.934
novel.646	73.3249	4.96965	0.862849	5.75958	8.43242e-09	1.40247e-07	NC_082638.1	7632037	7638782	+	NA	NA	novel.646	0	2.85709	146.975	165.766	8.92361	115.428
101904449	37.2774	5.50241	0.955606	5.75803	8.51008e-09	1.41329e-07	NC_037341.1	40508419	40508918	-	protein_coding	LOC101904449	101904449	0	0	68.5333	52.2747	56.2188	46.6375
535008	54.4648	4.27984	0.743391	5.75718	8.55295e-09	1.41929e-07	NC_037343.1	70845118	70859150	+	protein_coding	BATF3	535008	1.11463	4.28563	67.7076	37.1426	99.9445	116.594
617590	229.503	2.26582	0.393614	5.75645	8.59024e-09	1.42436e-07	NC_037352.1	34284158	34337310	+	protein_coding	SRRM3	617590	50.1583	74.2843	428.54	264.813	225.767	333.458
132343467	138.903	2.35756	0.409575	5.75612	8.60716e-09	1.42604e-07	NC_037349.1	35220334	35220734	+	protein_coding	LOC132343467	132343467	40.1267	29.9994	226.243	190.528	200.781	145.742
507857	1903.15	2.03469	0.353508	5.7557	8.6283e-09	1.42842e-07	NC_037328.1	144223179	144234818	-	protein_coding	ICOSLG	507857	477.062	727.129	2382.98	2390.88	3820.2	1620.65
505541	445.703	2.14091	0.372059	5.75424	8.70337e-09	1.43971e-07	NC_037345.1	55359099	55372707	-	protein_coding	RASIP1	505541	117.036	145.711	646.525	526.874	863.806	374.266
novel.28	122.962	3.53808	0.615231	5.75081	8.88175e-09	1.46807e-07	NC_037329.1	25751622	25755567	+	NA	NA	novel.28	21.178	2.85709	213.857	101.798	97.2674	300.812
108771180	129.629	2.40377	0.418226	5.74754	9.05504e-09	1.49554e-07	NC_037332.1	110568934	110574346	+	protein_coding	APOBEC3H	108771180	33.4389	29.9994	231.197	154.761	153.486	174.891
537907	889.66	-1.55744	0.271036	-5.74626	9.124e-09	1.50457e-07	NC_037342.1	43699919	43870871	+	protein_coding	DENND2B	537907	1681.98	1515.68	607.717	508.991	445.288	578.305
767617	812.722	2.54239	0.442442	5.74626	9.12388e-09	1.50457e-07	NC_037356.1	36351359	36389421	+	protein_coding	ST14	767617	279.772	79.9984	1122.13	1294.49	1471.5	628.441
539452	986.683	-1.72701	0.300629	-5.74464	9.2115e-09	1.51781e-07	NC_037332.1	49578047	49890157	-	protein_coding	SRGAP1	539452	1456.82	2262.81	571.386	430.579	620.191	578.305
618774	332.879	3.04142	0.529588	5.74298	9.30221e-09	1.53155e-07	NC_037352.1	41261157	41327053	-	protein_coding	ELFN1	618774	34.5535	67.1415	392.209	906.554	152.594	444.222
520351	1120.53	1.69803	0.295713	5.74216	9.34786e-09	1.53787e-07	NC_037340.1	42019529	42022430	+	protein_coding	NXT1	520351	412.413	469.991	1609.29	1151.42	1826.66	1253.38
537324	832.27	-2.16313	0.376887	-5.73947	9.49722e-09	1.56122e-07	NC_037351.1	10778364	10928338	-	protein_coding	CDH7	537324	2028.63	1468.54	294.776	342.537	616.622	242.515
132342436	590.776	-2.18089	0.380059	-5.7383	9.56313e-09	1.57083e-07	NC_037343.1	3184671	3191707	-	protein_coding	BLACAT1	132342436	1530.39	962.838	364.135	321.902	211.49	153.904
784494	1078.31	-1.86339	0.324757	-5.7378	9.59117e-09	1.57378e-07	NC_037328.1	67238793	67363646	-	protein_coding	SEMA5B	784494	1917.16	2298.53	452.485	687.138	722.813	391.755
617805	50.93	4.23962	0.738903	5.73772	9.59603e-09	1.57378e-07	NC_037332.1	108853229	108878675	-	protein_coding	ADA2	617805	2.22926	2.85709	104.039	36.4547	71.3889	88.6113
327711	100.98	-3.56105	0.620853	-5.73573	9.70905e-09	1.59107e-07	NC_037330.1	19981528	20004463	+	protein_coding	CTSS	327711	468.145	64.2845	18.9912	23.3861	8.92361	22.1528
614962	58.9817	4.02377	0.701755	5.73386	9.81711e-09	1.60753e-07	NC_037343.1	29550004	29618504	+	protein_coding	STUM	614962	4.45852	2.85709	145.324	90.793	42.8333	67.6244
286790	20787.8	1.68044	0.293203	5.73131	9.96586e-09	1.63062e-07	NC_037357.1	37451252	37453614	+	protein_coding	RPL10	286790	9860.02	6685.58	25685.1	20064.6	30250.2	32181.1
512950	185.912	-2.53172	0.441822	-5.73018	1.00325e-08	1.64025e-07	NC_037335.1	84356367	84420638	+	protein_coding	FGD3	512950	361.14	481.419	49.5422	36.4547	105.299	81.6157
533175	5613.48	-2.00108	0.349234	-5.72992	1.00475e-08	1.64093e-07	NC_037341.1	26298001	26488620	+	protein_coding	CHD7	533175	9205.73	13502.6	2329.31	2043.53	4383.28	2216.45
528362	54.737	3.518	0.613978	5.72984	1.00523e-08	1.64093e-07	NC_037352.1	40800338	40801701	+	protein_coding	GRIFIN	528362	6.68778	4.28563	85.8731	88.0417	64.25	79.2838
novel.67	75.9722	4.22273	0.737085	5.72896	1.01047e-08	1.64822e-07	NC_037330.1	57249211	57249890	+	NA	NA	novel.67	2.22926	5.71417	160.186	120.369	146.347	20.9869
529404	1687.58	-1.45677	0.254356	-5.7273	1.02042e-08	1.66211e-07	NC_037328.1	75920751	76006027	-	protein_coding	CCDC50	529404	2626.07	3262.79	1047.82	960.892	1168.1	1059.84
538672	95.3122	2.68235	0.468346	5.72727	1.02057e-08	1.66211e-07	NC_037328.1	82815254	82821552	+	protein_coding	THPO	538672	15.6048	22.8567	163.489	117.618	139.208	113.096
781724	2030.53	2.64317	0.461674	5.72518	1.03323e-08	1.68143e-07	NC_037351.1	12773726	12774683	+	pseudogene	LOC781724	781724	535.022	301.423	3428.32	2837.28	4225.33	855.799
399683	1400.86	1.60496	0.280462	5.72254	1.04944e-08	1.7065e-07	NC_037357.1	87216346	87219386	+	protein_coding	PLP2	399683	665.434	502.847	1929.67	1447.87	1790.97	2068.37
404101	2316.29	-1.4987	0.26206	-5.71891	1.07207e-08	1.74195e-07	NC_037355.1	41403869	41545706	+	protein_coding	BMPR1A	404101	3638.15	4547.05	1220.39	1510.46	1630.34	1351.32
508751	820.679	1.55338	0.271744	5.71632	1.08858e-08	1.76741e-07	NC_037345.1	55822248	55827347	+	protein_coding	CD37	508751	375.63	331.422	1128.74	1008.35	1171.67	908.266
512799	4305.74	1.50258	0.262875	5.71594	1.09099e-08	1.76996e-07	NC_037338.1	106264507	106274378	+	protein_coding	NELFB	512799	1894.87	1934.25	6329.84	4653.83	6248.31	4773.35
534991	13789.3	-2.19168	0.38346	-5.71554	1.09355e-08	1.7723e-07	NC_037341.1	42811856	42870107	+	protein_coding	STMN2	534991	25023.4	33293.6	6442.96	4785.89	9981.06	3208.66
101904614	82.1678	4.6848	0.819673	5.71545	1.09412e-08	1.7723e-07	NC_037343.1	66592502	66593101	+	protein_coding	LOC101904614	101904614	4.45852	0	201.471	112.116	163.302	11.6594
780855	2215.41	-1.45273	0.254252	-5.71375	1.10514e-08	1.78657e-07	NC_037334.1	102142225	102225206	+	protein_coding	PPIP5K2	780855	3857.73	3864.21	1222.87	1529.04	1565.2	1253.38
789811	555.749	1.62624	0.284616	5.71379	1.10489e-08	1.78657e-07	NC_037356.1	49990595	50043290	+	protein_coding	MOB2	789811	220.697	237.138	789.372	616.292	792.417	678.576
537718	312.174	-1.76329	0.308608	-5.7137	1.10547e-08	1.78657e-07	NC_037357.1	96256490	96677155	+	protein_coding	ARHGEF9	537718	555.086	632.845	165.141	157.512	152.594	209.869
507787	128.539	2.37468	0.415681	5.71274	1.11172e-08	1.79391e-07	NC_037343.1	51747967	51749874	+	protein_coding	LOC507787	507787	30.095	34.285	158.535	189.84	142.778	215.699
532659	3061.22	1.40882	0.246608	5.71278	1.11145e-08	1.79391e-07	NC_037346.1	36285640	36297388	+	protein_coding	LRRC59	532659	1271.79	1611.4	3890.71	3613.15	3979.93	4000.33
533920	920.873	-1.64886	0.28887	-5.70797	1.14331e-08	1.84348e-07	NC_037343.1	22658587	22690680	+	protein_coding	LYPLAL1	533920	1469.08	1928.53	413.677	530.313	562.188	621.445
786369	809.568	1.88385	0.330084	5.70719	1.14853e-08	1.85048e-07	NC_037345.1	57390097	57404602	+	protein_coding	IGLON5	786369	296.492	268.566	1486.27	724.28	1032.46	1049.34
112443016	319.137	2.5659	0.449793	5.70463	1.16599e-08	1.87717e-07	NC_037347.1	66694143	66751975	-	protein_coding	UBE2QL1	112443016	102.546	35.7136	610.194	372.801	530.063	263.502
338053	2185.76	1.72752	0.302842	5.70435	1.16788e-08	1.87879e-07	NC_037346.1	37618773	37621443	-	protein_coding	ATP5MC1	338053	916.226	771.414	3000.6	2322.1	2249.64	3854.59
515894	766.355	-1.57094	0.275456	-5.70306	1.17679e-08	1.89167e-07	NC_037336.1	53246243	53314197	-	protein_coding	UFL1	515894	1319.72	1447.11	464.871	550.26	406.917	409.244
788123	802.798	-2.02361	0.354865	-5.70246	1.18089e-08	1.89681e-07	NC_037346.1	25639425	25687072	-	protein_coding	WSCD1	788123	2008.56	1255.69	345.969	240.739	500.615	465.209
353354	29227	1.65316	0.289914	5.70225	1.18235e-08	1.89771e-07	NC_037340.1	62142408	62176735	+	protein_coding	DNMT3B	353354	8754.3	14911.1	37189.7	36399.7	45052.6	33054.3
112441889	2397.83	1.72505	0.302533	5.70203	1.18387e-08	1.89871e-07	NC_037343.1	80876873	80879903	+	protein_coding	PHLDA3	112441889	859.38	995.695	2553.07	3220.4	2473.63	4284.82
548646	299.959	3.18723	0.559014	5.70152	1.18743e-08	1.90295e-07	NC_037340.1	10363604	10365253	+	pseudogene	PAICSP	548646	42.3559	38.5707	557.349	491.107	593.42	76.9519
616503	862.904	2.07797	0.364641	5.69868	1.20739e-08	1.93348e-07	NC_037345.1	56042114	56045849	-	protein_coding	RRAS	616503	328.816	199.996	1167.54	704.333	1629.45	1147.28
493722	8262.26	-1.54227	0.270719	-5.69693	1.21984e-08	1.95193e-07	NC_037336.1	98820542	98980967	+	protein_coding	QKI	493722	15005.1	14566.9	3738.78	4823.03	5599.57	5840.18
507073	126.564	2.68194	0.470806	5.69648	1.22304e-08	1.95556e-07	NC_037352.1	2444405	2452294	-	protein_coding	BICDL2	507073	28.9804	21.4282	188.26	144.443	259.677	116.594
533481	362.601	2.60183	0.456754	5.69635	1.22399e-08	1.9556e-07	NC_037345.1	39435846	39493860	+	protein_coding	TAT	533481	94.7435	58.5703	418.631	247.617	467.597	888.445
522419	67.5532	-3.48246	0.611431	-5.69559	1.22944e-08	1.96282e-07	NC_037329.1	99217843	100507861	-	protein_coding	ERBB4	522419	185.029	168.568	6.60562	11.0052	29.4479	4.66375
617320	1566.61	1.46456	0.257179	5.69469	1.23596e-08	1.97173e-07	NC_037345.1	48120001	48129245	-	protein_coding	YIF1B	617320	778.012	647.13	1921.41	1770.46	2098.83	2183.8
114482677	39.8365	4.97752	0.874326	5.69298	1.24838e-08	1.99003e-07	NC_037330.1	56715609	56715681	-	miRNA	MIR10185	114482677	1.11463	0	63.5791	40.5817	84.7743	48.9694
616678	1188.06	1.49321	0.262313	5.69246	1.25219e-08	1.9946e-07	NC_037338.1	106541134	106554923	-	protein_coding	ZMYND19	616678	543.939	518.561	1613.42	1692.74	1289.46	1470.25
100336967	73.1932	-2.83945	0.498857	-5.69192	1.25621e-08	1.99949e-07	NC_037351.1	7398546	7815486	-	protein_coding	DOK6	100336967	237.416	112.855	15.6884	24.0739	22.309	26.8166
782812	48.3779	3.96846	0.697234	5.69171	1.2577e-08	2.00035e-07	NC_037328.1	66847171	66847629	+	pseudogene	LOC782812	782812	2.22926	4.28563	86.6988	50.2113	83.882	62.9607
509796	3719.35	-1.84617	0.32438	-5.69139	1.2601e-08	2.00265e-07	NC_037334.1	58593493	58710806	-	protein_coding	DPYSL3	509796	7921.67	6554.16	2565.46	2172.84	1930.18	1171.77
521431	821.364	-1.87904	0.33023	-5.6901	1.26964e-08	2.01629e-07	NC_037338.1	95915911	96040880	-	protein_coding	SCAI	521431	1440.1	1784.25	292.299	599.096	381.038	431.397
515972	664.986	2.16869	0.381286	5.68784	1.28655e-08	2.04161e-07	NC_037357.1	133338878	133585555	-	protein_coding	TBL1X	515972	205.092	178.568	841.391	972.585	1318.91	473.371
539662	78.7693	2.99734	0.527063	5.68686	1.29395e-08	2.0518e-07	NC_037329.1	125905962	125909989	+	protein_coding	CD164L2	539662	14.4902	9.99981	113.947	85.9782	152.594	95.6069
521270	287.384	-1.97011	0.346553	-5.68487	1.30914e-08	2.07433e-07	NC_037329.1	97846945	97972655	-	protein_coding	KANSL1L	521270	543.939	609.988	92.4787	171.269	144.563	162.065
533516	2641.64	1.90278	0.334963	5.68056	1.34258e-08	2.12571e-07	NC_037340.1	58648875	58773500	-	protein_coding	RBM38	533516	959.696	861.412	4373.75	3202.52	2041.72	4410.74
539380	972.998	-1.69561	0.298512	-5.68021	1.34526e-08	2.12836e-07	NC_037357.1	54912705	54977353	+	protein_coding	PWWP3B	539380	1684.21	1954.25	426.063	720.153	561.295	492.026
517962	515.092	2.10173	0.370059	5.67945	1.35132e-08	2.13634e-07	NC_037344.1	72112696	72114638	-	protein_coding	SDF2L1	517962	148.246	162.854	1022.22	433.33	580.035	743.869
280834	378.258	-1.63432	0.287822	-5.67821	1.36108e-08	2.15016e-07	NC_037333.1	103497472	103662789	+	protein_coding	EVC2	280834	683.268	707.129	254.316	211.162	206.135	207.537
508883	17.0569	-5.89772	1.03869	-5.67806	1.36228e-08	2.15045e-07	NC_037357.1	85167917	85170030	-	pseudogene	LOC508883	508883	88.0558	14.2854	0	0	0	0
616379	2777.91	-1.75477	0.309163	-5.67586	1.37994e-08	2.17505e-07	NC_037329.1	127256062	127273838	-	protein_coding	SELENON	616379	6128.23	4425.63	1364.89	1482.26	2108.65	1157.78
615785	2591.97	-1.93478	0.340875	-5.67591	1.37952e-08	2.17505e-07	NC_037341.1	67586061	67707885	-	protein_coding	SDC2	615785	5401.5	4914.19	1064.33	960.204	1119.91	2091.69
522024	2999.86	1.43204	0.252359	5.6746	1.39016e-08	2.18952e-07	NC_037334.1	12627895	12637996	+	protein_coding	FARSA	522024	1295.2	1489.97	3941.91	3826.37	3224.99	4220.7
512152	812.646	-1.83348	0.323239	-5.6722	1.40973e-08	2.21869e-07	NC_037336.1	65170396	65264315	+	protein_coding	CEP162	512152	1178.16	1975.68	426.063	540.631	426.549	328.795
novel.650	40.9802	5.47367	0.965423	5.66971	1.43037e-08	2.24949e-07	NC_082638.1	7699867	7711450	-	NA	NA	novel.650	0	0	64.4048	102.486	58.0035	20.9869
512960	757.327	-1.81355	0.319894	-5.6692	1.43463e-08	2.25452e-07	NC_037333.1	91993583	92003022	+	protein_coding	CCNG2	512960	1463.51	1459.97	295.602	543.382	451.535	329.961
100295626	138.398	3.05165	0.538346	5.66857	1.43994e-08	2.26117e-07	NC_037350.1	15831093	15865944	-	protein_coding	C23H6orf132	100295626	25.6365	15.714	237.802	246.241	237.368	67.6244
112442020	78.1757	-2.7895	0.492192	-5.66751	1.44886e-08	2.27348e-07	NC_037344.1	25071311	25114704	+	protein_coding	LOC112442020	112442020	197.289	174.282	23.1197	17.8835	40.1563	16.3231
493720	480.679	2.16129	0.381504	5.66517	1.46875e-08	2.30297e-07	NC_037356.1	47373323	47375728	+	protein_coding	FADD	493720	109.234	169.997	703.499	742.851	355.16	803.331
534311	476.107	1.99028	0.35134	5.66484	1.47166e-08	2.30582e-07	NC_037338.1	98411724	98415754	-	protein_coding	TOR2A	534311	120.38	189.996	631.663	429.203	798.663	686.738
618601	1070.79	-1.7004	0.300272	-5.66285	1.48881e-08	2.33095e-07	NC_037346.1	33802531	33861027	+	protein_coding	ULK2	618601	1626.24	2382.81	721.664	617.667	459.566	616.781
540095	766.918	-1.87498	0.331118	-5.66258	1.49115e-08	2.33158e-07	NC_037333.1	37377805	37556970	-	protein_coding	LCORL	540095	1892.64	1114.26	293.95	429.891	498.83	371.934
112447476	116.533	-3.57743	0.631771	-5.66255	1.49142e-08	2.33158e-07	NC_037334.1	72272459	72288396	+	lncRNA	LOC112447476	112447476	337.733	278.566	10.7341	13.0687	54.434	4.66375
100336029	177.442	-2.73234	0.482627	-5.66138	1.50159e-08	2.34573e-07	NW_020192288.1	148220	184152	+	protein_coding	LOC100336029	100336029	190.602	644.273	61.9277	34.3913	70.4965	62.9607
517192	2065.92	2.04314	0.360911	5.66107	1.5043e-08	2.34822e-07	NC_037334.1	4912208	4913961	+	protein_coding	JUND	517192	657.632	639.988	1894.16	3622.09	3836.26	1745.41
510654	1295.24	1.48056	0.261648	5.6586	1.52611e-08	2.38051e-07	NC_037332.1	119611408	119616824	-	protein_coding	HDAC10	510654	588.525	578.56	1887.56	1510.46	1452.76	1753.57
100297058	3686.35	-1.47969	0.261662	-5.65496	1.55879e-08	2.42969e-07	NC_037337.1	19888627	20128317	+	protein_coding	NEO1	100297058	5850.69	7102.72	2109.67	2234.74	2033.69	2786.59
538680	164.465	2.19012	0.387733	5.64852	1.61834e-08	2.52064e-07	NC_037338.1	43208355	43309895	-	protein_coding	BCL11A	538680	55.7315	37.1421	243.582	180.21	215.951	254.175
616830	47.3384	5.05436	0.894957	5.6476	1.62706e-08	2.53234e-07	NC_037336.1	38921079	38921620	-	pseudogene	LOC616830	616830	1.11463	0	82.5703	63.2799	119.576	17.4891
540647	423.077	-1.73543	0.307443	-5.64474	1.65427e-08	2.57279e-07	NC_037332.1	97127806	97164800	+	protein_coding	GPR19	540647	763.521	835.698	172.572	271.691	248.969	246.013
512526	2923.81	1.39602	0.247347	5.64396	1.66185e-08	2.58268e-07	NC_037341.1	1101613	1108734	+	protein_coding	PYCR3	512526	1376.57	1397.12	3826.31	3166.06	3689.02	4087.78
511469	832.126	2.00516	0.355307	5.64346	1.66667e-08	2.58826e-07	NC_037356.1	45537473	45557502	+	protein_coding	ALDH3B1	511469	203.977	332.851	1277.36	999.41	1467.93	711.222
338078	765.019	2.96395	0.525247	5.64296	1.67153e-08	2.59389e-07	NC_037335.1	70977492	70990673	-	protein_coding	STC1	338078	188.372	57.1417	806.712	1711.31	1488.46	338.122
507661	2337.03	-1.37278	0.243291	-5.64253	1.6757e-08	2.59844e-07	NC_037348.1	54918397	54965809	-	protein_coding	MIS18BP1	507661	3737.35	4212.78	1536.63	1670.04	1427.78	1437.6
529923	115.502	2.9446	0.521923	5.64183	1.68251e-08	2.60708e-07	NC_037344.1	52561838	52603864	+	protein_coding	ABCB9	529923	24.5219	12.8569	227.068	180.898	169.549	78.1179
540831	455.501	1.8482	0.327641	5.64095	1.69116e-08	2.61856e-07	NC_037333.1	59387154	59663515	-	protein_coding	RBM47	540831	186.143	138.569	602.763	623.17	440.827	741.537
444860	2153.27	-1.49874	0.265761	-5.63943	1.70613e-08	2.6398e-07	NC_037328.1	42985052	43111608	+	protein_coding	ST3GAL6	444860	4218.87	3391.36	1212.96	1605.38	1192.19	1298.86
112442408	18723.4	-1.54947	0.27477	-5.63913	1.7091e-08	2.64246e-07	NC_037345.1	59225030	59226107	-	protein_coding	LOC112442408	112442408	39339.7	27825.2	13692.6	9488.55	10428.1	11566.1
537655	422.633	-1.61671	0.286743	-5.63816	1.71875e-08	2.65543e-07	NC_037357.1	110067846	112304761	+	protein_coding	DMD	537655	820.368	725.7	239.454	262.061	274.847	213.367
445422	320.602	1.71751	0.304637	5.63789	1.72145e-08	2.65765e-07	NC_037352.1	27201069	27203315	-	protein_coding	VKORC1	445422	113.692	135.712	393.035	397.563	441.719	441.891
101907522	130.245	2.34208	0.415462	5.63729	1.72749e-08	2.66308e-07	NC_037345.1	62888412	62891167	-	protein_coding	LENG9	101907522	39.012	27.1423	190.737	143.756	210.597	170.227
515282	260.128	-1.96134	0.347922	-5.63729	1.7275e-08	2.66308e-07	NC_037357.1	59878633	59951355	+	protein_coding	ALG13	515282	502.698	539.989	128.81	107.301	179.365	102.603
615880	50.257	-4.29951	0.763267	-5.63304	1.77058e-08	2.7275e-07	NC_037339.1	58781682	58786056	-	protein_coding	SLITRK1	615880	190.602	92.8553	1.65141	13.7565	2.67708	0
104974562	36.3094	5.42157	0.962507	5.63276	1.77352e-08	2.73003e-07	NC_037344.1	4968632	4989316	-	lncRNA	LOC104974562	104974562	0	0	71.8361	36.4547	41.941	67.6244
618680	1404.56	1.43941	0.25558	5.63195	1.7818e-08	2.74077e-07	NC_037345.1	61955908	61959062	+	protein_coding	ZNF579	618680	704.446	592.846	1933.8	1611.57	1861.47	1723.26
100137737	841.239	2.10025	0.372935	5.63168	1.78464e-08	2.74313e-07	NC_037356.1	50559302	50567587	+	protein_coding	PIDD1	100137737	201.748	307.137	1251.77	1598.51	638.931	1049.34
281963	62.0545	3.39421	0.602908	5.62974	1.80481e-08	2.77212e-07	NC_037328.1	114908446	114910097	-	protein_coding	P2RY1	281963	5.57315	8.57126	100.736	118.994	58.0035	80.4497
507389	742.094	-2.12731	0.377935	-5.62879	1.8148e-08	2.78543e-07	NC_037354.1	7348659	7606435	-	protein_coding	GPM6A	507389	1107.94	1985.68	284.867	206.348	478.306	389.423
540575	1903.19	-1.49055	0.26486	-5.62771	1.82621e-08	2.80089e-07	NC_037349.1	39024733	39799237	-	protein_coding	PTPRG	540575	3869.99	2839.94	1112.22	1220.89	1316.23	1059.84
539124	331.107	1.79591	0.319204	5.62622	1.84207e-08	2.82316e-07	NC_037342.1	66946441	66967539	-	protein_coding	TRAF6	539124	114.807	129.997	360.832	412.695	522.924	445.388
781683	410	-2.31282	0.411116	-5.62571	1.84742e-08	2.82931e-07	NC_037344.1	32339652	32530581	-	protein_coding	FAT4	781683	862.723	918.554	78.4418	196.03	259.677	144.576
338054	14057	1.29303	0.22989	5.62457	1.8597e-08	2.84605e-07	NC_037346.1	51024487	51028503	+	protein_coding	ARHGDIA	338054	6936.34	7248.43	18673.3	16542.2	16982.5	17958.9
510666	1069.94	-1.85123	0.3293	-5.62172	1.89062e-08	2.89126e-07	NC_037340.1	23430954	23440626	+	protein_coding	BMI1	510666	1894.87	2274.24	379.823	510.366	552.372	807.995
617847	65.3266	3.43364	0.61087	5.6209	1.89967e-08	2.903e-07	NC_037338.1	102484989	102638877	+	protein_coding	CFAP77	617847	4.45852	9.99981	121.378	57.7773	79.4202	118.926
281736	654.318	2.39275	0.425723	5.62044	1.90467e-08	2.90852e-07	NC_037329.1	61250148	61253862	+	protein_coding	CXCR4	281736	248.562	72.8557	961.118	1214.7	789.74	638.934
614084	351.158	-2.1744	0.386946	-5.6194	1.91622e-08	2.92404e-07	NC_037337.1	84702194	84739998	+	protein_coding	PAPLN	614084	1061.13	418.563	189.912	139.629	150.809	146.908
618203	44.1933	4.60148	0.819089	5.61779	1.9341e-08	2.94919e-07	NC_037330.1	14247460	14257687	-	protein_coding	TTC24	618203	0	2.85709	91.653	83.9147	51.757	34.9781
520865	366.072	-2.09683	0.373298	-5.61703	1.94272e-08	2.96019e-07	NC_037331.1	86512541	86594657	-	protein_coding	AASS	520865	877.214	638.559	149.452	141.692	265.924	123.589
532545	145.034	-2.88408	0.513819	-5.61302	1.98824e-08	3.02736e-07	NC_037329.1	41675903	42332413	-	protein_coding	GALNT13	532545	545.054	154.283	28.8996	28.8887	57.1111	55.965
281047	9695.74	1.52834	0.272301	5.6127	1.99199e-08	3.03088e-07	NC_037328.1	7114204	7127950	+	protein_coding	CCT8	281047	4273.49	4208.49	12511.9	9697.65	11707.8	15775.1
510807	3068.01	1.82013	0.324304	5.6124	1.99541e-08	3.03389e-07	NC_037331.1	69748357	69782790	-	protein_coding	NFE2L3	510807	1276.25	954.267	5140	3567.06	2615.51	4854.97
532261	524.605	1.72771	0.307867	5.61187	2.00149e-08	3.04093e-07	NC_037344.1	72268793	72280357	+	protein_coding	SNAP29	532261	179.455	225.71	705.15	590.154	592.528	854.633
novel.671	36.0502	5.4083	0.963847	5.61116	2.00978e-08	3.05134e-07	NW_020190599.1	225	29708	-	NA	NA	novel.671	0	0	67.7076	72.2217	43.7257	32.6463
530556	56.9625	4.79457	0.854614	5.61021	2.02081e-08	3.06587e-07	NC_037356.1	5547104	5556886	-	protein_coding	LOC530556	530556	1.11463	1.42854	21.4683	158.2	122.254	37.31
281418	16247.7	1.6494	0.294193	5.60651	2.06449e-08	3.12987e-07	NC_037331.1	76709320	76713264	-	protein_coding	PPIA	281418	5566.46	7612.71	19963	16488.6	19630.2	28225
524132	1722.86	-1.93106	0.34444	-5.60638	2.06608e-08	3.13003e-07	NC_037328.1	78436171	79194026	-	protein_coding	LPP	524132	3573.5	3278.51	823.226	478.039	1049.42	1134.46
535109	1012.04	1.85832	0.331568	5.60463	2.08696e-08	3.1594e-07	NC_037342.1	77074363	77083904	-	protein_coding	PACSIN3	535109	273.084	445.706	1861.96	1117.03	1150.25	1224.24
281742	386.03	3.02901	0.540554	5.60352	2.10043e-08	3.17696e-07	NC_037332.1	24684179	24710988	-	protein_coding	NDUFA12	281742	75.7948	41.4278	267.528	297.828	383.715	1249.89
787200	1710.9	1.56977	0.280145	5.60342	2.10158e-08	3.17696e-07	NC_037334.1	65477840	65703950	+	protein_coding	GALNT10	787200	646.485	812.841	2788.4	1933.48	1985.5	2098.69
novel.647	95.5162	3.68171	0.657149	5.60255	2.11217e-08	3.19068e-07	NC_082638.1	22828	30164	-	NA	NA	novel.647	6.68778	9.99981	208.077	154.761	30.3403	163.231
100125286	483.296	1.57711	0.281555	5.60141	2.12617e-08	3.20953e-07	NC_037348.1	45352819	45368988	+	protein_coding	FAM177A1	100125286	196.175	214.282	596.983	692.64	578.25	621.445
508148	55.4739	3.52201	0.629055	5.59888	2.15741e-08	3.25436e-07	NC_037345.1	45782716	45802704	+	protein_coding	HPN	508148	6.68778	4.28563	75.139	103.862	89.2361	53.6332
525946	841.175	1.96972	0.352028	5.59535	2.20174e-08	3.31884e-07	NC_037331.1	106788864	106804314	-	protein_coding	EPHA1	525946	230.728	324.279	1110.57	901.739	1674.07	805.663
100299845	1202.47	5.00953	0.895392	5.59479	2.20886e-08	3.3272e-07	NC_037348.1	20127089	20128033	+	protein_coding	LOC100299845	100299845	37.8974	2.85709	1901.59	1897.02	2863.59	511.847
527397	1353.73	-1.4203	0.253944	-5.59297	2.23223e-08	3.35938e-07	NC_037330.1	76768147	76791498	+	protein_coding	DEPDC1	527397	2560.3	2112.82	808.363	943.696	879.868	817.323
505919	3657.78	-1.5139	0.270689	-5.59275	2.23502e-08	3.35938e-07	NC_037352.1	33878187	34015891	-	protein_coding	HIP1	505919	5200.86	7786.99	2302.06	2479.61	2203.24	1973.93
786577	1075.58	1.54067	0.275476	5.59277	2.23475e-08	3.35938e-07	NC_037356.1	41043073	41052780	+	protein_coding	TTC9C	786577	411.298	522.847	1388.83	1247.72	1249.31	1633.48
534742	2617.05	-1.43362	0.256463	-5.58995	2.27129e-08	3.41147e-07	NC_037330.1	35038503	35096482	+	protein_coding	SLC25A24	534742	4510.91	4559.91	1449.11	1917.66	1471.5	1793.21
508357	705.403	-1.58237	0.283129	-5.58887	2.28554e-08	3.43044e-07	NC_037335.1	82557950	82712965	+	protein_coding	ERCC6L2	508357	1316.38	1238.55	378.172	386.558	529.17	383.594
507939	10970.3	1.37454	0.246004	5.58748	2.30385e-08	3.45545e-07	NC_037349.1	59282336	59296073	+	protein_coding	RPN1	507939	4673.64	5868.46	13492.8	12420.1	15043.4	14323.6
540425	1932.47	-1.53364	0.274568	-5.58565	2.32831e-08	3.48716e-07	NC_037332.1	26774192	26794819	+	protein_coding	RARG	540425	3269.21	3631.36	1192.31	891.422	1392.08	1218.41
535439	2702.27	-1.48312	0.265519	-5.58576	2.32677e-08	3.48716e-07	NC_037357.1	13491459	13564454	-	protein_coding	SMARCA1	535439	4909.94	4597.05	1693.52	1449.94	2080.09	1483.07
100847773	400.063	1.70401	0.305233	5.58267	2.36856e-08	3.54493e-07	NC_037345.1	65712838	65718615	+	protein_coding	LOC100847773	100847773	166.08	147.14	596.983	554.387	427.441	508.349
282653	94.4137	3.16307	0.566703	5.58153	2.38415e-08	3.56573e-07	NC_037331.1	65433646	65447845	-	protein_coding	AQP1	282653	8.91704	17.1425	129.635	160.951	59.7882	190.048
618689	764.485	1.69162	0.303102	5.58102	2.39111e-08	3.57241e-07	NC_037349.1	14730422	14734537	+	protein_coding	SS18L2	618689	339.962	262.852	950.384	773.804	1018.18	1241.72
786844	72.2429	3.71728	0.666064	5.58096	2.39201e-08	3.57241e-07	NC_037357.1	138512143	138541697	+	protein_coding	MXRA5	786844	8.91704	2.85709	175.049	118.994	85.6667	41.9738
785291	1970.14	-1.36351	0.244386	-5.57931	2.41468e-08	3.60371e-07	NC_037328.1	71511347	71782302	-	protein_coding	DLG1	785291	3421.91	3261.37	1211.31	1385.97	1366.21	1174.1
516949	20.7516	-5.02759	0.901174	-5.57893	2.41996e-08	3.60903e-07	NC_037330.1	54095002	54111588	+	protein_coding	GBP5	516949	54.6169	67.1415	0	2.7513	0	0
novel.54	89.4273	3.21945	0.577108	5.5786	2.42465e-08	3.61347e-07	NC_037329.1	125802668	125806446	-	NA	NA	novel.54	14.4902	8.57126	164.315	181.586	58.0035	109.598
529336	290.612	1.80514	0.323707	5.57647	2.45444e-08	3.65527e-07	NC_037334.1	34474472	34619698	-	protein_coding	TNFAIP8	529336	92.5143	121.426	355.878	445.711	378.361	349.781
508575	3540.99	-1.33283	0.239037	-5.57583	2.46352e-08	3.6662e-07	NC_037348.1	41190590	41267485	+	protein_coding	G2E3	508575	6143.84	5752.75	2226.09	2609.61	2208.59	2305.06
282000	215.673	-2.06349	0.370189	-5.57417	2.48715e-08	3.69876e-07	NC_037343.1	1238714	1252743	+	protein_coding	PRELP	282000	459.227	425.706	98.2586	77.7243	83.882	149.24
504797	1123.66	-1.76674	0.317097	-5.57161	2.52394e-08	3.75082e-07	NC_037350.1	15936465	16146766	-	protein_coding	TRERF1	504797	1776.72	2507.09	431.843	566.768	787.955	671.58
536281	1087.17	-2.73584	0.491243	-5.56922	2.55879e-08	3.79993e-07	NC_037356.1	1991656	2637475	-	protein_coding	FAT3	536281	2854.57	2269.96	518.541	488.356	312.326	79.2838
529067	44.1346	4.33327	0.778371	5.5671	2.59013e-08	3.84376e-07	NC_037353.1	40509728	40656785	+	protein_coding	PLPP4	529067	2.22926	1.42854	78.4418	85.2904	32.125	65.2925
535907	53.0348	4.28738	0.770164	5.56685	2.5939e-08	3.84665e-07	NC_037346.1	42281979	42299892	-	protein_coding	KCNH4	535907	4.45852	0	110.644	72.2217	29.4479	101.437
616612	54.3784	3.74967	0.67402	5.56314	2.64959e-08	3.92646e-07	NC_037329.1	46962430	47199808	-	protein_coding	LYPD6B	616612	4.45852	4.28563	68.5333	67.4069	130.285	51.3013
282608	330.885	-1.94519	0.34971	-5.56231	2.66231e-08	3.94254e-07	NC_037331.1	38153207	38673177	+	protein_coding	CACNA2D1	282608	849.348	471.419	131.287	193.967	159.733	179.554
784385	222.192	2.99411	0.538337	5.56178	2.6704e-08	3.95175e-07	NC_037343.1	40270272	40271216	-	pseudogene	LOC784385	784385	49.0437	19.9996	497.073	287.511	379.254	100.271
514428	696.095	1.581	0.284278	5.56145	2.67538e-08	3.95634e-07	NC_037354.1	25178167	25190244	-	protein_coding	PPP1R3B	514428	345.535	242.852	886.805	962.956	813.834	924.589
616955	441.42	2.55811	0.460002	5.56109	2.68097e-08	3.96182e-07	NC_037356.1	28218788	28225792	+	protein_coding	NRGN	616955	69.107	124.283	1007.36	746.291	400.67	300.812
107131180	46.8623	3.72585	0.670024	5.56077	2.6858e-08	3.96616e-07	NC_037357.1	123081000	123182408	+	protein_coding	MAP7D2	107131180	2.22926	5.71417	67.7076	68.7825	59.7882	76.9519
614701	368.842	2.06534	0.371491	5.55959	2.70404e-08	3.99031e-07	NC_037350.1	50325600	50461349	+	protein_coding	SLC22A23	614701	158.277	68.5701	574.689	478.726	524.708	408.078
112444681	107076	-1.77104	0.318742	-5.55636	2.75456e-08	4.062e-07	NC_037354.1	6217391	6221524	-	pseudogene	LOC112444681	112444681	246653	162077	78458.3	48588.7	64567.7	42109
535858	93.3704	2.78737	0.501675	5.55614	2.75812e-08	4.06441e-07	NC_037349.1	14658101	14689961	+	protein_coding	VIPR1	535858	21.178	12.8569	148.627	147.195	149.917	80.4497
517768	524.414	-2.19947	0.395947	-5.55496	2.77667e-08	4.0889e-07	NC_037357.1	16491923	16826573	-	protein_coding	HS6ST2	517768	1387.71	834.269	216.334	116.93	281.094	310.14
100337167	96.2145	-3.06753	0.552436	-5.55274	2.8123e-08	4.13847e-07	NC_037336.1	7360730	8247222	+	protein_coding	ADGRB3	100337167	255.25	222.853	8.25703	28.2008	46.4028	16.3231
514128	934.172	1.75182	0.315656	5.54975	2.86074e-08	4.20681e-07	NC_037350.1	15688029	15697325	+	protein_coding	BYSL	514128	331.045	378.564	1085.8	1099.83	980.705	1729.09
517349	839.743	-1.88415	0.339593	-5.54826	2.88529e-08	4.23994e-07	NC_037350.1	15601892	15678939	-	protein_coding	USP49	517349	1301.89	2001.39	445.88	611.477	325.712	352.113
516063	14452.4	1.81001	0.326284	5.54734	2.90044e-08	4.25924e-07	NC_037345.1	51355188	51362728	-	protein_coding	RPS19	516063	6259.76	4312.77	18699.7	11902.1	20089.7	25450.1
112443468	14.5842	-5.75974	1.03846	-5.54641	2.91602e-08	4.27914e-07	NC_037349.1	36132558	36136463	+	protein_coding	LOC112443468	112443468	64.6485	22.8567	0	0	0	0
522073	2608	1.38167	0.249221	5.54393	2.95754e-08	4.33703e-07	NC_037345.1	55968592	55977022	+	protein_coding	RCN3	522073	1338.67	1155.69	3625.66	2885.43	3334.75	3307.77
282468	98.7246	2.83107	0.511085	5.53933	3.03626e-08	4.44938e-07	NC_037328.1	135336889	135423994	+	protein_coding	SLCO2A1	282468	24.5219	9.99981	140.369	181.586	90.1285	145.742
614583	347.976	2.43782	0.440105	5.53917	3.03902e-08	4.45032e-07	NC_037343.1	73094209	73105682	-	protein_coding	SERTAD4	614583	103.661	61.4274	478.082	383.119	260.57	801
781381	222.768	2.56632	0.463324	5.53892	3.04339e-08	4.45363e-07	NC_037335.1	74632112	74632908	+	protein_coding	LOC781381	781381	64.6485	31.428	457.439	244.866	370.33	167.895
527590	90.2641	3.09699	0.559338	5.53688	3.07912e-08	4.50279e-07	NC_037343.1	51003854	51006199	-	protein_coding	MMP23	527590	22.2926	2.85709	137.892	144.443	103.514	130.585
132345151	40.4826	5.38861	0.973291	5.53648	3.08604e-08	4.50977e-07	NC_037331.1	113043994	113048742	+	lncRNA	LOC132345151	132345151	0	0	80.0932	85.2904	13.3854	64.1266
132343974	64.8356	3.81737	0.689682	5.53498	3.11264e-08	4.54549e-07	NC_037353.1	42826281	42827179	-	protein_coding	LOC132343974	132343974	6.68778	2.85709	113.121	87.3538	146.347	32.6463
781514	1318.05	1.90114	0.343485	5.53485	3.11486e-08	4.54558e-07	NC_037334.1	11841913	11866529	-	protein_coding	ZSWIM4	781514	446.967	461.42	2431.69	1345.39	1140.44	2082.37
781692	73.1587	3.35479	0.60636	5.53268	3.15381e-08	4.59923e-07	NC_037339.1	37397629	37398443	+	protein_coding	LOC781692	781692	4.45852	12.8569	137.067	81.1634	142.778	60.6288
505968	540.457	1.56241	0.282504	5.53058	3.19175e-08	4.65134e-07	NC_037330.1	69086078	69124422	-	protein_coding	ACADM	505968	217.353	245.71	682.031	770.364	603.236	724.048
504220	866.252	1.44808	0.262024	5.5265	3.26676e-08	4.75736e-07	NC_037337.1	21989649	22026918	+	protein_coding	SLC7A7	504220	438.05	357.136	1082.5	1053.06	1098.5	1168.27
782486	145.084	4.01077	0.726086	5.52382	3.31708e-08	4.82731e-07	NC_037336.1	98319163	98319580	+	protein_coding	LOC782486	782486	6.68778	11.4283	251.014	206.348	381.038	13.9913
504305	1248.64	1.62484	0.294233	5.5223	3.34594e-08	4.86593e-07	NC_037331.1	92569434	92586822	-	protein_coding	IMPDH1	504305	434.706	594.274	1945.36	1720.25	1547.35	1249.89
511007	1385.06	-1.80145	0.326315	-5.52058	3.37886e-08	4.91043e-07	NC_037346.1	39737409	39842818	-	protein_coding	FBXL20	511007	2667.31	2664.23	501.202	993.908	887.9	595.794
504418	282.57	1.87227	0.339206	5.51956	3.39856e-08	4.93564e-07	NC_037346.1	56206301	56217714	+	protein_coding	SLC25A19	504418	84.7119	114.283	440.1	323.966	414.056	318.301
526521	634.8	1.60467	0.290752	5.51903	3.40886e-08	4.94719e-07	NC_037334.1	20418639	20426784	+	protein_coding	DOHH	526521	256.365	272.852	822.4	714.651	728.167	1014.37
282326	794.28	2.2294	0.404035	5.51784	3.43188e-08	4.97717e-07	NC_037353.1	42285636	42343167	+	protein_coding	HTRA1	282326	335.504	101.427	1311.22	857.718	983.382	1176.43
525346	1646.19	-2.17779	0.394801	-5.51618	3.46449e-08	5.02101e-07	NC_037338.1	74447678	74666712	-	protein_coding	NCOA1	525346	3032.91	3915.64	459.091	1015.92	1043.17	410.41
767945	887.499	-1.49753	0.271535	-5.51508	3.48625e-08	5.04907e-07	NC_037345.1	47043489	47105734	+	protein_coding	ZNF566	767945	1523.7	1612.83	523.496	632.799	451.535	580.637
614598	225.957	1.92162	0.348478	5.51432	3.50128e-08	5.06735e-07	NC_037329.1	125920826	125934053	+	protein_coding	MAP3K6	614598	79.1387	74.2843	352.575	248.305	266.816	334.624
novel.720	48.219	5.4099	0.98137	5.5126	3.53568e-08	5.11362e-07	NW_020192016.1	387	9144	+	NA	NA	novel.720	0	0	99.91	148.57	30.3403	10.4934
618138	20145.8	-1.74592	0.316742	-5.51213	3.54507e-08	5.12017e-07	NC_037331.1	12063953	12076659	+	protein_coding	PEG10	618138	42591.1	33803.6	9433.65	13496.5	14217.1	7332.59
534935	2876.81	-1.35423	0.245681	-5.51214	3.54506e-08	5.12017e-07	NC_037351.1	54590671	54976832	-	protein_coding	TCF4	534935	4304.7	5427.04	1812.42	1999.51	1824.88	1892.32
533796	386.022	-1.96024	0.355686	-5.51115	3.56494e-08	5.14535e-07	NC_037332.1	77481516	77732133	-	protein_coding	BICD1	533796	619.734	928.553	188.26	262.749	130.285	186.55
539566	3758.37	-1.3478	0.244722	-5.50747	3.64032e-08	5.25054e-07	NC_037347.1	37164879	37370342	-	protein_coding	NIPBL	539566	6196.23	6491.3	2111.32	2472.73	2710.1	2568.56
540823	385.616	-1.75239	0.318319	-5.50515	3.68857e-08	5.31649e-07	NC_037335.1	83089501	83115232	-	protein_coding	ZNF367	540823	620.849	844.269	161.838	247.617	210.597	228.524
539873	2366.27	-2.36243	0.429245	-5.50369	3.71924e-08	5.35702e-07	NC_037329.1	52173846	52310458	+	protein_coding	ZEB2	539873	4719.34	5672.75	452.485	708.46	824.542	1820.03
786557	1430.93	-1.66875	0.303225	-5.50333	3.72687e-08	5.36435e-07	NC_037328.1	70227658	70335506	-	protein_coding	LRCH3	786557	2027.51	3285.65	686.159	995.283	728.167	862.794
540846	1205.32	-1.79457	0.326147	-5.50235	3.74759e-08	5.39049e-07	NC_037331.1	22097661	22196624	-	protein_coding	ETV1	540846	3019.53	1609.97	537.533	652.746	588.959	823.152
novel.340	33.4914	5.32372	0.967713	5.50134	3.76918e-08	5.41784e-07	NC_037341.1	69660847	69667050	+	NA	NA	novel.340	0	0	56.9735	43.333	33.0174	67.6244
538062	318.159	-2.56744	0.466896	-5.49894	3.82083e-08	5.48833e-07	NC_037334.1	83843438	84324060	-	protein_coding	EDIL3	538062	750.146	705.701	54.4964	128.623	207.028	62.9607
541058	2222.14	-1.68479	0.306401	-5.49865	3.82719e-08	5.49373e-07	NC_037337.1	54224179	54365429	+	protein_coding	RFX7	541058	3472.07	4815.62	1008.18	1682.42	1028.89	1325.67
618468	313.348	2.86356	0.520885	5.49749	3.85244e-08	5.5262e-07	NC_037340.1	64841048	64845761	+	protein_coding	SPAG4	618468	51.273	57.1417	577.166	601.847	105.299	487.362
504285	1536.71	1.49302	0.271596	5.49719	3.85888e-08	5.53167e-07	NC_037334.1	21224380	21239112	-	protein_coding	SPPL2B	504285	609.703	764.271	2208.75	2111.62	1604.47	1921.47
510080	981.338	-2.58103	0.469593	-5.4963	3.87834e-08	5.55578e-07	NC_037333.1	94579876	94757659	-	protein_coding	ANTXR2	510080	2906.95	1591.4	223.765	241.427	198.104	726.379
286849	177.994	2.19099	0.398802	5.49392	3.931e-08	5.6274e-07	NC_037340.1	74842417	74853117	+	protein_coding	CD40	286849	47.9291	52.8561	255.968	169.893	219.521	321.799
533187	3453.72	-1.70007	0.309462	-5.49361	3.9379e-08	5.63305e-07	NC_037328.1	52133122	52431211	+	protein_coding	BBX	533187	5366.94	7568.42	1429.29	2197.6	2513.78	1646.3
100336047	169.656	2.27273	0.413712	5.49351	3.9403e-08	5.63305e-07	NC_037331.1	117258696	117268826	-	protein_coding	CNPY1	100336047	47.9291	42.8563	200.646	337.722	215.059	173.725
536784	204.976	-2.06498	0.375936	-5.4929	3.95382e-08	5.64089e-07	NC_037328.1	56425465	56482240	+	protein_coding	PLCXD2	536784	426.903	415.706	104.039	63.9678	132.962	86.2794
508899	1346.81	-1.5607	0.284126	-5.49298	3.95215e-08	5.64089e-07	NC_037340.1	64051936	64148320	-	protein_coding	NCOA6	508899	2633.87	2215.67	667.994	1000.1	871.837	691.401
516598	778.822	-1.91889	0.349331	-5.49303	3.95088e-08	5.64089e-07	NC_037345.1	50402782	50437829	+	protein_coding	AXL	516598	1729.91	1359.97	398.814	273.067	595.205	315.969
132344765	43.1658	5.37445	0.9787	5.49142	3.98723e-08	5.6847e-07	NW_020191235.1	2831	3605	+	lncRNA	LOC132344765	132344765	0	0	70.1847	126.56	51.757	10.4934
785028	387.596	-2.11188	0.384783	-5.48849	4.05384e-08	5.77576e-07	NC_037330.1	99864089	99881617	-	protein_coding	LURAP1	785028	964.155	648.559	188.26	261.374	160.625	102.603
519163	2042.06	1.5525	0.282874	5.48831	4.05795e-08	5.77771e-07	NC_037334.1	44171888	44182786	-	protein_coding	KLF16	519163	1016.54	741.414	3181.43	2118.5	2566.43	2628.02
514889	359.854	1.797	0.327554	5.48611	4.10876e-08	5.8461e-07	NC_037328.1	2098170	2129613	-	protein_coding	IFNGR2	514889	161.621	102.855	506.982	451.213	402.455	534
785761	82.4439	2.59233	0.47254	5.48596	4.11241e-08	5.84734e-07	NC_037329.1	60302889	60304264	+	protein_coding	LOC785761	785761	17.8341	17.1425	111.47	107.989	132.962	107.266
407209	319.293	-2.30409	0.420106	-5.48454	4.14554e-08	5.89047e-07	NC_037331.1	11992412	12063687	-	protein_coding	SGCE	407209	924.028	459.991	132.938	76.3486	119.576	202.873
517889	39.5922	4.89291	0.892232	5.48389	4.16066e-08	5.90797e-07	NC_037328.1	142565464	142569246	-	protein_coding	TFF3	517889	1.11463	0	59.4506	56.4017	97.2674	23.3188
538903	3423.11	1.47063	0.268229	5.48274	4.18778e-08	5.94247e-07	NC_037335.1	76005564	76008280	-	protein_coding	SIGMAR1	538903	1286.28	1815.68	4219.34	3946.05	4172.68	5098.65
787484	202.472	2.57959	0.470508	5.48257	4.19194e-08	5.94436e-07	NC_037328.1	158271644	158293069	-	pseudogene	LOC787484	787484	59.0754	27.1423	342.667	198.094	417.625	170.227
526045	5679.5	1.29642	0.236487	5.48199	4.20576e-08	5.95995e-07	NC_037338.1	104267121	104278746	-	protein_coding	SURF4	526045	2717.47	2999.94	7383.43	6574.92	6805.15	7596.09
532001	823.738	-1.60249	0.292448	-5.47956	4.26385e-08	6.0382e-07	NC_037331.1	26321420	26469306	-	protein_coding	SNX13	532001	1470.2	1531.4	445.88	563.329	364.976	566.646
132344304	33.8471	-4.71429	0.860837	-5.47639	4.34079e-08	6.14303e-07	NC_037357.1	14410771	14421377	+	lncRNA	LOC132344304	132344304	168.309	27.1423	4.95422	0	2.67708	0
novel.219	85.3845	-2.76611	0.505122	-5.47613	4.3473e-08	6.14812e-07	NC_037335.1	95541972	95544381	-	NA	NA	novel.219	208.436	197.139	20.6426	48.1478	16.9549	20.9869
528842	417.784	2.44748	0.447212	5.47275	4.43115e-08	6.26249e-07	NC_037344.1	68684732	68692549	+	protein_coding	NEFH	528842	105.89	91.4268	596.157	967.77	500.615	244.847
100336475	43.3702	5.36337	0.980066	5.47245	4.43848e-08	6.26865e-07	NC_037356.1	5770498	5777503	+	protein_coding	LOC100336475	100336475	0	0	52.845	143.068	52.6493	11.6594
100294979	3862.92	1.74678	0.319239	5.47171	4.4571e-08	6.28651e-07	NC_037337.1	42857655	42862131	+	protein_coding	ARF6	100294979	1377.68	1564.26	4538.89	3962.56	4145.02	7589.09
534306	3001.04	1.85833	0.339621	5.47176	4.45586e-08	6.28651e-07	NC_037342.1	77140135	77180691	+	protein_coding	MADD	534306	750.146	1377.12	4329.99	4376.63	4652.77	2519.59
513836	98.3696	-2.72544	0.498252	-5.46999	4.50051e-08	6.33925e-07	NC_037339.1	12701130	12742354	+	protein_coding	TNFSF11	513836	144.902	318.565	28.0739	26.8252	50.8646	20.9869
100848077	452.075	-1.70691	0.312044	-5.4701	4.4979e-08	6.33925e-07	NC_037345.1	59520717	59550679	-	protein_coding	LOC100848077	100848077	863.838	832.841	239.454	235.236	338.205	202.873
281375	568.143	1.98739	0.363482	5.46766	4.5602e-08	6.41903e-07	NC_037352.1	35596133	35604463	-	protein_coding	SERPINE1	281375	232.958	135.712	1064.33	594.969	572.896	807.995
513562	8453.76	-1.35224	0.247328	-5.46737	4.56758e-08	6.42512e-07	NC_037330.1	66707420	66741774	+	protein_coding	FUBP1	513562	15163.4	13416.9	4792.38	6253.02	5246.19	5850.68
786930	17.62	-4.94903	0.90535	-5.46643	4.59202e-08	6.45519e-07	NC_037334.1	52042570	52045426	-	pseudogene	LOC786930	786930	51.273	51.4276	0	0.687825	0	2.33188
513362	148.788	3.3905	0.621062	5.4592	4.7828e-08	6.7189e-07	NC_037333.1	19173913	19254234	-	protein_coding	NPNT	513362	13.3756	19.9996	165.966	478.726	151.701	62.9607
520207	181.366	2.64037	0.483677	5.45896	4.78931e-08	6.72356e-07	NC_037348.1	60271215	60379854	-	protein_coding	SYNE3	520207	46.8145	27.1423	303.033	389.309	193.642	128.253
616090	1906.95	1.40969	0.258257	5.4585	4.80174e-08	6.73651e-07	NC_037334.1	43960111	43968936	-	protein_coding	MBD3	616090	783.585	1009.98	2546.47	2167.34	2327.28	2607.04
538703	30.7329	-3.88439	0.71199	-5.45568	4.87849e-08	6.83963e-07	NC_037332.1	105263613	105271979	-	protein_coding	KCNA1	538703	79.1387	88.5697	0.825703	6.19043	2.67708	6.99563
511983	229.731	-1.94226	0.356332	-5.45071	5.0168e-08	7.02886e-07	NC_037329.1	22360423	22397285	-	protein_coding	SCRN3	511983	595.212	321.422	108.167	118.306	118.684	116.594
523609	7334.11	1.5168	0.278299	5.45024	5.03025e-08	7.04301e-07	NC_037334.1	38775912	38779467	+	protein_coding	PRELID1	523609	3099.79	3357.08	8461.8	7610.1	9087.81	12388.1
132343837	57.136	3.47409	0.637444	5.45003	5.03618e-08	7.04664e-07	NC_037352.1	2528860	2537830	+	protein_coding	LOC132343837	132343837	2.22926	9.99981	83.396	94.2321	98.1598	54.7991
614207	374.06	2.84338	0.521824	5.44891	5.06783e-08	7.08622e-07	NC_037357.1	75428056	75502771	+	protein_coding	LOC614207	614207	72.4509	58.5703	742.307	636.926	617.514	116.594
101903585	354.545	2.09706	0.385011	5.44675	5.12986e-08	7.16819e-07	NC_037339.1	32604360	32606863	-	protein_coding	RASL11A	101903585	85.8265	128.569	529.275	282.696	463.136	637.768
789710	368.647	2.20282	0.404561	5.44496	5.18168e-08	7.2358e-07	NC_037348.1	27672085	27709653	+	protein_coding	KLF13	789710	107.004	99.9981	483.862	588.779	686.226	246.013
534599	718.171	1.80497	0.331501	5.44483	5.18538e-08	7.23617e-07	NC_037331.1	76758599	76768457	-	protein_coding	OGDH	534599	314.326	211.424	916.53	878.353	705.858	1282.53
767880	107.31	-2.25974	0.415412	-5.43976	5.33522e-08	7.44034e-07	NC_037353.1	37239192	37268612	+	protein_coding	ENO4	767880	210.665	251.424	51.1936	58.4652	34.8021	37.31
788926	7012.04	2.44689	0.450275	5.4342	5.50424e-08	7.66589e-07	NC_037338.1	9741444	9810551	-	protein_coding	HK2	788926	1038.84	2271.38	7037.46	13975.9	13878.9	3869.75
613327	71.2448	3.22001	0.592536	5.43428	5.50187e-08	7.66589e-07	NC_037347.1	14837561	14973386	-	protein_coding	RGS7BP	613327	12.2609	5.71417	109.818	88.0417	58.8959	152.738
538865	44.6355	5.34392	0.98354	5.43336	5.53042e-08	7.69218e-07	NC_037331.1	68911990	68914205	+	protein_coding	HOXA4	538865	0	0	53.6707	162.327	40.1563	11.6594
526221	151.056	3.39028	0.623968	5.43342	5.52846e-08	7.69218e-07	NC_037333.1	104959374	104961361	+	protein_coding	DRD5	526221	17.8341	15.714	403.769	262.061	43.7257	163.231
785659	675.494	1.6329	0.300544	5.43315	5.5367e-08	7.69583e-07	NC_037328.1	117361863	117380744	+	protein_coding	SIAH2	785659	224.041	329.994	866.162	1047.56	819.188	766.021
614425	2508.81	1.44327	0.265664	5.43268	5.55131e-08	7.71105e-07	NC_037334.1	44190925	44199140	-	protein_coding	ABHD17A	614425	1102.37	1208.55	3559.6	2479.61	3431.13	3271.62
506708	559.075	1.75646	0.323385	5.43147	5.5891e-08	7.75843e-07	NC_037352.1	39065605	39189390	+	protein_coding	RADIL	506708	196.175	227.138	815.794	573.646	945.903	595.794
536891	1032.42	-1.41426	0.260406	-5.43099	5.60418e-08	7.77424e-07	NC_037335.1	95349146	95407001	+	protein_coding	FKTN	536891	1804.59	1754.25	606.892	687.138	754.045	587.633
510817	763.686	-1.58837	0.292632	-5.42785	5.7036e-08	7.90694e-07	NC_037329.1	58559695	58612732	-	protein_coding	SPOPL	510817	1246.16	1525.68	412.026	495.922	357.837	544.493
505099	256.208	2.16951	0.399797	5.42652	5.74634e-08	7.96094e-07	NC_037340.1	11128669	11160798	+	lncRNA	LOC505099	505099	99.2021	47.1419	279.913	477.351	302.511	331.126
530005	1302.81	2.12747	0.392184	5.42468	5.806e-08	8.03831e-07	NC_037349.1	45540764	45559683	+	protein_coding	WNT5A	530005	411.298	358.564	2173.25	1825.49	751.368	2296.9
789674	1588	1.47697	0.272284	5.4244	5.81501e-08	8.0455e-07	NC_037330.1	119973239	119983822	+	protein_coding	CAPN10	789674	689.956	742.843	2411.88	1603.32	2067.6	2012.41
540776	311.496	1.89983	0.350374	5.42228	5.88421e-08	8.13056e-07	NC_037330.1	15512386	15521157	-	protein_coding	EFNA3	540776	122.609	91.4268	401.292	297.141	515.785	440.725
539138	343.274	1.86152	0.343307	5.42232	5.88289e-08	8.13056e-07	NC_037356.1	43322775	43324014	-	protein_coding	ZNHIT2	539138	140.443	101.427	523.496	329.468	435.472	529.336
618429	2444.66	1.35007	0.249055	5.42076	5.93458e-08	8.19478e-07	NC_037352.1	1528781	1534840	+	protein_coding	TBL3	618429	1255.07	1127.12	3199.6	3132.36	2641.39	3312.43
521633	1319.72	-1.56553	0.288833	-5.4202	5.9533e-08	8.21525e-07	NC_037334.1	96372303	96475051	+	protein_coding	LNPEP	521633	2082.13	2677.09	611.846	951.263	730.844	865.126
100125233	1375.23	-1.34107	0.247541	-5.41758	6.04096e-08	8.33074e-07	NC_037341.1	36760002	37063813	-	protein_coding	STAU2	100125233	2350.75	2282.81	811.666	949.199	967.32	889.611
539654	49.9652	-3.01584	0.55672	-5.41715	6.05561e-08	8.34548e-07	NC_037334.1	52423817	52427003	+	protein_coding	PCDHGA2	539654	122.609	124.283	6.60562	18.5713	16.0625	11.6594
515589	1729.79	1.3506	0.249396	5.4155	6.11179e-08	8.4174e-07	NC_037340.1	51429887	51443748	+	protein_coding	ADISSP	515589	781.356	904.268	2285.55	1989.19	2093.48	2324.88
613927	13141.6	1.2424	0.229471	5.41419	6.15655e-08	8.47351e-07	NC_037338.1	86859609	86882949	+	protein_coding	PDIA6	613927	6897.33	6759.87	16309.3	17413.7	16194.6	15275
515229	434.879	1.71577	0.317018	5.41222	6.22497e-08	8.56208e-07	NC_037346.1	34381978	34386152	-	protein_coding	MIEF2	515229	142.673	195.71	641.571	506.24	653.209	469.873
517336	1712.74	-1.51457	0.280137	-5.40655	6.42513e-08	8.83162e-07	NC_037344.1	58611027	58894005	+	protein_coding	MED13L	517336	3105.36	2979.94	826.528	1189.94	1258.23	916.427
524078	300.926	-3.10579	0.574557	-5.40554	6.46149e-08	8.87581e-07	NC_037344.1	19415086	19502270	+	protein_coding	SLC7A11	524078	237.416	1267.12	24.7711	56.4017	119.576	100.271
539655	974.116	-1.67196	0.309317	-5.40532	6.46922e-08	8.88063e-07	NC_037332.1	60525602	60664443	-	protein_coding	CDK17	539655	1464.62	2155.67	455.788	455.34	660.347	652.925
506672	1225.74	1.84545	0.341427	5.40512	6.47662e-08	8.885e-07	NC_037329.1	121953136	121990029	+	protein_coding	ADGRB2	506672	375.63	499.99	1858.66	1132.85	2251.43	1235.89
782021	251.301	-2.31322	0.428122	-5.40318	6.54705e-08	8.97576e-07	NC_037349.1	43393663	43394262	+	pseudogene	LOC782021	782021	757.948	334.279	63.5791	86.666	134.747	130.585
506054	178.976	2.5664	0.475167	5.40103	6.62576e-08	9.07187e-07	NC_037328.1	144424402	144426738	+	protein_coding	LRRC3	506054	27.8657	49.999	309.639	312.961	261.462	111.93
515853	356.201	1.82134	0.33722	5.40104	6.62541e-08	9.07187e-07	NC_037330.1	34701841	34713625	+	protein_coding	HENMT1	515853	139.329	118.569	535.055	388.621	370.33	585.301
510194	3975.32	-1.27529	0.236155	-5.40025	6.65483e-08	9.10575e-07	NC_037329.1	131855283	131894540	+	protein_coding	HP1BP3	510194	6258.65	6858.44	2523.35	2909.5	2694.93	2607.04
520743	94.4499	-3.76035	0.696975	-5.39525	6.84286e-08	9.35695e-07	NC_037328.1	149798346	150141485	-	protein_coding	KCNJ6	520743	348.879	161.425	14.0369	3.43913	36.5868	2.33188
541274	467.025	-1.53539	0.284689	-5.39322	6.9205e-08	9.45697e-07	NC_037330.1	66663308	66707306	-	protein_coding	DNAJB4	541274	931.831	737.129	250.188	284.072	301.618	297.314
783217	2749.42	1.59085	0.295048	5.39183	6.97454e-08	9.52464e-07	NC_037344.1	53223798	53284518	-	protein_coding	MLXIP	783217	957.467	1354.26	3829.61	3818.81	4000.46	2535.92
281758	3149.07	1.48374	0.275271	5.39012	7.04117e-08	9.6094e-07	NC_037329.1	122287098	122294639	+	protein_coding	FABP3	281758	1209.37	1619.97	3751.17	3939.86	3425.78	4948.24
516108	1641.54	1.65089	0.306323	5.38939	7.0697e-08	9.64208e-07	NC_037352.1	582897	584292	-	protein_coding	LOC516108	516108	707.79	619.988	2360.68	1782.16	1580.37	2798.25
317663	104.013	2.42595	0.450203	5.38857	7.10219e-08	9.68012e-07	NC_037346.1	47767170	47778985	-	protein_coding	CYB561	317663	26.7511	22.8567	154.406	108.676	178.472	132.917
508868	3530.79	1.30168	0.241645	5.38674	7.17482e-08	9.77279e-07	NC_037349.1	49374566	49377717	-	protein_coding	RBM15B	508868	1783.41	1758.54	4135.95	4179.92	5010.61	4316.3
517052	3902.4	1.60699	0.298412	5.38516	7.23816e-08	9.85269e-07	NC_037335.1	79260861	79321394	-	protein_coding	GOLM1	517052	1639.62	1607.11	5893.87	6402.97	4161.97	3708.85
508297	89.8068	3.15492	0.586032	5.38353	7.30395e-08	9.93583e-07	NC_037334.1	44401340	44405294	+	protein_coding	SOWAHA	508297	8.91704	15.714	85.8731	163.702	201.674	62.9607
767940	7121.84	1.3987	0.2599	5.38169	7.37894e-08	1.00249e-06	NC_037329.1	120969737	120986312	-	protein_coding	RBBP4	767940	3489.91	3248.51	7278.57	8670.73	9280.56	10762.8
101902926	1035.33	-1.58237	0.294024	-5.38177	7.37583e-08	1.00249e-06	NC_037345.1	59367449	59414205	-	protein_coding	LOC101902926	101902926	1820.19	1932.82	565.606	676.82	762.969	453.55
534114	47.917	-3.3121	0.615717	-5.37926	7.4794e-08	1.01548e-06	NC_037336.1	11448245	11697445	+	protein_coding	RIMS1	534114	154.934	91.4268	7.43133	6.19043	20.5243	6.99563
515660	955.375	1.73218	0.322042	5.37874	7.50075e-08	1.01772e-06	NC_037352.1	1361406	1366861	+	protein_coding	NUBP2	515660	277.543	457.134	1379.75	1020.73	1044.06	1553.03
535916	1109.49	2.44792	0.455356	5.37584	7.62271e-08	1.03361e-06	NC_037351.1	48598697	48629007	-	protein_coding	SMAD7	535916	245.219	277.137	1722.42	1089.52	582.712	2739.95
617104	1996.93	1.90133	0.353692	5.37566	7.63047e-08	1.03399e-06	NC_037328.1	66820311	66861502	+	protein_coding	FAM162A	617104	526.105	848.555	2318.57	2629.56	3930.85	1727.92
112441473	30.1131	-3.85714	0.717616	-5.37494	7.6608e-08	1.0361e-06	NC_037328.1	148359084	148363908	+	protein_coding	LOC112441473	112441473	65.7632	98.5695	1.65141	3.43913	8.92361	2.33188
613482	33.838	5.24846	0.976428	5.37516	7.65152e-08	1.0361e-06	NC_037337.1	20853774	20855801	-	protein_coding	LTB4R	613482	0	0	39.6337	49.5234	24.0938	89.7772
508218	4557.94	1.28921	0.239851	5.37503	7.65681e-08	1.0361e-06	NC_037338.1	105908929	105928079	+	protein_coding	RABL6	508218	2273.84	2332.81	6401.67	5636.04	5503.19	5200.08
782419	261.72	3.09972	0.576739	5.37456	7.67697e-08	1.03762e-06	NC_037354.1	32978688	32981447	+	protein_coding	ZNF703	782419	63.5339	9.99981	255.968	546.133	149.024	545.659
768311	12572.2	1.59111	0.296108	5.37341	7.726e-08	1.04358e-06	NC_037338.1	87862014	87893173	+	protein_coding	YWHAQ	768311	4720.46	5842.74	13094	13336.2	16178.5	22261.3
538489	742.941	-1.55647	0.289675	-5.37315	7.73737e-08	1.04445e-06	NC_037335.1	83792461	83819890	-	protein_coding	ZNF484	538489	1125.78	1547.11	476.431	491.107	357.837	459.38
503554	341.818	2.18377	0.406492	5.37225	7.77611e-08	1.049e-06	NC_037345.1	62124751	62126265	+	protein_coding	COX6B2	503554	130.412	62.8559	483.036	279.257	621.976	473.371
513038	313.486	-2.71168	0.504833	-5.37144	7.81085e-08	1.05301e-06	NC_037330.1	19953195	19966059	+	protein_coding	CTSK	513038	1257.3	215.71	113.121	97.6712	75.8507	121.258
614997	8089.23	1.81164	0.337312	5.37082	7.83806e-08	1.05601e-06	NC_037329.1	126708948	126720207	-	protein_coding	LIN28A	614997	2555.85	3347.08	9867.15	11613.2	14867.6	6284.41
615798	161.242	2.41293	0.449325	5.37012	7.86854e-08	1.05944e-06	NC_037336.1	28522086	28642518	-	protein_coding	PKIB	615798	43.4706	34.285	301.382	279.257	178.472	130.585
516433	85.6472	2.98387	0.555761	5.36899	7.91805e-08	1.06521e-06	NC_037343.1	46950089	46952595	+	protein_coding	HES2	516433	11.1463	15.714	84.2217	83.9147	203.458	115.428
508847	225.011	2.20976	0.411585	5.36891	7.92156e-08	1.06521e-06	NC_037346.1	40104362	40113094	+	protein_coding	GRB7	508847	79.1387	45.7134	270.005	213.226	443.504	298.48
540997	341.572	2.34138	0.436119	5.36867	7.9321e-08	1.06595e-06	NC_037346.1	42738006	42754328	+	protein_coding	CNTNAP1	540997	88.0558	85.7126	331.107	845.337	404.24	294.982
513812	1745.16	1.56576	0.291657	5.36851	7.93917e-08	1.06622e-06	NC_037346.1	53992202	53995976	-	protein_coding	SYNGR2	513812	752.375	737.129	2076.64	1705.12	2944.79	2254.92
132343833	271.219	2.5498	0.475001	5.36799	7.96187e-08	1.06858e-06	NC_037352.1	746308	748586	+	lncRNA	LOC132343833	132343833	50.1583	68.5701	639.92	348.727	156.163	363.773
101904477	74.5559	-2.59228	0.483051	-5.36646	8.02953e-08	1.07698e-06	NC_037332.1	29010281	29011821	-	protein_coding	LOC101904477	101904477	121.495	221.424	25.5968	19.2591	33.9097	25.6506
516886	224.534	2.34955	0.43796	5.36475	8.10593e-08	1.08654e-06	NC_037329.1	120514983	120552830	+	protein_coding	TRIM62	516886	41.2413	72.8557	305.51	319.151	441.719	166.729
535744	273.261	-2.21694	0.413305	-5.36393	8.14313e-08	1.09083e-06	NC_037332.1	42193676	42472420	+	protein_coding	CPNE8	535744	646.485	517.133	75.139	145.131	74.9584	180.72
281478	1762.34	1.71076	0.318972	5.36335	8.16903e-08	1.0936e-06	NC_037331.1	20624489	20702627	+	protein_coding	SCIN	281478	483.749	889.983	2751.24	2431.46	2225.55	1792.05
513454	840.394	1.51206	0.282024	5.36146	8.25505e-08	1.10441e-06	NC_037356.1	50584652	50589862	+	protein_coding	GATD1	513454	342.191	399.992	1321.12	1037.24	941.441	1000.37
505229	1930.06	-1.3576	0.253263	-5.36042	8.30298e-08	1.11012e-06	NC_037336.1	93404983	93845453	+	protein_coding	ARID1B	505229	3115.39	3422.79	1146.9	1478.14	1227.89	1189.26
516724	44.6337	4.04323	0.754551	5.35846	8.3933e-08	1.12149e-06	NC_037346.1	19977228	20005159	+	protein_coding	FOXN1	516724	2.22926	2.85709	58.6249	80.4756	30.3403	93.2751
107131311	189.042	-1.79733	0.335445	-5.35803	8.41328e-08	1.12344e-06	NC_037357.1	49885111	49993290	-	protein_coding	GPRASP3	107131311	405.725	321.422	115.598	98.359	96.375	96.7729
615958	353.278	2.06303	0.38517	5.35615	8.50124e-08	1.13447e-06	NC_037334.1	44413313	44421030	-	protein_coding	SHROOM1	615958	135.985	81.427	438.448	672.005	311.434	480.367
novel.691	64.1055	4.79944	0.896214	5.35524	8.54437e-08	1.1395e-06	NW_020191326.1	18881	29262	-	NA	NA	novel.691	2.22926	0	169.269	136.189	72.2813	4.66375
100126443	322.699	-1.56348	0.292038	-5.35368	8.61824e-08	1.14863e-06	NC_037352.1	27617588	27639875	+	protein_coding	ZNF713	100126443	555.086	608.56	185.783	213.914	190.965	181.886
617840	547.291	1.66952	0.311981	5.35135	8.72981e-08	1.16276e-06	NC_037352.1	34677734	34703080	-	protein_coding	SH2B2	617840	205.092	232.853	805.06	683.698	837.035	520.008
514207	111.452	3.00975	0.562619	5.34953	8.81819e-08	1.17332e-06	NC_037330.1	120254190	120329540	+	protein_coding	SNED1	514207	22.2926	11.4283	251.014	192.591	124.931	66.4585
535589	2153.81	-2.1326	0.398654	-5.34949	8.8202e-08	1.17332e-06	NC_037331.1	68323126	68407211	-	protein_coding	TAX1BP1	535589	4685.9	4319.92	1147.73	1105.34	1288.57	375.432
532399	2118.46	1.77031	0.330947	5.34923	8.83288e-08	1.17426e-06	NC_037346.1	56316323	56320658	+	protein_coding	NT5C	532399	785.814	801.413	3202.9	2094.43	1931.96	3894.23
767968	3024.99	1.90398	0.356081	5.34704	8.94023e-08	1.18778e-06	NC_037357.1	49760617	49762195	+	protein_coding	LOC767968	767968	1072.27	1004.27	5214.31	3939.18	2022.98	4896.94
522158	964.067	-1.6653	0.311528	-5.34561	9.01153e-08	1.1965e-06	NC_037336.1	80995458	81293339	+	protein_coding	PHACTR2	522158	1365.42	2212.81	425.237	663.064	567.542	550.323
614857	404.528	1.92847	0.360825	5.34461	9.06119e-08	1.20234e-06	NC_037356.1	50613475	50632168	-	protein_coding	EPS8L2	614857	134.87	138.569	562.304	575.022	696.934	319.467
533303	4077.6	1.26395	0.236647	5.34106	9.24032e-08	1.22533e-06	NC_037346.1	34422371	34439576	-	protein_coding	ALKBH5	533303	2021.94	2161.39	4913.76	5461.33	5209.61	4697.56
785855	293.055	4.87284	0.912774	5.3385	9.37204e-08	1.24202e-06	NC_037346.1	37867471	37880993	+	protein_coding	HOXB8	785855	10.0317	0	357.529	806.819	426.549	157.402
511683	130.385	-2.86251	0.536383	-5.3367	9.46554e-08	1.25362e-06	NC_037345.1	36235525	36240629	+	protein_coding	LOC511683	511683	226.27	401.421	16.5141	30.2643	28.5556	79.2838
511195	110.797	-2.36972	0.444312	-5.33346	9.63613e-08	1.27541e-06	NC_037350.1	19794591	19878318	-	protein_coding	CYP39A1	511195	261.938	225.71	26.4225	39.206	66.0347	45.4716
541236	3047.49	1.40036	0.262574	5.33319	9.65004e-08	1.27645e-06	NC_037344.1	68052008	68057008	-	protein_coding	XBP1	541236	1245.04	1635.68	3988.97	3558.81	3429.34	4427.07
513551	488.768	1.71948	0.322481	5.33204	9.71156e-08	1.28378e-06	NC_037345.1	7700520	7719818	+	protein_coding	CENPN	513551	178.341	199.996	574.689	526.186	583.604	869.79
531459	1087.83	-1.61814	0.303525	-5.33118	9.75792e-08	1.2891e-06	NC_037354.1	38362143	38958167	+	protein_coding	PSD3	531459	1933.88	2049.96	527.624	599.784	885.222	530.502
132343959	35.7547	4.74351	0.889943	5.33014	9.81397e-08	1.29569e-06	NC_037353.1	25702313	25703291	+	pseudogene	LOC132343959	132343959	0	1.42854	66.8819	63.2799	22.309	60.6288
537096	1858.32	-1.48995	0.279581	-5.32925	9.86212e-08	1.30123e-06	NC_037333.1	99505406	99811964	-	protein_coding	WDFY3	537096	3316.02	3239.94	998.275	1513.9	1017.29	1064.5
530932	59.577	3.28621	0.616685	5.32883	9.88477e-08	1.3034e-06	NC_037345.1	65442181	65442614	+	pseudogene	LOC530932	530932	3.34389	11.4283	122.204	66.7191	80.3125	73.4541
450206	53.7827	4.00034	0.750727	5.32863	9.89565e-08	1.30402e-06	NC_037352.1	22801764	22811949	+	protein_coding	AQP8	450206	2.22926	4.28563	132.112	105.925	30.3403	47.8035
618679	266.349	5.45899	1.02489	5.3264	1.0018e-07	1.31932e-06	NC_037339.1	32083553	32089291	+	protein_coding	CDX2	618679	0	0	336.061	918.247	49.9722	293.816
514246	1213.57	2.63711	0.495284	5.32445	1.01258e-07	1.33269e-06	NC_037334.1	12736073	12737893	-	protein_coding	JUNB	514246	285.345	209.996	1185.71	522.059	1747.24	3331.09
784266	97.7721	-3.39393	0.63763	-5.32272	1.02226e-07	1.34458e-06	NC_037348.1	25148811	25150391	+	pseudogene	LOC784266	784266	295.377	211.424	13.2112	5.5026	9.81598	51.3013
767951	237.831	-1.71236	0.32178	-5.32154	1.02894e-07	1.35252e-06	NC_037328.1	149305061	149317776	-	protein_coding	PIGP	767951	512.73	381.421	146.975	129.311	132.962	123.589
538717	3714.85	-1.39938	0.262977	-5.3213	1.03028e-07	1.35344e-06	NC_037338.1	100264411	100399845	-	protein_coding	FNBP1	538717	5982.22	6767.01	2241.78	2458.29	2875.19	1964.61
538151	1732.07	-1.42539	0.267899	-5.32064	1.03405e-07	1.35754e-06	NC_037338.1	43812753	43875592	+	protein_coding	SANBR	538151	2777.66	3214.22	950.384	1040.68	1355.5	1054.01
507654	476.972	2.14377	0.402926	5.3205	1.03485e-07	1.35774e-06	NC_037330.1	20144000	20154889	-	protein_coding	ADAMTSL4	507654	191.716	85.7126	630.011	887.295	390.854	676.244
538928	224.703	-2.30348	0.432991	-5.31992	1.03812e-07	1.36119e-06	NC_037334.1	40046175	40062207	-	protein_coding	ZFP62	538928	717.822	258.566	91.653	117.618	97.2674	65.2925
504360	369.82	1.60824	0.302347	5.31921	1.04221e-07	1.36571e-06	NC_037340.1	74608955	74620937	-	protein_coding	ACOT8	504360	151.59	155.711	525.147	404.441	523.816	458.214
100125309	405.015	-1.92962	0.362819	-5.3184	1.04684e-07	1.37091e-06	NC_037357.1	56329794	56396372	-	protein_coding	TSC22D3	100125309	662.09	949.982	151.929	151.322	290.91	223.86
514354	190.257	-1.79307	0.337192	-5.31766	1.05112e-07	1.37567e-06	NC_037351.1	46683509	46793131	+	protein_coding	KATNAL2	514354	325.472	405.706	99.0843	108.676	88.3438	114.262
537566	410.715	-1.5765	0.296624	-5.31482	1.06764e-07	1.39641e-06	NC_037342.1	58720363	58806295	-	protein_coding	KIF18A	537566	656.517	829.984	251.014	219.416	284.663	222.694
522068	1921.72	1.58267	0.29782	5.3142	1.07129e-07	1.40033e-06	NC_037352.1	469032	485677	+	protein_coding	CAPN15	522068	697.758	925.696	2944.46	2571.78	2644.07	1746.58
280877	3448.05	-1.52507	0.287005	-5.31374	1.07401e-07	1.403e-06	NC_037346.1	18616563	18890185	-	protein_coding	NF1	280877	6129.35	6161.31	1649.75	1934.17	2838.6	1975.1
520508	185.983	5.42906	1.02175	5.31348	1.07549e-07	1.40407e-06	NC_037333.1	25480626	25512888	+	protein_coding	ADH4	520508	0	0	548.267	285.448	30.3403	251.843
616856	72.8803	-3.47729	0.654614	-5.31197	1.08449e-07	1.41495e-06	NC_037331.1	64758640	64779859	-	protein_coding	PPP1R17	616856	111.463	271.423	3.30281	13.7565	30.3403	6.99563
509108	850.382	1.71081	0.322082	5.31173	1.08588e-07	1.41588e-06	NC_037332.1	110951320	110954950	-	protein_coding	RPS19BP1	509108	286.46	375.707	1192.31	797.877	987.844	1462.09
527574	10354.7	-1.79396	0.337776	-5.31111	1.08962e-07	1.41988e-06	NC_037337.1	25641298	25655396	+	protein_coding	SALL2	527574	21096.6	18708.2	4560.36	5855.46	8373.92	3533.96
512304	345.749	-2.02807	0.381915	-5.31026	1.09471e-07	1.42563e-06	NC_037350.1	19403914	19415671	-	protein_coding	ENPP5	512304	987.562	422.849	132.112	190.528	194.535	146.908
112444473	2970.15	5.04531	0.950433	5.30843	1.10572e-07	1.43907e-06	NC_037353.1	7904573	7905245	+	lncRNA	LOC112444473	112444473	31.2096	38.5707	7336.37	4326.42	5872.63	215.699
615535	458.765	-1.79865	0.338865	-5.30786	1.10921e-07	1.44273e-06	NC_037336.1	69748256	69821533	+	protein_coding	ENPP1	615535	1032.15	732.843	161.012	249.681	293.587	283.323
617596	1188.16	-1.31695	0.248293	-5.30404	1.13269e-07	1.47235e-06	NC_037332.1	38545550	38597290	+	protein_coding	GXYLT1	617596	1897.1	2077.1	773.684	860.47	767.431	753.196
518785	755.141	-1.52701	0.287939	-5.30325	1.1376e-07	1.47783e-06	NC_037338.1	75091602	75233966	+	protein_coding	ATAD2B	518785	1187.08	1507.11	405.42	570.895	414.948	445.388
510557	656.725	-1.68079	0.316978	-5.30254	1.142e-07	1.48262e-06	NC_037336.1	28763136	28802941	-	protein_coding	HSF2	510557	1245.04	1202.83	279.088	478.039	301.618	433.729
282053	17715.6	1.55477	0.293255	5.30176	1.14693e-07	1.48812e-06	NC_037344.1	6717402	6722090	-	protein_coding	RPS3A	282053	9396.33	5822.74	22516.9	17690.2	24067	26800.3
132342374	35.2384	5.21171	0.98321	5.3007	1.15356e-07	1.4958e-06	NC_037342.1	81239357	81244525	-	protein_coding	LOC132342374	132342374	0	0	91.653	72.2217	31.2326	16.3231
132343674	41.0188	4.0024	0.75527	5.29929	1.16251e-07	1.50647e-06	NC_037350.1	27785021	27786326	+	lncRNA	LOC132343674	132343674	4.45852	0	70.1847	51.5869	76.7431	43.1397
100848226	148.186	-1.96087	0.370094	-5.29831	1.16879e-07	1.51368e-06	NC_037345.1	47262009	47279820	+	lncRNA	LOC100848226	100848226	279.772	315.708	78.4418	91.4808	64.25	59.4628
513275	1874.27	1.49067	0.281394	5.29743	1.17442e-07	1.52004e-06	NC_037342.1	82960917	83072619	+	protein_coding	STX3	513275	1007.63	667.13	2567.94	2291.83	2663.7	2047.39
520247	661.257	1.62221	0.306238	5.29723	1.17574e-07	1.52081e-06	NC_037334.1	15759632	15768146	+	protein_coding	PLPPR2	520247	309.867	234.281	927.264	905.178	960.181	630.773
614219	281.406	2.80284	0.52937	5.29467	1.1923e-07	1.53972e-06	NC_037338.1	47179708	47180221	-	pseudogene	LOC614219	614219	91.3996	8.57126	358.355	415.447	419.41	395.253
508953	647.683	1.6767	0.316678	5.29463	1.19255e-07	1.53972e-06	NC_037345.1	54094492	54096944	-	protein_coding	TMEM160	508953	250.792	264.281	916.53	566.08	895.038	993.379
533307	263.206	2.34497	0.442895	5.29464	1.19254e-07	1.53972e-06	NC_037355.1	4262775	4264982	-	protein_coding	LOC533307	533307	92.5143	39.9992	463.219	315.712	464.92	202.873
515663	722.781	1.60335	0.302914	5.29307	1.20281e-07	1.552e-06	NC_037352.1	1349469	1350659	-	protein_coding	NME3	515663	323.243	278.566	870.291	709.148	1157.39	998.043
515278	1075.54	-1.4025	0.264999	-5.29248	1.20666e-07	1.55602e-06	NC_037344.1	17174569	17203950	-	protein_coding	ELMOD2	515278	2035.31	1658.54	724.967	591.53	686.226	756.694
618206	88.0646	3.48219	0.657971	5.29231	1.2078e-07	1.55653e-06	NC_037350.1	32189843	32242235	-	protein_coding	SCGN	618206	7.80241	9.99981	226.243	130.687	31.2326	122.424
539542	202.31	2.2243	0.420377	5.29121	1.2151e-07	1.56499e-06	NC_037353.1	14075881	14081683	+	protein_coding	HHEX	539542	72.4509	38.5707	269.179	374.177	281.094	178.389
280781	317.059	1.96708	0.371875	5.28963	1.22567e-07	1.57763e-06	NC_037352.1	33277410	33310464	-	protein_coding	ELN	280781	95.8582	112.855	529.275	401.002	259.677	503.685
507484	4896.19	1.38308	0.261538	5.28825	1.23495e-07	1.58862e-06	NC_037345.1	48078058	48108353	+	protein_coding	SPINT2	507484	2366.36	2308.53	5229.18	5384.99	6887.25	7200.83
519993	803.146	-1.64852	0.311851	-5.28625	1.2485e-07	1.60506e-06	NC_037341.1	60035295	60127487	+	protein_coding	LRP12	519993	1356.5	1609.97	317.07	511.742	445.288	578.305
100295347	70.5522	3.20005	0.605417	5.28569	1.2523e-07	1.60897e-06	NC_037344.1	58042459	58042916	+	pseudogene	LOC100295347	100295347	12.2609	5.71417	142.021	89.4173	124.931	48.9694
511933	552.968	1.51269	0.286212	5.2852	1.2557e-07	1.61235e-06	NC_037344.1	69307673	69336442	-	protein_coding	TBC1D10A	511933	240.76	247.138	761.298	739.412	756.722	572.476
281671	7157.22	1.52382	0.288409	5.28353	1.26721e-07	1.62613e-06	NC_037334.1	75115944	75123209	+	protein_coding	CCNG1	281671	3814.26	2452.81	7251.32	8892.21	10673.5	9859.17
514603	5037.86	-1.4501	0.274514	-5.28244	1.27471e-07	1.63477e-06	NC_037338.1	44267378	44324289	+	protein_coding	SEPTIN10	514603	9166.72	8394.12	2360.68	3853.2	3144.68	3307.77
540432	2113.57	1.52339	0.288438	5.28151	1.28126e-07	1.64216e-06	NC_037349.1	49379787	49383627	-	protein_coding	MANF	540432	1032.15	818.555	2794.18	2428.02	2151.48	3457.01
534539	1236.96	-1.61897	0.306585	-5.28066	1.28723e-07	1.64881e-06	NC_037357.1	71701482	71858335	+	protein_coding	BRWD3	534539	2359.67	2172.81	604.414	903.803	857.559	523.506
664650	37.3406	4.74424	0.898491	5.28023	1.29025e-07	1.65168e-06	NC_037356.1	49311816	49313692	+	protein_coding	ASCL2	664650	0	1.42854	41.2851	63.9678	96.375	20.9869
112445951	792.979	-1.57805	0.298906	-5.27941	1.29601e-07	1.65804e-06	NC_037330.1	20111085	20129345	-	lncRNA	LOC112445951	112445951	1256.19	1615.68	465.696	462.219	594.313	363.773
537201	2385.02	1.76136	0.333748	5.27752	1.30942e-07	1.67419e-06	NC_037330.1	80444565	80584006	+	protein_coding	JAK1	537201	981.989	814.27	2847.85	3399.23	4351.15	1915.64
506130	958.036	1.52028	0.288081	5.27725	1.31138e-07	1.67567e-06	NC_037337.1	88298759	88314450	+	protein_coding	CIPC	506130	454.769	385.707	1534.98	1147.29	1001.23	1224.24
534326	254.536	2.04749	0.38804	5.27648	1.31691e-07	1.68172e-06	NC_037336.1	79769685	79923190	+	protein_coding	ADGRG6	534326	110.348	47.1419	281.565	376.928	334.636	376.598
281613	763.269	1.36241	0.258249	5.27555	1.32355e-07	1.68917e-06	NC_037335.1	39797152	39819493	+	protein_coding	AK3	281613	356.682	381.421	909.099	951.263	984.275	996.877
520008	417.135	-1.44559	0.274066	-5.27462	1.33032e-07	1.69679e-06	NC_037345.1	47416405	47451599	-	protein_coding	ZNF569	520008	727.853	724.272	254.316	264.125	275.74	256.506
526127	567.036	1.80359	0.342023	5.2733	1.33993e-07	1.708e-06	NC_037349.1	32023037	32381777	+	protein_coding	FRMD4B	526127	240.76	174.282	819.097	923.75	478.306	766.021
784088	96.9916	3.27536	0.621204	5.27259	1.34509e-07	1.71355e-06	NC_037342.1	50821647	50823855	+	protein_coding	LOC784088	784088	20.0633	2.85709	157.709	141.004	204.351	55.965
786553	138.733	-2.43625	0.462255	-5.27035	1.3616e-07	1.73353e-06	NC_037334.1	52342459	52358050	+	protein_coding	LOC786553	786553	200.633	419.992	43.7622	68.0947	69.6042	30.3144
100125303	509.021	1.56532	0.297256	5.26591	1.39497e-07	1.77494e-06	NC_037339.1	86605069	86623768	-	protein_coding	GRTP1	100125303	250.792	182.854	578.818	647.244	753.153	641.266
112441648	331.006	2.87179	0.545393	5.26555	1.39774e-07	1.77739e-06	NC_037342.1	56497388	56506997	+	protein_coding	OMP	112441648	13.3756	99.9981	559.001	696.767	296.264	320.633
540179	12486.7	-1.47552	0.280234	-5.2653	1.39958e-07	1.77865e-06	NC_037357.1	17148767	17256806	-	protein_coding	GPC4	540179	20780	23082.4	6125.89	6632.01	9923.95	8376.1
614220	802.658	1.82336	0.34635	5.26449	1.40576e-07	1.78544e-06	NC_037337.1	46889232	46892623	+	protein_coding	RPS27L	614220	319.899	259.995	918.182	784.809	918.24	1614.82
100848148	23.2346	-3.80231	0.722288	-5.26425	1.4076e-07	1.7867e-06	NC_037342.1	6475060	6484181	+	lncRNA	LOC100848148	100848148	59.0754	67.1415	3.30281	3.43913	1.78472	4.66375
505053	6023.17	-1.21356	0.23064	-5.26169	1.42737e-07	1.8107e-06	NC_037333.1	12971027	12988953	-	protein_coding	LARP7	505053	10050.6	9431.24	4278.79	4231.5	3900.51	4246.35
507069	2046.39	-1.88453	0.358171	-5.26156	1.4284e-07	1.81091e-06	NC_037339.1	28616109	28668657	-	protein_coding	BRCA2	507069	2930.36	5127.04	701.847	1518.03	843.281	1157.78
509420	162.073	2.11639	0.402397	5.25946	1.44481e-07	1.83061e-06	NC_037335.1	45455779	45532463	+	protein_coding	ENTREP1	509420	43.4706	52.8561	189.912	185.025	194.535	306.642
509600	226.553	-5.23753	0.996128	-5.25789	1.45718e-07	1.84518e-06	NC_037331.1	31876898	31903131	+	protein_coding	GPNMB	509600	1270.68	65.713	3.30281	1.37565	8.92361	9.32751
512027	295.846	1.62892	0.309906	5.25619	1.4707e-07	1.86118e-06	NC_037335.1	59827536	59829096	-	protein_coding	SIT1	512027	122.609	119.998	395.512	423.7	377.469	335.79
101906668	43.8231	4.22355	0.803694	5.25518	1.47881e-07	1.87032e-06	NC_037356.1	50670658	50673561	-	protein_coding	DRD4	101906668	1.11463	2.85709	43.7622	117.618	69.6042	27.9825
507264	324.65	1.77969	0.338776	5.2533	1.49396e-07	1.88834e-06	NC_037350.1	50820714	50829831	+	protein_coding	SERPINB1	507264	138.214	102.855	318.721	506.24	413.163	468.707
516545	1287.25	1.38912	0.264499	5.2519	1.50537e-07	1.90162e-06	NC_037340.1	59572278	59582949	-	protein_coding	FAM210B	516545	681.039	542.847	1700.95	1509.78	1818.63	1470.25
528655	2194.35	2.50495	0.476988	5.2516	1.50788e-07	1.90365e-06	NC_037329.1	24026649	24068921	-	protein_coding	PDK1	528655	280.887	707.129	2350.78	5282.5	3411.5	1133.29
513594	842.266	-1.39153	0.265001	-5.25103	1.51252e-07	1.90836e-06	NC_037353.1	14824008	14848792	+	protein_coding	CEP55	513594	1503.64	1379.97	462.394	549.573	607.698	550.323
514106	12.9411	-5.53624	1.05463	-5.24946	1.52548e-07	1.92357e-06	NC_037352.1	26559394	26561857	+	protein_coding	MYL11	514106	59.0754	18.5711	0	0	0	0
534297	210.488	1.84431	0.351484	5.24721	1.5442e-07	1.94601e-06	NC_037346.1	49624451	49639613	-	protein_coding	METRNL	534297	81.368	68.5701	290.647	264.813	330.174	227.358
515128	79.384	2.67188	0.50927	5.24648	1.55032e-07	1.95255e-06	NC_037343.1	3334919	3362742	+	protein_coding	MFSD4A	515128	14.4902	17.1425	120.553	124.496	128.5	71.1222
539229	352.979	2.44592	0.466228	5.24619	1.55279e-07	1.95449e-06	NC_037338.1	104119042	104127341	+	protein_coding	DIPK1B	539229	113.692	51.4276	541.661	231.109	787.063	392.921
112448863	98.1143	-2.30255	0.438984	-5.24519	1.56123e-07	1.96394e-06	NC_037338.1	19596016	19617159	+	protein_coding	LOC112448863	112448863	265.282	161.425	47.0651	49.5234	33.9097	31.4803
505339	97.3626	3.11989	0.594928	5.24414	1.57012e-07	1.97395e-06	NC_037351.1	17842051	17843555	-	pseudogene	LOC505339	505339	16.7194	9.99981	161.838	167.142	186.504	41.9738
528635	244.777	-2.49273	0.475377	-5.24369	1.57396e-07	1.97759e-06	NC_037340.1	16353165	16564417	+	protein_coding	SFMBT2	528635	483.749	622.845	117.25	66.7191	145.455	32.6463
519260	1488.64	-1.34261	0.256105	-5.24241	1.58493e-07	1.99019e-06	NC_037338.1	94096260	94265559	+	protein_coding	RABGAP1	519260	2755.36	2264.24	883.502	1009.73	1085.11	933.916
280675	71.2924	-3.06742	0.585163	-5.24199	1.58858e-07	1.99358e-06	NC_037357.1	83085617	83296076	-	protein_coding	AR	280675	152.704	202.853	12.3855	14.4443	38.3715	6.99563
505510	373.56	-1.56297	0.298361	-5.23851	1.61875e-07	2.03024e-06	NC_037328.1	65387675	65433970	-	protein_coding	RABL3	505510	646.485	699.986	181.655	218.728	254.323	240.183
132343486	360.94	2.95084	0.563326	5.23824	1.62115e-07	2.03203e-06	NC_037349.1	15875166	16018907	+	lncRNA	LOC132343486	132343486	47.9291	67.1415	647.351	980.151	122.254	300.812
541248	2638.57	-1.45347	0.277616	-5.23553	1.64511e-07	2.06083e-06	NC_037356.1	18188660	18337591	+	protein_coding	RSF1	541248	4182.09	5027.04	1524.25	1927.29	1888.24	1282.53
532719	519.523	1.6263	0.310649	5.23517	1.64836e-07	2.06369e-06	NC_037342.1	54615542	54706775	-	protein_coding	GDPD5	532719	203.977	222.853	826.528	612.852	734.413	516.511
282289	439.738	1.88012	0.359182	5.23446	1.65465e-07	2.07032e-06	NC_037344.1	18388842	18392749	+	protein_coding	NDUFC1	282289	167.194	138.569	507.807	526.186	426.549	872.122
novel.69	64.0132	-2.59694	0.496262	-5.233	1.66784e-07	2.0856e-06	NC_037330.1	61401464	61413534	+	NA	NA	novel.69	148.246	147.14	15.6884	25.4495	31.2326	16.3231
617222	63.4508	-2.64513	0.505854	-5.22903	1.70402e-07	2.12957e-06	NC_037329.1	66957139	67756694	+	protein_coding	DPP10	617222	139.329	155.711	22.294	13.7565	32.125	17.4891
112444959	139.478	2.67753	0.51214	5.22811	1.71249e-07	2.13889e-06	NC_037356.1	41155378	41155504	-	snoRNA	LOC112444959	112444959	34.5535	19.9996	182.48	158.2	103.514	338.122
516781	1961.86	-1.28221	0.245327	-5.22653	1.72719e-07	2.15596e-06	NC_037329.1	5634335	5683707	-	protein_coding	NAB1	516781	3348.35	3141.37	1184.06	1432.74	1390.3	1274.37
536328	2572.87	-1.4983	0.286712	-5.2258	1.73399e-07	2.16317e-06	NC_037332.1	97526825	97705353	+	protein_coding	LRP6	536328	3929.07	5172.76	1275.71	1925.91	1773.12	1360.65
509113	1689.96	1.43089	0.273842	5.22525	1.73919e-07	2.16838e-06	NC_037341.1	712312	715262	-	protein_coding	HGH1	509113	720.051	847.126	2473.81	1883.95	1799	2415.82
615821	277.574	-1.74773	0.334537	-5.22433	1.74788e-07	2.17793e-06	NC_037336.1	60553637	60555717	+	protein_coding	LYRM2	615821	506.042	548.561	142.021	196.03	114.222	158.568
788312	1693.65	-1.44048	0.27574	-5.22405	1.75055e-07	2.17996e-06	NC_037329.1	43534081	43866697	-	protein_coding	FMNL2	788312	2746.45	3139.94	937.998	871.475	1224.32	1241.72
506307	816.017	-1.45763	0.279077	-5.22303	1.76019e-07	2.19067e-06	NC_037328.1	96541094	96562366	+	protein_coding	EIF5A2	506307	1551.56	1299.97	421.934	597.72	539.879	485.03
504807	536.7	1.52314	0.291809	5.21966	1.79253e-07	2.2296e-06	NC_037341.1	347679	349724	-	protein_coding	COMMD5	504807	216.238	254.281	807.537	634.175	715.674	592.297
616433	30.6106	5.12878	0.982769	5.21871	1.80178e-07	2.23978e-06	NC_037332.1	101333530	101341323	+	protein_coding	DPPA3	616433	0	0	54.4964	19.9469	39.2639	69.9563
540304	132.242	-2.00444	0.384205	-5.21712	1.81728e-07	2.25772e-06	NC_037329.1	22130118	22259091	+	protein_coding	WIPF1	540304	289.804	247.138	79.2675	57.7773	70.4965	48.9694
281594	20.6002	-5.19226	0.99541	-5.21621	1.82625e-07	2.26649e-06	NC_037328.1	141505557	141506710	-	pseudogene	ACTBP	281594	114.807	7.14272	1.65141	0	0	0
510796	6371.51	1.61395	0.309412	5.21618	1.82649e-07	2.26649e-06	NC_037334.1	18590487	18608817	+	protein_coding	LONP1	510796	2468.91	2802.8	8349.51	8559.3	10791.3	5257.22
107132247	143.75	3.36704	0.645534	5.21591	1.82918e-07	2.26849e-06	NC_037329.1	23263126	23263572	-	protein_coding	LOC107132247	107132247	18.9487	12.8569	323.675	225.607	253.431	27.9825
538533	4095.83	-1.33051	0.255098	-5.21567	1.83156e-07	2.26876e-06	NC_037338.1	68499875	68554928	-	protein_coding	TIA1	538533	6172.82	7587	2576.19	3082.83	2341.56	2814.57
514759	3341.35	1.64039	0.314509	5.21573	1.83094e-07	2.26876e-06	NC_037353.1	17088634	17129757	-	protein_coding	ALDH18A1	514759	1005.4	1714.25	3969.15	5342.34	4761.64	3255.3
617654	212.079	-2.57734	0.494402	-5.21304	1.85769e-07	2.29978e-06	NC_037332.1	41980580	41981655	-	transcribed_pseudogene	LOC617654	617654	653.173	319.994	28.8996	55.7139	109.76	104.934
100848238	59.3925	-2.56567	0.4922	-5.21267	1.86144e-07	2.30307e-06	NC_037348.1	31219218	31337391	-	protein_coding	NRG4	100848238	166.08	105.712	19.8169	18.5713	20.5243	25.6506
522864	325.304	-1.87293	0.35944	-5.21067	1.88156e-07	2.32659e-06	NC_037337.1	57722333	57807899	+	protein_coding	ATOSA	522864	717.822	559.989	138.718	192.591	228.445	114.262
100300051	11.9781	-5.48334	1.0524	-5.21034	1.88492e-07	2.32938e-06	NC_037334.1	10819769	10868284	-	protein_coding	LOC100300051	100300051	39.012	32.8565	0	0	0	0
506550	55.4637	3.75467	0.720743	5.20945	1.89402e-07	2.33925e-06	NC_037330.1	99895915	99901006	-	protein_coding	TSPAN1	506550	6.68778	1.42854	68.5333	92.8564	132.962	30.3144
615037	473.781	2.82382	0.542094	5.20909	1.89768e-07	2.3424e-06	NC_037340.1	49152162	49163417	+	protein_coding	BMP2	615037	152.704	12.8569	792.675	641.741	514	728.711
533791	542.3	-1.65608	0.317959	-5.20848	1.90397e-07	2.34879e-06	NC_037328.1	38360628	38420857	+	protein_coding	NSUN3	533791	1271.79	735.7	309.639	329.468	263.247	343.952
513586	906.272	1.66271	0.319268	5.2079	1.90989e-07	2.35472e-06	NC_037348.1	33797778	33814199	-	protein_coding	MPI	513586	338.847	388.564	1107.27	1526.97	1279.65	796.336
534832	1285.64	-1.48913	0.285945	-5.20775	1.9114e-07	2.3552e-06	NC_037350.1	39526070	39728763	+	protein_coding	KIF13A	534832	2106.65	2429.95	715.059	984.966	855.775	621.445
524280	478.439	-1.76916	0.33975	-5.20724	1.9167e-07	2.36034e-06	NC_037329.1	91303960	91478578	+	protein_coding	NBEAL1	524280	963.04	865.697	200.646	369.362	274.847	197.044
506200	3730.64	1.34632	0.258591	5.20638	1.92565e-07	2.36998e-06	NC_037347.1	71117499	71129899	+	protein_coding	CLPTM1L	506200	1642.96	1998.53	4637.97	4272.77	4246.75	5584.84
507682	56.2243	3.34417	0.643068	5.20034	1.98924e-07	2.44681e-06	NC_037350.1	4470531	4614743	+	protein_coding	BMP5	507682	5.57315	7.14272	71.8361	42.6452	86.5591	123.589
100298939	892.697	1.44458	0.277797	5.20012	1.99155e-07	2.44822e-06	NC_037356.1	50762261	50765201	+	protein_coding	HRAS	100298939	430.247	389.992	1250.11	898.988	1155.61	1231.23
530393	587.389	-1.84112	0.354107	-5.19934	2.00002e-07	2.4572e-06	NC_037333.1	36613500	36672178	-	protein_coding	PKD2	530393	1212.72	1075.69	225.417	479.414	290.91	240.183
613535	54.8269	3.02597	0.582034	5.19896	2.00405e-07	2.46071e-06	NC_037336.1	102000996	102035661	-	protein_coding	UNC93A	613535	7.80241	8.57126	98.2586	72.2217	80.3125	61.7947
517111	3302.79	-1.31372	0.252713	-5.19844	2.00966e-07	2.46617e-06	NC_037342.1	20253010	20359908	-	protein_coding	RDX	517111	5380.32	5657.03	1942.88	2566.96	2289.8	1979.76
512094	1122.93	1.58845	0.305672	5.19656	2.03009e-07	2.48979e-06	NC_037352.1	34587930	34595373	+	protein_coding	ALKBH4	512094	594.098	348.565	1423.51	1199.57	1504.52	1667.29
510311	71.8274	2.79121	0.537159	5.19624	2.03358e-07	2.49261e-06	NC_037344.1	69639873	69793488	+	protein_coding	OSBP2	510311	15.6048	9.99981	132.112	68.0947	99.0521	106.1
112441504	28.0621	-5.05803	0.973641	-5.19497	2.04758e-07	2.50831e-06	NW_020190651.1	3685	11953	+	protein_coding	LOC112441504	112441504	163.851	1.42854	0.825703	1.37565	0.892361	0
104968464	535.783	1.57078	0.302494	5.19276	2.07199e-07	2.53674e-06	NC_037350.1	28446786	28453677	-	protein_coding	RPP21	104968464	174.997	281.423	692.765	720.153	646.962	698.397
281951	1091.31	-1.50092	0.28905	-5.1926	2.07379e-07	2.53747e-06	NC_037353.1	23739166	23836661	-	protein_coding	NT5C2	281951	1566.05	2297.1	623.406	623.858	616.622	820.82
327717	4283.96	1.3011	0.250575	5.19244	2.07558e-07	2.53813e-06	NC_037328.1	143120377	143131757	+	protein_coding	NDUFV3	327717	2149.01	2147.1	6057.36	4920.7	4631.36	5798.21
515040	1030.95	-1.40834	0.271235	-5.19233	2.07674e-07	2.53813e-06	NC_037341.1	16772150	16951781	-	protein_coding	ZHX2	515040	1596.15	1952.82	737.353	655.498	544.34	699.563
781741	84.5333	-2.37943	0.458395	-5.19078	2.09413e-07	2.5579e-06	NC_037347.1	17619799	17621513	+	protein_coding	LOC781741	781741	167.194	205.71	31.3767	31.64	22.309	48.9694
112442619	975.921	2.77716	0.535123	5.18975	2.10578e-07	2.57064e-06	NC_037346.1	22489454	22499280	-	lncRNA	LOC112442619	112442619	198.404	157.14	2424.26	460.843	506.861	2108.02
785371	2212.27	-1.90745	0.367677	-5.18785	2.12732e-07	2.59543e-06	NC_037331.1	78747082	79065262	+	protein_coding	GLI3	785371	3992.6	4772.76	1168.37	1222.95	1575.91	540.995
534734	1001.37	1.49632	0.288489	5.18675	2.13999e-07	2.60937e-06	NC_037334.1	11879050	11885467	-	protein_coding	MRI1	534734	530.564	359.993	1251.77	1079.2	1444.73	1341.99
508629	4163.3	1.31335	0.253236	5.18625	2.14569e-07	2.61481e-06	NC_037344.1	62300433	62326158	-	protein_coding	ALDH2	508629	2140.09	2004.25	5062.38	4563.72	6233.14	4976.22
520192	299.622	-2.50668	0.483351	-5.18604	2.14812e-07	2.61626e-06	NC_037329.1	109626659	109677997	-	protein_coding	EPHA4	520192	666.549	692.844	75.139	188.464	137.424	37.31
100125276	1797.75	1.83797	0.354584	5.18345	2.17817e-07	2.65132e-06	NC_037355.1	8295599	8364883	-	protein_coding	GNG4	100125276	697.758	588.56	2459.77	2459.66	1267.15	3313.6
508130	1334.87	1.41662	0.273335	5.18271	2.18684e-07	2.66022e-06	NC_037332.1	113908266	113919884	-	protein_coding	MCAT	508130	547.283	701.415	1779.39	1411.42	1636.59	1933.13
504968	5339.82	-1.22292	0.235967	-5.18261	2.188e-07	2.66022e-06	NC_037353.1	34900702	35229910	-	protein_coding	ABLIM1	504968	8529.15	8798.4	3921.26	3855.26	3305.31	3629.57
539436	376.863	1.55221	0.299538	5.18203	2.19484e-07	2.66699e-06	NC_037338.1	2425599	2430188	+	protein_coding	ITPRIPL1	539436	140.443	184.282	473.128	525.499	485.445	452.384
510220	461.085	1.63532	0.315603	5.18156	2.20035e-07	2.67214e-06	NC_037350.1	16555473	16563859	+	protein_coding	CNPY3	510220	208.436	167.14	568.084	544.758	505.077	773.017
112442392	352.028	-1.61924	0.312546	-5.18082	2.20913e-07	2.68126e-06	NC_037345.1	64927230	64949125	+	protein_coding	LOC112442392	112442392	640.912	649.987	249.362	227.67	174.01	170.227
novel.682	113.359	3.35916	0.648443	5.18035	2.21468e-07	2.68645e-06	NW_020191046.1	36027	40702	-	NA	NA	novel.682	17.8341	7.14272	198.169	326.029	63.3577	67.6244
614478	37.678	4.37367	0.844303	5.18022	2.21628e-07	2.68684e-06	NC_037335.1	99746342	99752613	-	protein_coding	C8H9orf152	614478	1.11463	1.42854	37.1566	46.0843	33.0174	107.266
100140752	93.7845	3.35663	0.648066	5.17946	2.2253e-07	2.69622e-06	NC_037346.1	29772383	29781332	-	protein_coding	PIRT	100140752	5.57315	15.714	165.966	233.861	40.1563	101.437
615490	101.463	3.01992	0.583103	5.17906	2.23012e-07	2.70051e-06	NC_037336.1	102645194	102803021	+	protein_coding	SMOC2	615490	26.7511	2.85709	208.903	147.195	120.469	102.603
132344468	1334.65	4.25498	0.822062	5.17598	2.26718e-07	2.74381e-06	NC_082638.1	8077501	8126092	-	protein_coding	LOC132344468	132344468	107.004	7.14272	1784.34	1637.71	1934.64	2537.08
404131	446.746	-1.57227	0.303786	-5.17557	2.27219e-07	2.7483e-06	NC_037335.1	101747746	101808126	+	protein_coding	HSDL2	404131	895.048	719.986	282.39	222.168	323.035	237.851
531241	103.341	-2.24579	0.433947	-5.17527	2.2758e-07	2.75108e-06	NC_037329.1	94710973	94908395	+	protein_coding	ADAM23	531241	256.365	187.139	35.5052	37.1426	64.25	39.6419
508353	593.139	1.57108	0.303615	5.17458	2.28427e-07	2.75973e-06	NC_037343.1	26158796	26205139	-	protein_coding	AIDA	508353	228.499	275.709	587.9	745.603	794.202	926.921
539228	85.8436	3.50831	0.678015	5.17439	2.28657e-07	2.76093e-06	NC_037333.1	69629305	69630906	+	protein_coding	GSX2	539228	13.3756	2.85709	232.848	147.882	74.9584	43.1397
281370	14038.6	2.55726	0.494276	5.17375	2.2944e-07	2.7688e-06	NC_037346.1	33249949	33251856	-	protein_coding	UBB	281370	3013.96	3042.8	10654.9	9419.08	12513.6	45587
518288	1624	2.18794	0.422938	5.1732	2.30116e-07	2.77537e-06	NC_037355.1	29067104	29167323	-	protein_coding	P4HA1	518288	526.105	389.992	1662.14	3704.63	2485.23	975.89
781164	11.7635	-5.45104	1.0545	-5.16933	2.34936e-07	2.83187e-06	NC_037348.1	39193005	39194613	-	pseudogene	LOC781164	781164	33.4389	37.1421	0	0	0	0
508215	2382.94	1.30548	0.252557	5.16904	2.35302e-07	2.83466e-06	NC_037352.1	365775	374779	-	protein_coding	PGAP6	508215	1164.79	1218.55	2833.81	2637.81	3484.67	2957.99
511802	304.477	-1.68105	0.325245	-5.16856	2.35907e-07	2.84032e-06	NC_037336.1	39477919	39647687	+	protein_coding	CDK19	511802	582.951	552.846	127.158	204.972	194.535	164.397
539750	31.207	4.63582	0.897326	5.16626	2.38827e-07	2.87384e-06	NC_037342.1	51793457	51804318	+	protein_coding	FOLR1	539750	1.11463	0	65.2305	53.6504	39.2639	27.9825
785113	30.1912	5.09302	0.985906	5.16583	2.39378e-07	2.87883e-06	NC_037333.1	115031392	115036434	-	protein_coding	HMX1	785113	0	0	71.8361	37.8304	17.8472	53.6332
532541	550.674	-1.86443	0.360942	-5.16547	2.39838e-07	2.88271e-06	NC_037331.1	11887233	11941030	+	protein_coding	CASD1	532541	1136.92	1019.98	201.471	332.22	197.212	416.24
613524	2056.04	-1.58406	0.306672	-5.16533	2.40015e-07	2.8832e-06	NC_037341.1	41721019	41820939	+	protein_coding	PKIA	613524	4223.33	3235.65	814.969	1238.77	1507.2	1316.34
539087	539.298	1.67337	0.324022	5.16437	2.41247e-07	2.89469e-06	NC_037334.1	14650070	14654413	+	protein_coding	SHFL	539087	199.519	229.996	704.324	478.039	845.066	778.847
533360	660.034	-1.68521	0.326314	-5.16438	2.41237e-07	2.89469e-06	NC_037355.1	29383494	29408913	-	protein_coding	ANXA7	533360	1585	878.554	322.024	394.124	329.281	451.218
781956	94.97	2.3725	0.459547	5.16269	2.4343e-07	2.91922e-06	NC_037329.1	124631201	124671180	-	protein_coding	OPRD1	781956	26.7511	19.9996	107.341	161.639	140.993	113.096
504914	746.887	1.76417	0.341736	5.16237	2.43843e-07	2.92085e-06	NC_037330.1	101034182	101037522	-	protein_coding	UROD	504914	255.25	305.708	933.044	890.046	670.163	1427.11
100336948	84.6506	-2.9831	0.577854	-5.16238	2.43834e-07	2.92085e-06	NC_037334.1	72218301	72534903	-	protein_coding	ATP10B	100336948	290.918	125.712	15.6884	11.693	46.4028	17.4891
519656	12.5172	-5.46956	1.05957	-5.16205	2.44259e-07	2.92417e-06	NC_037332.1	59882603	59893386	-	protein_coding	NEUROD4	519656	57.9608	17.1425	0	0	0	0
511553	368.37	2.17974	0.422282	5.16182	2.44556e-07	2.92605e-06	NC_037351.1	43309570	43483325	+	protein_coding	LDLRAD4	511553	115.922	92.8553	815.794	481.478	258.785	445.388
613296	114.716	2.30957	0.447447	5.16165	2.44782e-07	2.9271e-06	NC_037330.1	18619558	18627074	+	protein_coding	TCHH	613296	26.7511	32.8565	189.912	193.967	114.222	130.585
538675	946.505	-1.83243	0.355032	-5.16133	2.45206e-07	2.9305e-06	NC_037332.1	26328412	26342525	+	protein_coding	CALCOCO1	538675	1982.93	1695.68	486.339	471.848	749.584	292.65
539592	1733.63	1.72223	0.333741	5.16037	2.46457e-07	2.94378e-06	NC_037340.1	73151584	73224067	-	protein_coding	RIMS4	539592	630.88	707.129	2179.86	1794.54	3430.24	1659.13
788925	2254.25	1.5814	0.306577	5.15825	2.49267e-07	2.97566e-06	NC_037332.1	115267956	115320964	+	protein_coding	PRR5	788925	1056.67	845.698	2852.8	2219.61	4018.3	2532.42
514201	350.097	2.17628	0.421971	5.1574	2.504e-07	2.98749e-06	NC_037345.1	35721610	35764953	-	protein_coding	SMPD3	514201	104.775	94.2839	487.165	452.589	734.413	227.358
786356	258.723	2.33064	0.451943	5.15694	2.51016e-07	2.99314e-06	NC_037353.1	39238517	39240306	+	protein_coding	NANOS1	786356	42.3559	89.9982	207.251	258.622	439.934	514.179
112445759	95.8286	2.4965	0.4842	5.15593	2.52373e-07	3.00762e-06	NW_020192089.1	40375	58169	-	lncRNA	LOC112445759	112445759	17.8341	25.7138	148.627	125.184	171.333	86.2794
100847415	19.9164	-4.43682	0.860603	-5.15548	2.52987e-07	3.01323e-06	NC_037357.1	18645451	18649324	-	lncRNA	LOC100847415	100847415	45.6998	68.5701	2.47711	2.7513	0	0
518561	11.944	-5.44683	1.05656	-5.15526	2.53282e-07	3.01504e-06	NC_037342.1	50242697	50382195	+	protein_coding	OR51F5C	518561	24.5219	47.1419	0	0	0	0
407127	1134.43	-1.53337	0.297724	-5.15029	2.60082e-07	3.09424e-06	NC_037329.1	90864688	91017391	+	protein_coding	BMPR2	407127	1860.32	2195.67	526.798	887.983	605.913	729.877
512171	1152.77	1.8269	0.354884	5.14789	2.63438e-07	3.1324e-06	NC_037328.1	9583734	9592432	+	protein_coding	ADAMTS1	512171	246.333	585.703	1208	1745.01	1415.29	1716.26
539524	631.451	2.43917	0.473831	5.14776	2.6361e-07	3.13267e-06	NC_037344.1	56156717	56169968	-	protein_coding	HSPB8	539524	173.882	122.855	673.773	746.978	359.622	1711.6
789209	46.1769	3.70266	0.719401	5.14687	2.64864e-07	3.14581e-06	NC_037343.1	54111495	54154654	+	protein_coding	LRRC38	789209	5.57315	1.42854	52.845	41.2695	110.653	65.2925
532960	973.356	-1.37971	0.268079	-5.14665	2.65179e-07	3.14777e-06	NC_037333.1	102031738	102118982	-	protein_coding	KLHL8	532960	1768.92	1552.83	568.909	715.338	682.656	551.489
780785	47.4791	4.30713	0.837017	5.1458	2.66378e-07	3.16022e-06	NC_037328.1	106026846	106057316	+	protein_coding	SPTSSB	780785	3.34389	0	65.2305	146.507	49.9722	19.8209
513654	375.016	-1.83683	0.357048	-5.14448	2.6826e-07	3.17872e-06	NC_037330.1	34431969	34518783	-	protein_coding	GPSM2	513654	981.989	477.134	224.591	207.035	200.781	158.568
519774	753.921	-1.78173	0.34633	-5.14459	2.6811e-07	3.17872e-06	NC_037340.1	51791571	51964665	+	protein_coding	DNAAF9	519774	1367.65	1524.26	351.749	518.62	517.57	243.681
514346	132.525	3.04701	0.592298	5.14439	2.6839e-07	3.17872e-06	NC_037344.1	61030669	61038845	+	protein_coding	SDS	514346	7.80241	31.428	206.426	87.3538	340.882	121.258
522946	585.558	-2.11709	0.411616	-5.14335	2.69875e-07	3.19272e-06	NC_037330.1	1903473	1972319	+	protein_coding	ILDR2	522946	1801.24	641.416	226.243	346.664	315.896	181.886
509812	280.695	-1.69502	0.329555	-5.14337	2.69852e-07	3.19272e-06	NC_037346.1	27818700	27823665	-	protein_coding	TMEM107	509812	620.849	429.992	170.92	138.941	184.719	138.747
513667	219.618	-1.71117	0.332747	-5.14256	2.71015e-07	3.2044e-06	NC_037350.1	39388018	39431688	-	protein_coding	KDM1B	513667	435.82	389.992	151.104	108.676	106.191	125.921
787784	35.6468	4.02981	0.78368	5.14217	2.71587e-07	3.20935e-06	NC_037352.1	1761124	1764865	+	protein_coding	DNASE1L2	787784	1.11463	2.85709	43.7622	63.9678	66.0347	36.1441
537619	5062.2	-1.17874	0.22925	-5.14173	2.72226e-07	3.21511e-06	NC_037337.1	68006326	68119073	+	protein_coding	KTN1	537619	7879.32	8309.84	3571.99	3626.22	3564.98	3420.86
281227	1843.98	-1.36212	0.264972	-5.14062	2.73835e-07	3.2323e-06	NC_037334.1	75136958	75170625	+	protein_coding	HMMR	281227	3547.87	2709.95	1106.44	1404.54	1188.63	1106.48
518905	334.306	-1.77988	0.346607	-5.13515	2.81912e-07	3.32577e-06	NC_037354.1	37252166	37369097	-	protein_coding	SLC20A2	518905	711.134	569.989	150.278	236.612	130.285	207.537
524059	97.3858	-2.6943	0.524859	-5.13338	2.8458e-07	3.35536e-06	NC_037340.1	70697319	71852852	-	protein_coding	PTPRT	524059	200.633	257.138	26.4225	25.4495	60.6806	13.9913
540076	989.58	-1.56582	0.305106	-5.13205	2.86601e-07	3.37731e-06	NC_037332.1	41732669	41918815	+	protein_coding	KIF21A	540076	2082.13	1489.97	481.385	780.682	554.156	549.157
781122	14.2368	-4.73569	0.923257	-5.12933	2.9078e-07	3.42463e-06	NC_037329.1	116507604	116509698	+	pseudogene	LOC781122	781122	50.1583	32.8565	0.825703	0.687825	0.892361	0
509704	640.408	1.61984	0.315839	5.1287	2.9175e-07	3.43414e-06	NC_037356.1	40197088	40232316	+	protein_coding	MYRF	509704	202.863	325.708	982.586	873.538	786.17	671.58
132345500	75.8977	-2.71481	0.52937	-5.12838	2.92248e-07	3.43808e-06	NC_037333.1	57867633	57925651	-	lncRNA	LOC132345500	132345500	154.934	202.853	14.8627	18.5713	45.5104	18.655
286885	1521.07	1.68037	0.327707	5.12766	2.93364e-07	3.44928e-06	NC_037334.1	44447594	44448862	+	protein_coding	UQCRQ	286885	610.817	594.274	2309.49	1432.05	1475.97	2703.81
534496	919.828	-1.47945	0.28862	-5.12596	2.96032e-07	3.47871e-06	NC_037339.1	52149361	52420035	-	protein_coding	MYCBP2	534496	1684.21	1552.83	582.12	616.979	666.594	416.24
781850	219.811	-2.22934	0.435225	-5.12226	3.01894e-07	3.54561e-06	NC_037332.1	1294574	1310939	+	protein_coding	THAP2	781850	400.152	541.418	85.0474	155.449	48.1875	88.6113
528277	111.06	-2.07759	0.405611	-5.12211	3.02132e-07	3.54643e-06	NC_037335.1	102552626	102595109	-	protein_coding	WDR31	528277	274.199	184.282	54.4964	40.5817	58.0035	54.7991
404165	8709.59	1.45588	0.284264	5.12157	3.03001e-07	3.55464e-06	NC_037340.1	52519427	52524666	-	protein_coding	NOP56	404165	3438.63	4509.91	10720.9	10366.2	8838.84	14383
538439	42.1744	3.75329	0.733145	5.11944	3.06449e-07	3.59219e-06	NC_037332.1	50363478	50366959	+	protein_coding	AVPR1A	538439	3.34389	2.85709	32.2024	70.1582	53.5417	90.9432
512319	297.805	1.73476	0.338861	5.11938	3.06542e-07	3.59219e-06	NC_037334.1	46066371	46118399	+	protein_coding	JADE2	512319	142.673	84.2841	432.668	342.537	391.747	392.921
281254	102.991	2.38185	0.465347	5.11843	3.08088e-07	3.60742e-06	NC_037329.1	107501828	107504802	+	protein_coding	INHA	281254	16.7194	34.285	132.112	130.687	122.254	181.886
511230	99.2548	3.15885	0.617159	5.11837	3.08184e-07	3.60742e-06	NC_037334.1	17996517	18005883	+	protein_coding	DENND1C	511230	13.3756	12.8569	180.003	68.0947	260.57	60.6288
532871	1447.13	1.5124	0.295553	5.11721	3.10093e-07	3.62774e-06	NC_037332.1	74898843	74919039	-	protein_coding	FOXRED2	532871	541.71	734.271	1458.19	2221.68	2093.48	1633.48
514244	1348.73	-1.43771	0.280965	-5.11703	3.10384e-07	3.62914e-06	NC_037337.1	82525360	82709879	+	protein_coding	PCNX1	514244	2284.99	2401.38	727.444	1108.77	762.969	806.829
531606	788.955	1.49241	0.291691	5.11642	3.11383e-07	3.63879e-06	NC_037340.1	60403291	60410158	+	protein_coding	SRXN1	531606	357.796	345.708	876.071	924.437	922.702	1307.02
533277	341.305	1.87648	0.366851	5.11509	3.13587e-07	3.66251e-06	NC_037345.1	36484571	36490909	-	protein_coding	TMED6	533277	85.8265	152.854	400.466	504.176	335.528	568.978
504781	2300.91	1.30416	0.255037	5.1136	3.16078e-07	3.68956e-06	NC_037356.1	50492792	50511865	+	protein_coding	CHID1	504781	1266.22	1035.69	3002.26	2886.12	2483.44	3131.71
524289	122.853	-2.66828	0.521976	-5.11187	3.18983e-07	3.72141e-06	NC_037329.1	424417	704942	-	protein_coding	OCA2	524289	399.037	175.711	45.4137	33.7034	66.9271	16.3231
282201	3689.32	-2.2354	0.437375	-5.11095	3.20539e-07	3.73749e-06	NC_037348.1	30733396	30740592	+	protein_coding	CRABP1	282201	7766.74	8042.7	1306.26	779.306	1078.86	3162.02
788637	130.801	2.1845	0.427559	5.10924	3.23451e-07	3.76936e-06	NC_037334.1	4913339	4939184	+	protein_coding	IQCN	788637	36.7828	37.1421	160.186	174.708	245.399	130.585
518491	91.7484	2.6975	0.528043	5.10849	3.24737e-07	3.78225e-06	NC_037340.1	60451108	60457091	+	protein_coding	TCF15	518491	22.2926	12.8569	180.003	106.613	155.271	73.4541
539422	35.718	4.02245	0.7877	5.10658	3.28044e-07	3.81865e-06	NC_037335.1	85252019	85255740	-	protein_coding	BARX1	539422	1.11463	2.85709	52.845	58.4652	68.7118	30.3144
617088	131.635	-2.0225	0.396316	-5.10326	3.33857e-07	3.88418e-06	NC_037338.1	74433205	74436983	+	protein_coding	PTRHD1	617088	236.302	299.994	47.0651	54.3382	70.4965	81.6157
514172	1112.91	-1.31725	0.258165	-5.10238	3.35416e-07	3.90017e-06	NC_037334.1	61815016	61902934	+	protein_coding	NDST1	514172	1645.19	2078.53	723.316	698.831	731.736	799.834
529699	4404.75	-1.19975	0.235165	-5.10172	3.36583e-07	3.91157e-06	NC_037343.1	1581556	1625418	+	protein_coding	ZC3H11A	529699	6824.88	7361.29	2802.44	3171.56	3224.1	3044.26
132344059	18.8771	-4.61183	0.904083	-5.10112	3.37654e-07	3.92185e-06	NC_037354.1	26410430	26424020	-	pseudogene	LOC132344059	132344059	93.6289	15.714	1.65141	1.37565	0.892361	0
104971910	48.8209	3.42394	0.671455	5.09929	3.40935e-07	3.95777e-06	NC_037330.1	120406829	120420118	+	protein_coding	ANO7	104971910	4.45852	5.71417	88.3502	53.6504	99.9445	40.8078
782776	7284.13	4.11953	0.808235	5.09694	3.45181e-07	4.00486e-06	NC_037328.1	76416089	76417846	-	transcribed_pseudogene	LOC782776	782776	667.663	54.2847	8579.05	10933	12891.1	10579.7
515029	254.581	2.69594	0.529279	5.09361	3.51308e-07	4.07301e-06	NC_037331.1	7619653	7648120	-	protein_coding	UPP1	515029	79.1387	18.5711	316.244	575.71	379.254	158.568
510821	4101	-1.65284	0.324498	-5.09354	3.51442e-07	4.07301e-06	NC_037344.1	3834469	3843043	+	protein_coding	SFRP2	510821	9494.42	5684.18	2312.79	2356.49	3118.8	1639.31
112443216	401.932	2.25439	0.442739	5.0919	3.5449e-07	4.10607e-06	NC_037329.1	121800988	121802533	+	protein_coding	LOC112443216	112443216	122.609	92.8553	379.823	266.188	682.656	867.458
101907142	34.0815	4.647	0.912692	5.09153	3.55183e-07	4.11184e-06	NC_037352.1	33368773	33419509	-	lncRNA	LOC101907142	101907142	1.11463	0	59.4506	55.026	14.2778	74.62
281177	759.78	-1.4801	0.290713	-5.09129	3.55639e-07	4.1146e-06	NC_037337.1	77507901	77838156	+	protein_coding	FUT8	281177	1527.04	1145.69	414.503	400.314	533.632	537.497
100848282	32.7425	5.06131	0.99413	5.0912	3.55812e-07	4.1146e-06	NW_020191650.1	9043	19703	-	protein_coding	LOC100848282	100848282	0	0	90.8273	69.4704	15.1701	20.9869
281681	2094.25	-1.46961	0.288691	-5.09059	3.56948e-07	4.12548e-06	NC_037333.1	21674412	21758133	+	protein_coding	CENPE	281681	3596.91	3751.36	1211.31	1621.89	1438.49	945.576
617552	38.4148	3.87997	0.762228	5.09031	3.57484e-07	4.12941e-06	NC_037329.1	126911243	126923332	-	protein_coding	CNKSR1	617552	3.34389	1.42854	66.0562	79.0999	49.0799	31.4803
novel.92	1655.61	-1.34162	0.26359	-5.0898	3.58439e-07	4.13817e-06	NC_037331.1	63811029	63812245	+	NA	NA	novel.92	2818.9	2762.8	974.329	980.151	1060.13	1337.33
107133282	297.972	-5.68806	1.11797	-5.08785	3.62147e-07	4.17868e-06	NC_037344.1	29684257	29685342	-	pseudogene	LOC107133282	107133282	1715.42	68.5701	0	2.06348	1.78472	0
615646	292.515	-1.76983	0.348064	-5.08477	3.68074e-07	4.24475e-06	NC_037335.1	95481975	95541956	+	protein_coding	TMEM38B	615646	605.244	512.847	125.507	143.756	226.66	141.079
507824	390.463	1.73043	0.340356	5.08417	3.69238e-07	4.25351e-06	NC_037334.1	16653090	16660988	+	protein_coding	LRRC8E	507824	166.08	132.855	472.302	505.552	379.254	686.738
505043	1416.44	1.44034	0.283293	5.08427	3.69048e-07	4.25351e-06	NC_037334.1	16952354	16957071	-	protein_coding	CD320	505043	580.722	724.272	1619.2	1502.21	1826.66	2245.6
511727	675.858	-1.6048	0.315887	-5.0803	3.76847e-07	4.33879e-06	NC_037337.1	17737436	17895043	+	protein_coding	LRRC49	511727	1297.43	1169.98	324.501	352.167	561.295	349.781
112443632	55.9019	3.82597	0.753134	5.08006	3.77309e-07	4.34174e-06	NC_037329.1	124916468	124916672	-	snoRNA	LOC112443632	112443632	3.34389	4.28563	71.0104	29.5765	49.9722	177.223
618042	511.442	2.64923	0.521516	5.07986	3.77706e-07	4.34393e-06	NC_037352.1	35574168	35577279	+	protein_coding	VGF	618042	168.309	35.7136	448.357	564.705	1353.71	497.856
514427	310.217	1.69261	0.333273	5.07876	3.79905e-07	4.36684e-06	NC_037338.1	98945592	98959917	+	protein_coding	SLC27A4	514427	111.463	132.855	410.374	510.366	372.115	324.131
534624	874.427	-1.55189	0.305663	-5.07712	3.83203e-07	4.40234e-06	NC_037344.1	52998914	53115694	+	protein_coding	CLIP1	534624	1605.07	1539.97	484.688	672.005	572.896	371.934
281832	45979.3	1.25034	0.246293	5.07663	3.84197e-07	4.41136e-06	NC_037348.1	66939611	66944979	-	protein_coding	HSP90AA1	281832	20833.5	26676.6	51339.7	55336.9	60198.7	61490.4
novel.290	35.7814	4.33957	0.854868	5.07631	3.84843e-07	4.41636e-06	NC_037338.1	97393330	97399280	-	NA	NA	novel.290	2.22926	0	63.5791	72.2217	58.0035	18.655
novel.141	39.9212	4.10142	0.808029	5.07583	3.85805e-07	4.42499e-06	NC_037333.1	116412623	116414977	+	NA	NA	novel.141	1.11463	2.85709	32.2024	96.2956	76.7431	30.3144
100299303	11.9599	-5.39748	1.06377	-5.07392	3.89713e-07	4.46738e-06	NC_037331.1	113009769	113011711	-	pseudogene	LOC100299303	100299303	54.6169	17.1425	0	0	0	0
537277	1110.78	-1.61611	0.318756	-5.07004	3.97726e-07	4.55675e-06	NC_037332.1	28049864	28247865	-	protein_coding	SCN8A	537277	1984.04	2085.67	483.036	816.449	805.802	489.694
767614	35.9072	4.0164	0.792274	5.06946	3.98937e-07	4.56814e-06	NC_037342.1	77181628	77199362	-	protein_coding	MYBPC3	767614	1.11463	2.85709	32.2024	71.5338	66.9271	40.8078
100125777	1239.84	1.2777	0.25207	5.06881	4.003e-07	4.58126e-06	NC_037348.1	69574084	69576232	+	protein_coding	BTBD6	100125777	600.785	659.987	1677.83	1599.19	1470.61	1430.61
536759	498.81	-1.65318	0.326204	-5.06792	4.02184e-07	4.60032e-06	NC_037334.1	107827213	108284386	+	protein_coding	FER	536759	1042.18	804.27	277.436	242.802	395.316	230.856
538782	378.528	-1.76676	0.348718	-5.06643	4.05338e-07	4.63388e-06	NC_037334.1	102267198	102290207	+	protein_coding	MACIR	538782	759.063	687.129	162.663	286.823	148.132	227.358
533988	840.045	-1.35997	0.268434	-5.0663	4.05619e-07	4.63458e-06	NC_037332.1	56356669	56374459	+	protein_coding	NEMP1	533988	1394.4	1455.69	535.881	598.408	602.344	453.55
100295193	305.214	-2.1752	0.429407	-5.06559	4.07134e-07	4.64937e-06	NC_037353.1	24687441	24691683	+	protein_coding	SFR1	100295193	913.996	377.136	96.6072	209.099	106.191	128.253
618809	1419.01	-1.45086	0.286697	-5.06063	4.17876e-07	4.76944e-06	NC_037345.1	5004869	5169822	+	protein_coding	VAT1L	618809	2279.42	2671.38	913.227	783.433	1144.9	721.716
518121	1306.29	1.7115	0.338247	5.05993	4.19419e-07	4.78446e-06	NC_037356.1	43058780	43083111	-	protein_coding	CDC42BPG	518121	585.181	428.563	1991.6	1843.37	1998	991.047
novel.106	43.6671	3.30003	0.652248	5.05946	4.20437e-07	4.79348e-06	NC_037331.1	117284201	117317299	-	NA	NA	novel.106	4.45852	5.71417	55.3221	82.539	58.0035	55.965
506325	2002.59	-1.44694	0.286049	-5.05839	4.22814e-07	4.81617e-06	NC_037340.1	46836945	46912506	-	protein_coding	ZMYND11	506325	3136.57	3841.35	1128.74	1474.01	964.643	1470.25
540786	5036.59	-1.58593	0.313527	-5.05836	4.22884e-07	4.81617e-06	NC_037353.1	9466270	9567483	+	protein_coding	PTEN	540786	9161.14	9126.97	2477.11	2247.13	2801.12	4406.08
537464	2353.93	-1.2293	0.243111	-5.05654	4.26933e-07	4.85702e-06	NC_037330.1	82924870	83133127	+	protein_coding	DOCK7	537464	4188.78	3467.08	1562.23	1700.3	1642.84	1562.36
317723	455.292	1.63884	0.324109	5.05644	4.27163e-07	4.85702e-06	NC_037345.1	7759572	7771600	-	protein_coding	GCSH	317723	209.55	159.997	486.339	521.372	579.143	775.349
282066	353.514	-1.79594	0.35517	-5.05656	4.26876e-07	4.85702e-06	NC_037347.1	31761769	31771443	+	protein_coding	SELENOP	282066	857.15	504.276	185.783	201.533	238.26	134.083
510320	390.828	1.78079	0.352264	5.05527	4.29786e-07	4.8842e-06	NC_037331.1	106984537	107019211	-	protein_coding	TCAF2	510320	141.558	148.569	615.149	586.027	315.004	538.663
novel.349	32.3464	5.03479	0.996038	5.05482	4.30804e-07	4.89313e-06	NC_037341.1	44550319	44556580	-	NA	NA	novel.349	0	0	72.6618	76.3486	8.92361	36.1441
515033	553.4	1.61147	0.319072	5.0505	4.40666e-07	5.00245e-06	NC_037345.1	26255415	26298412	+	protein_coding	NDRG4	515033	278.657	178.568	642.397	744.915	875.407	600.458
novel.703	181.068	2.70772	0.536146	5.05034	4.41015e-07	5.00372e-06	NW_020191637.1	61875	75040	-	NA	NA	novel.703	50.1583	18.5711	244.408	476.663	139.208	157.402
530692	3407.91	-1.86579	0.369514	-5.04931	4.43415e-07	5.02824e-06	NC_037335.1	59387021	59599750	+	protein_coding	UNC13B	530692	5777.13	7589.85	1416.91	2065.54	2639.6	958.401
541218	191.486	-1.75836	0.348305	-5.04832	4.45711e-07	5.04883e-06	NC_037337.1	6967456	7006065	+	protein_coding	POLK	541218	390.12	339.993	104.039	128.623	81.2049	104.934
787289	52.1824	3.3104	0.655734	5.04839	4.45541e-07	5.04883e-06	NC_037352.1	1169914	1170964	+	pseudogene	LOC787289	787289	10.0317	1.42854	60.2763	66.0312	108.868	66.4585
novel.623	232.848	-1.75242	0.347196	-5.04735	4.47974e-07	5.07174e-06	NC_037357.1	45980561	46194350	+	NA	NA	novel.623	469.259	415.706	108.167	100.423	135.639	167.895
506946	1622.72	1.53086	0.303329	5.04687	4.49116e-07	5.08193e-06	NC_037330.1	120728097	120736639	-	protein_coding	DTYMK	506946	529.449	884.268	2041.14	1897.02	1812.39	2572.06
novel.84	65.8011	4.00874	0.794354	5.04654	4.49879e-07	5.08761e-06	NC_037330.1	115645075	115645485	-	NA	NA	novel.84	5.57315	1.42854	52.845	99.7347	217.736	17.4891
520599	85.4957	2.52192	0.499742	5.04645	4.501e-07	5.08761e-06	NC_037356.1	45295955	45302690	+	protein_coding	TBC1D10C	520599	11.1463	27.1423	146.975	116.93	103.514	107.266
783645	6841.46	-1.3165	0.260978	-5.0445	4.5472e-07	5.13707e-06	NC_037355.1	29876914	29989469	+	protein_coding	VCL	783645	9650.47	13238.3	4287.05	4467.43	4134.31	5271.21
507784	45.5535	4.4805	0.888481	5.04288	4.58573e-07	5.17781e-06	NC_037328.1	71868302	71868931	+	pseudogene	LOC507784	507784	2.22926	0	67.7076	101.798	94.5903	6.99563
614739	466.491	-2.23776	0.443793	-5.04234	4.59866e-07	5.18964e-06	NC_037329.1	42650737	42652184	+	protein_coding	RPRM	614739	1288.51	712.843	152.755	152.009	373.899	118.926
100126247	1078.55	1.5456	0.306598	5.04111	4.62835e-07	5.22034e-06	NC_037345.1	1814291	1815582	+	protein_coding	EXOSC6	100126247	440.279	489.99	1377.27	1076.45	1202.01	1885.32
506107	936.16	1.40979	0.279684	5.04065	4.63955e-07	5.23017e-06	NC_037350.1	3040815	3050862	-	protein_coding	BAG2	506107	400.152	478.562	970.201	1127.35	1270.72	1369.98
508018	121.691	-2.25829	0.448025	-5.04055	4.64204e-07	5.23018e-06	NC_037335.1	29274944	29455599	+	protein_coding	FREM1	508018	200.633	324.279	61.102	39.206	72.2813	32.6463
408008	300.004	1.90673	0.378546	5.03698	4.7293e-07	5.32565e-06	NC_037334.1	5185083	5223485	-	protein_coding	KCNN1	408008	99.2021	105.712	436.797	328.781	564.865	264.668
523073	29.3978	5.00368	0.993682	5.0355	4.76604e-07	5.36129e-06	NC_037332.1	27536707	27555398	-	protein_coding	KRT89	523073	0	0	92.4787	27.513	21.4167	34.9781
507633	86.1798	2.44945	0.486432	5.03555	4.7649e-07	5.36129e-06	NC_037332.1	103273856	103291935	+	protein_coding	C1RL	507633	26.7511	12.8569	132.938	114.179	134.747	95.6069
617120	35.3074	-3.5321	0.701602	-5.03433	4.79512e-07	5.39111e-06	NC_037343.1	34429412	34853623	+	protein_coding	PLD5	617120	103.661	82.8555	1.65141	3.43913	6.24653	13.9913
282459	406.661	1.754	0.348452	5.03368	4.81145e-07	5.40659e-06	NC_037346.1	40006492	40015037	+	protein_coding	PPP1R1B	282459	108.119	199.996	516.89	611.477	590.743	412.742
512313	320.558	1.78425	0.35449	5.0333	4.82114e-07	5.41459e-06	NC_037346.1	24551812	24586033	-	protein_coding	ATP2A3	512313	149.36	87.1412	344.318	527.562	376.577	438.393
615130	73.1367	-2.25143	0.447348	-5.03283	4.83287e-07	5.42487e-06	NC_037334.1	52325251	52332587	+	protein_coding	LOC615130	615130	129.297	185.711	30.551	34.3913	28.5556	30.3144
506862	279.477	2.45624	0.488373	5.02944	4.91918e-07	5.51881e-06	NC_037331.1	113593466	113603315	-	protein_coding	ATG9B	506862	56.8461	72.8557	427.714	707.085	198.997	213.367
540614	454.342	-1.61834	0.32185	-5.02825	4.94973e-07	5.55012e-06	NC_037334.1	21565040	21591951	+	protein_coding	SEPTIN8	540614	1019.89	645.702	219.637	310.897	290.91	239.017
781255	12.1745	-5.37278	1.06875	-5.02718	4.97737e-07	5.57815e-06	NC_037344.1	29497227	29498550	+	pseudogene	LOC781255	781255	60.19	12.8569	0	0	0	0
508234	820.522	1.6047	0.31961	5.02081	5.14534e-07	5.76332e-06	NC_037356.1	43816378	43828087	+	protein_coding	SIPA1	508234	310.982	371.421	1155.98	1196.82	1204.69	683.24
618914	460.226	1.62525	0.32377	5.01977	5.17341e-07	5.79169e-06	NC_037352.1	41404195	41414697	-	protein_coding	MAFK	618914	148.246	229.996	604.414	506.24	732.629	539.829
112441811	245.737	-2.71105	0.540137	-5.0192	5.18871e-07	5.80574e-06	NC_037343.1	3185745	3196501	+	lncRNA	LOC112441811	112441811	658.746	501.419	100.736	127.248	72.2813	13.9913
781186	37.2788	4.05701	0.8084	5.01857	5.20564e-07	5.82158e-06	NC_037347.1	3252322	3252788	-	pseudogene	LOC781186	781186	2.22926	1.42854	36.3309	46.0843	102.622	34.9781
539813	85.3768	2.79679	0.557494	5.01672	5.25605e-07	5.87483e-06	NC_037340.1	78918164	78934957	-	protein_coding	KCNG1	539813	13.3756	17.1425	93.3044	154.073	174.903	59.4628
537521	1403.18	-1.61206	0.32146	-5.01481	5.30866e-07	5.93049e-06	NC_037348.1	58805126	58909279	+	protein_coding	PPP4R4	537521	2465.56	2668.52	650.654	590.154	1147.58	896.606
novel.724	28.9903	4.98658	0.994777	5.01276	5.36547e-07	5.99078e-06	NW_020192018.1	18703	27431	-	NA	NA	novel.724	0	0	75.139	57.0895	16.0625	25.6506
525256	1445.32	1.45743	0.290796	5.01187	5.39048e-07	6.01551e-06	NC_037338.1	72504549	72508647	+	protein_coding	PREB	525256	628.651	688.558	2254.17	1985.06	1342.11	1773.39
615093	434.885	1.74124	0.347457	5.01138	5.40408e-07	6.0275e-06	NC_037333.1	45403481	45416235	+	protein_coding	SMIM20	615093	202.863	127.14	540.835	469.097	491.691	777.681
338325	7344.47	-5.69564	1.13657	-5.01123	5.40829e-07	6.029e-06	NC_037357.1	77161576	77198299	+	lncRNA	XIST	338325	26575	17479.7	0	0	9.81598	2.33188
532898	408.367	5.10209	1.01853	5.00928	5.46342e-07	6.08401e-06	NC_037346.1	40696957	40720500	-	protein_coding	TNS4	532898	0	2.85709	1153.51	1031.05	124.038	138.747
789838	1609	1.53587	0.306604	5.00928	5.46336e-07	6.08401e-06	NC_037352.1	38810067	38836391	+	protein_coding	FBXL18	789838	552.856	844.269	2297.93	1811.04	2530.74	1617.16
618737	117.433	2.48759	0.496632	5.00892	5.47374e-07	6.09229e-06	NC_037334.1	5745619	5748441	+	protein_coding	LOC618737	618737	36.7828	15.714	185.783	125.872	232.014	108.432
540939	426.947	-2.01237	0.40178	-5.00864	5.48151e-07	6.09771e-06	NC_037337.1	17951095	18628841	+	protein_coding	THSD4	540939	926.257	811.413	165.966	124.496	355.16	178.389
541291	369.592	-1.73428	0.346321	-5.00772	5.5079e-07	6.12383e-06	NC_037331.1	44424822	44517185	-	protein_coding	NAPEPLD	541291	487.093	912.839	225.417	163.015	223.983	205.205
534604	2304.48	-1.28216	0.256102	-5.00644	5.54463e-07	6.16142e-06	NC_037357.1	132157307	132306723	+	protein_coding	MID1	534604	3213.48	4412.77	1568.84	1454.75	1575.02	1602
616451	851.74	1.35046	0.269761	5.00614	5.55315e-07	6.16763e-06	NC_037332.1	116635899	116651307	+	protein_coding	TRMU	616451	410.184	418.563	1247.64	1084.01	1017.29	932.751
515125	2662.3	1.8997	0.379513	5.00564	5.56763e-07	6.18045e-06	NC_037337.1	13895782	14022516	+	protein_coding	SMAD3	515125	1018.77	805.699	4765.13	3785.1	1581.26	4017.82
533953	2957.96	1.23628	0.247	5.00518	5.58099e-07	6.19202e-06	NC_037357.1	37212623	37220214	-	protein_coding	IRAK1	533953	1464.62	1617.11	4162.37	3578.76	3649.76	3275.12
540994	242.229	2.53657	0.506919	5.0039	5.6181e-07	6.2299e-06	NC_037348.1	65091252	65110055	-	protein_coding	DEGS2	540994	62.4193	42.8563	351.749	410.632	485.445	100.271
132342109	200.403	-1.65902	0.331554	-5.00376	5.62231e-07	6.23002e-06	NC_037334.1	52410896	52452910	+	protein_coding	LOC132342109	132342109	327.701	415.706	106.516	124.496	104.406	123.589
785995	23.0322	-4.46738	0.892817	-5.0037	5.62412e-07	6.23002e-06	NC_037337.1	22191058	22193320	-	pseudogene	LOC785995	785995	100.317	31.428	0	0	1.78472	4.66375
613736	2731.04	1.2774	0.255408	5.0014	5.69149e-07	6.30133e-06	NC_037338.1	104249111	104255720	-	protein_coding	MED22	613736	1394.4	1381.4	3875.02	2916.38	3124.16	3694.86
353160	1020.91	-1.35464	0.270873	-5.00101	5.70313e-07	6.31091e-06	NC_037340.1	17779475	17811006	-	protein_coding	ACBD5	353160	1654.11	1804.25	632.488	738.724	751.368	544.493
504584	3001.61	1.65709	0.331403	5.00023	5.72619e-07	6.33309e-06	NC_037346.1	20030297	20033814	-	protein_coding	ALDOC	504584	1374.34	1037.12	3497.68	4435.79	5237.27	2427.48
112447834	41.4289	-2.91169	0.58238	-4.99965	5.74359e-07	6.34901e-06	NC_037328.1	132316552	132334094	+	protein_coding	LOC112447834	112447834	125.953	75.7128	8.25703	8.94173	13.3854	16.3231
539480	1935.26	1.38262	0.276564	4.99927	5.75487e-07	6.35813e-06	NC_037356.1	50169913	50185635	+	protein_coding	TOLLIP	539480	1066.7	778.556	2449.03	2223.74	2941.22	2152.32
614112	392.87	-1.67206	0.33462	-4.99691	5.82572e-07	6.43303e-06	NC_037334.1	30805853	30977434	-	protein_coding	SNX24	614112	838.202	622.845	207.251	171.956	211.49	305.476
511644	279.038	-1.96736	0.393795	-4.9959	5.85613e-07	6.46323e-06	NC_037350.1	39430885	39454935	+	protein_coding	TPMT	511644	637.568	485.705	162.663	157.512	68.7118	162.065
539951	695.545	1.46001	0.292408	4.99304	5.94359e-07	6.55632e-06	NC_037348.1	57232337	57368371	+	protein_coding	RIN3	539951	283.116	349.993	1082.5	802.692	751.368	903.602
538547	310.132	2.09004	0.418833	4.99015	6.03337e-07	6.65187e-06	NC_037351.1	41135599	41249107	+	protein_coding	MTCL1	538547	70.2217	117.141	542.487	568.144	316.788	246.013
534965	962.008	1.47428	0.295461	4.98977	6.04513e-07	6.66134e-06	NC_037331.1	52168926	52224938	-	protein_coding	TES	534965	498.24	368.564	1360.76	1440.31	970.889	1133.29
615954	1501.74	-1.37692	0.276073	-4.98751	6.11629e-07	6.73623e-06	NC_037328.1	35381296	35415199	+	protein_coding	CHMP2B	615954	2318.43	2802.8	776.161	904.49	1102.07	1106.48
533680	77.2343	2.65608	0.532566	4.98733	6.12205e-07	6.73906e-06	NC_037332.1	28570875	28599682	+	protein_coding	POU6F1	533680	18.9487	11.4283	124.681	143.756	67.8195	96.7729
512534	2227.32	1.42352	0.285495	4.98614	6.15986e-07	6.77714e-06	NC_037340.1	61107903	61146837	+	protein_coding	HM13	512534	946.321	1125.69	2526.65	2562.84	2450.42	3751.99
519494	899.295	-1.56848	0.314677	-4.98442	6.21482e-07	6.83403e-06	NC_037335.1	53179276	53455681	+	protein_coding	VPS13A	519494	1911.59	1338.55	436.797	574.334	699.611	434.895
519307	3822.5	-1.26414	0.253663	-4.98353	6.24332e-07	6.86178e-06	NC_037347.1	6676489	6741950	+	protein_coding	FAM169A	519307	6742.4	5834.17	2234.35	2844.85	2883.22	2396
100295817	106.156	-2.07035	0.415534	-4.98239	6.28024e-07	6.89517e-06	NC_037335.1	44029599	44271335	-	protein_coding	DOCK8	100295817	264.167	174.282	39.6337	59.8408	53.5417	45.4716
781335	819.54	-1.40686	0.282362	-4.98245	6.27826e-07	6.89517e-06	NC_037337.1	43311379	43438270	-	protein_coding	MAP4K5	781335	1453.48	1367.12	479.733	552.324	425.656	638.934
509448	1710.67	-1.26533	0.253985	-4.98191	6.29613e-07	6.90901e-06	NC_037332.1	28610701	28663859	+	protein_coding	TFCP2	509448	2870.17	2759.95	964.421	1187.87	1245.74	1235.89
282380	1199.79	1.41152	0.283371	4.98118	6.31974e-07	6.9248e-06	NC_037336.1	95047825	95055238	-	protein_coding	DYNLT1	282380	506.042	618.559	1410.3	1216.76	1815.96	1631.15
533089	6545.03	-1.52084	0.305318	-4.98116	6.32038e-07	6.9248e-06	NC_037343.1	68929292	68991898	-	protein_coding	CENPF	533089	11821.8	11502.6	4587.6	3384.1	5224.78	2749.28
112445062	11.4026	-5.32109	1.06823	-4.98124	6.31785e-07	6.9248e-06	NC_037357.1	4555931	4649695	-	protein_coding	LOC112445062	112445062	51.273	17.1425	0	0	0	0
511031	1654.13	1.24458	0.249877	4.98079	6.33252e-07	6.93448e-06	NC_037337.1	84937976	84940480	+	protein_coding	RIOX1	511031	810.336	904.268	1932.14	1977.5	1987.29	2313.22
107132954	13025.4	-1.4255	0.286221	-4.98042	6.3447e-07	6.94421e-06	NC_037338.1	90946222	90955530	-	protein_coding	SOX11	107132954	21405.4	23693.8	8482.44	7465.66	10901.1	6203.96
281711	373.897	-2.55566	0.513261	-4.97926	6.38263e-07	6.9821e-06	NC_037337.1	5274070	5365262	-	protein_coding	CPLX2	281711	1327.52	387.135	96.6072	161.639	216.844	53.6332
101903312	16.9894	-4.97505	0.99923	-4.97889	6.39509e-07	6.98485e-06	NC_037334.1	65801347	65802225	+	pseudogene	LOC101903312	101903312	90.285	9.99981	1.65141	0	0	0
533847	4624.51	-1.32327	0.265772	-4.97898	6.39207e-07	6.98485e-06	NC_037351.1	57933121	58045998	+	protein_coding	ZNF532	533847	6476	9032.68	2912.25	3369.66	3324.94	2631.52
615936	3841.72	1.81983	0.365496	4.97906	6.38937e-07	6.98485e-06	NC_037352.1	29782248	30997929	-	protein_coding	AUTS2	615936	989.791	1787.11	4585.13	4836.79	7674.31	3177.18
616302	1184.41	2.03764	0.409384	4.97734	6.44643e-07	7.03727e-06	NC_037331.1	113661767	113718325	+	protein_coding	AGAP3	616302	529.449	208.567	2032.88	1746.39	1754.38	834.812
112445001	26.2312	4.94378	0.993319	4.97703	6.45661e-07	7.04473e-06	NC_037357.1	24951944	24952374	+	pseudogene	LOC112445001	112445001	0	0	53.6707	39.206	48.1875	16.3231
618573	1678.25	-1.3013	0.261467	-4.97692	6.4605e-07	7.04533e-06	NC_037348.1	45775677	45986776	-	protein_coding	RALGAPA1	618573	2930.36	2658.52	1001.58	1259.41	1248.41	971.226
132344843	49.1275	-3.50556	0.704629	-4.97504	6.52348e-07	7.11032e-06	NC_037330.1	20855907	20863749	+	protein_coding	LOC132344843	132344843	216.238	44.2849	14.8627	11.693	5.35417	2.33188
517633	96.9923	2.63484	0.529959	4.97178	6.634e-07	7.22627e-06	NC_037345.1	52973901	52982801	+	protein_coding	KLC3	517633	31.2096	7.14272	118.075	149.258	171.333	104.934
520564	1141.53	-1.38805	0.279191	-4.9717	6.63672e-07	7.22627e-06	NC_037352.1	10226633	10262763	-	protein_coding	LITAF	520564	1782.29	2124.24	797.629	560.578	810.264	774.183
508284	148.552	-1.8931	0.380799	-4.97137	6.64805e-07	7.23487e-06	NC_037340.1	29654007	29660465	-	protein_coding	ACBD7	508284	217.353	369.993	85.8731	70.846	74.9584	72.2882
537455	61.2819	-2.37084	0.477033	-4.96998	6.69612e-07	7.28341e-06	NC_037332.1	60031674	60161782	-	protein_coding	NTN4	537455	119.265	151.426	18.9912	26.8252	23.2014	27.9825
282656	97.7567	-2.50877	0.504826	-4.96958	6.70984e-07	7.29457e-06	NC_037337.1	25807378	25862286	-	protein_coding	RPGRIP1	282656	174.997	268.566	14.8627	36.4547	35.6945	55.965
520530	155.49	-2.05715	0.414052	-4.96832	6.75346e-07	7.33441e-06	NC_037331.1	53442836	53541143	-	protein_coding	MDFIC	520530	327.701	312.851	66.0562	107.989	43.7257	74.62
525011	994.679	-1.4462	0.291081	-4.96836	6.75199e-07	7.33441e-06	NC_037348.1	54694821	54727307	-	protein_coding	KLHL28	525011	1709.84	1757.11	535.881	832.957	588.959	543.327
281565	1520.77	-1.32237	0.266171	-4.96814	6.75989e-07	7.33762e-06	NC_037338.1	62289144	62345669	+	protein_coding	UGP2	281565	2507.92	2589.95	914.053	863.221	1223.43	1026.03
511765	116.647	2.43745	0.49071	4.96718	6.79337e-07	7.37016e-06	NC_037334.1	50720938	50729025	-	protein_coding	ECSCR	511765	42.3559	11.4283	191.563	161.639	128.5	164.397
618210	2864.59	1.34561	0.270911	4.96698	6.80036e-07	7.37395e-06	NC_037344.1	71967745	71987209	+	protein_coding	PPM1F	618210	1368.77	1425.69	4063.28	3197.01	4234.25	2898.52
107132615	14.8894	-5.13013	1.03289	-4.96676	6.80816e-07	7.37481e-06	NC_037334.1	17382071	17383074	-	pseudogene	LOC107132615	107132615	81.368	7.14272	0.825703	0	0	0
616974	169.629	-1.90739	0.384026	-4.96683	6.80565e-07	7.37481e-06	NC_037356.1	28154528	28168621	+	protein_coding	SPA17	616974	337.733	334.279	105.69	58.4652	73.1736	108.432
100337486	1106.33	1.84957	0.372629	4.96357	6.92083e-07	7.493e-06	NC_037348.1	68662822	68702157	+	protein_coding	KIF26A	100337486	470.374	312.851	1847.92	1315.81	1905.19	785.842
516422	82.3865	-2.93794	0.591944	-4.96321	6.93366e-07	7.50304e-06	NC_037338.1	2253294	2254638	-	protein_coding	ADRA2B	516422	239.645	164.283	17.3398	11.693	50.8646	10.4934
617377	809.106	1.32676	0.267402	4.96168	6.98876e-07	7.55877e-06	NC_037342.1	76642965	76648412	+	protein_coding	ZNF408	617377	391.235	407.135	1087.45	1053.75	857.559	1057.51
510670	205.366	-1.81543	0.365899	-4.96155	6.99332e-07	7.55982e-06	NC_037355.1	17588159	17760029	+	protein_coding	CABCOCO1	510670	450.31	345.708	116.424	138.941	106.191	74.62
528177	578.614	-1.99138	0.401426	-4.96078	7.02103e-07	7.58588e-06	NC_037336.1	32590632	33013868	-	protein_coding	SLC35F1	528177	1348.7	995.695	221.288	259.998	482.768	163.231
517850	892.695	-1.4409	0.290476	-4.9605	7.03132e-07	7.59311e-06	NC_037349.1	43851904	43882728	-	protein_coding	APPL1	517850	1406.66	1699.97	479.733	659.625	649.639	460.546
788013	36.4157	-4.37206	0.881673	-4.95882	7.09231e-07	7.65504e-06	NC_037357.1	102296473	102299125	-	pseudogene	LOC788013	788013	200.633	7.14272	3.30281	2.7513	0	4.66375
104973158	34.8817	-2.99831	0.60484	-4.9572	7.15147e-07	7.71495e-06	NC_037337.1	50311920	50319392	+	lncRNA	LOC104973158	104973158	93.6289	78.5699	9.08273	6.87825	7.13889	13.9913
618039	36.109	4.27162	0.861815	4.95654	7.17602e-07	7.73747e-06	NC_037345.1	52654583	52657200	+	protein_coding	APOC2	618039	1.11463	1.42854	61.9277	65.3434	13.3854	73.4541
281950	1709.09	-1.82024	0.367343	-4.95516	7.22716e-07	7.78463e-06	NC_037338.1	32275398	33528131	-	protein_coding	NRXN1	281950	3444.21	3182.8	847.171	804.756	1462.58	513.013
280875	1084.33	1.27059	0.256417	4.95517	7.22676e-07	7.78463e-06	NC_037352.1	36959411	36971751	-	protein_coding	CPSF4	280875	539.481	567.132	1516.82	1275.92	1244.84	1361.82
508105	118.389	2.24126	0.452322	4.95502	7.2321e-07	7.78597e-06	NC_037336.1	75741100	75756741	+	protein_coding	TNFAIP3	508105	31.2096	32.8565	119.727	177.459	226.66	122.424
525941	27.818	-3.24867	0.655784	-4.95387	7.27522e-07	7.82839e-06	NC_037337.1	58646799	58684734	-	protein_coding	SCG3	525941	86.9411	55.7132	6.60562	6.19043	4.46181	6.99563
408019	97.9311	-2.77516	0.560389	-4.95219	7.33818e-07	7.8921e-06	NC_037349.1	7306308	7315561	+	protein_coding	CCR4	408019	356.682	109.998	42.1108	15.1322	20.5243	43.1397
618656	114.029	2.09249	0.422613	4.95131	7.37146e-07	7.92385e-06	NC_037334.1	3253270	3285305	-	protein_coding	PRSS38	618656	36.7828	31.428	175.049	116.93	152.594	171.393
510889	2553.09	1.21937	0.246455	4.94762	7.51263e-07	8.06781e-06	NC_037334.1	20887195	20901065	-	protein_coding	THOP1	510889	1214.95	1471.4	3318.5	3103.47	2896.61	3313.6
509630	813.522	-1.7278	0.349219	-4.94761	7.51305e-07	8.06781e-06	NC_037335.1	101814519	101939631	+	protein_coding	KIAA1958	509630	1368.77	1708.54	347.621	504.864	650.531	300.812
789296	88.2913	2.44345	0.493905	4.94721	7.52855e-07	8.08033e-06	NC_037346.1	45042254	45078375	-	protein_coding	ARHGAP27	789296	21.178	19.9996	128.81	172.644	100.837	86.2794
539761	334.376	2.04069	0.412569	4.94631	7.56342e-07	8.11363e-06	NC_037336.1	81363242	81419573	-	protein_coding	PLAGL1	539761	59.0754	149.997	372.392	619.043	338.205	467.541
506914	357.709	-1.50071	0.303424	-4.94592	7.57833e-07	8.12548e-06	NC_037331.1	94142096	94192296	-	protein_coding	CEP41	506914	626.422	639.988	202.297	202.221	198.997	276.327
509231	1324.64	-1.37994	0.279043	-4.94527	7.60394e-07	8.14465e-06	NC_037337.1	14905243	15033213	+	protein_coding	PIAS1	509231	2237.06	2285.67	714.233	862.533	1090.47	757.86
100300021	2178.65	-1.48037	0.299346	-4.94536	7.60051e-07	8.14465e-06	NC_037342.1	6224786	6305745	+	protein_coding	TMEM123	100300021	3559.01	4112.78	988.366	1810.36	1227.89	1373.48
539881	34.6976	3.75189	0.759096	4.94257	7.70978e-07	8.24962e-06	NC_037333.1	62834652	63097599	-	protein_coding	KCTD8	539881	3.34389	1.42854	56.1478	41.2695	38.3715	67.6244
518180	6281.49	1.21496	0.245811	4.94266	7.70645e-07	8.24962e-06	NC_037344.1	72288333	72307359	+	protein_coding	CRKL	518180	2961.57	3664.21	7864.82	7055.03	8557.75	7585.59
282485	92.554	2.17103	0.439349	4.94147	7.75372e-07	8.29243e-06	NC_037352.1	26123605	26127457	-	protein_coding	SULT1A1	282485	26.7511	25.7138	114.773	118.306	124.038	145.742
100336830	191.739	1.79609	0.363649	4.93908	7.84936e-07	8.39044e-06	NW_020191079.1	32769	37940	+	pseudogene	LOC100336830	100336830	56.8461	84.2841	252.665	207.723	278.417	270.498
522960	56.4362	3.52275	0.713398	4.93798	7.89346e-07	8.43331e-06	NC_037350.1	31363293	31369013	+	protein_coding	H2BC11	522960	3.34389	7.14272	90.0016	22.6982	88.3438	127.087
614946	943	1.45638	0.294984	4.93713	7.92798e-07	8.46589e-06	NC_037342.1	77240234	77248528	+	protein_coding	SLC39A13	614946	485.979	372.85	1397.09	1000.79	1382.27	1019.03
101904595	29.5393	-3.3689	0.682547	-4.93578	7.98329e-07	8.52064e-06	NC_037345.1	14929519	14930858	+	protein_coding	LOC101904595	101904595	57.9608	95.7124	7.43133	4.12695	2.67708	9.32751
538826	537.466	-1.6123	0.326789	-4.93378	8.06547e-07	8.60398e-06	NC_037329.1	14654229	14751042	-	protein_coding	ITPRID2	538826	1207.14	759.985	255.968	381.055	265.031	355.611
522473	901.706	-1.335	0.270674	-4.93212	8.13423e-07	8.67294e-06	NC_037329.1	85360480	85393015	-	protein_coding	GTF3C3	522473	1324.18	1711.4	670.471	553.012	542.556	608.62
100301361	65.2666	3.41567	0.692554	4.93199	8.1396e-07	8.67428e-06	NC_037340.1	67532844	67539704	+	protein_coding	SLC32A1	100301361	2.22926	11.4283	92.4787	63.9678	41.941	179.554
515748	2167.55	-1.37284	0.278369	-4.93174	8.15013e-07	8.67822e-06	NC_037337.1	16268505	16341972	+	protein_coding	KIF23	515748	3310.45	4072.78	1451.59	1133.54	1290.35	1746.58
539378	771.115	-1.69453	0.3436	-4.9317	8.15154e-07	8.67822e-06	NC_037339.1	34604442	34673226	+	protein_coding	SACS	539378	1291.86	1598.54	310.464	524.123	588.066	313.637
530547	652.489	1.99758	0.405129	4.93073	8.19242e-07	8.71733e-06	NC_037339.1	23680670	23695013	-	protein_coding	UFM1	530547	125.953	292.851	648.177	817.137	670.163	1360.65
513572	78.8761	2.38458	0.483665	4.93022	8.21375e-07	8.73562e-06	NC_037334.1	96304260	96357081	+	protein_coding	ERAP2	513572	14.4902	24.2852	123.03	115.555	102.622	93.2751
112447819	18.5117	-4.71647	0.956831	-4.92926	8.25434e-07	8.77435e-06	NC_037335.1	70338150	70342259	-	lncRNA	LOC112447819	112447819	21.178	87.1412	0	2.7513	0	0
512656	888.326	-1.43411	0.291028	-4.92775	8.31836e-07	8.83794e-06	NC_037341.1	64453292	65259568	-	protein_coding	VPS13B	512656	1679.75	1404.26	459.091	532.377	722.813	531.668
615113	177.958	2.15504	0.437608	4.92458	8.45421e-07	8.97775e-06	NC_037329.1	25661912	25694187	-	protein_coding	ERICH2	615113	35.6682	67.1415	339.364	246.241	150.809	228.524
530527	2102.29	1.44745	0.294012	4.9231	8.51855e-07	9.04152e-06	NC_037349.1	59150390	59165188	+	protein_coding	HMCES	530527	781.356	1145.69	3278.04	2226.49	2302.29	2879.87
516952	1598.25	-1.54186	0.313252	-4.9221	8.56186e-07	9.0829e-06	NC_037328.1	155431053	155531184	-	protein_coding	SATB1	516952	2623.84	3107.08	871.116	655.498	1049.42	1282.53
514453	1007.27	1.67423	0.340174	4.92168	8.58038e-07	9.09239e-06	NC_037343.1	49542329	49566062	-	protein_coding	ARHGEF16	514453	363.369	437.134	1368.19	1865.38	1165.42	844.139
444990	20110.3	1.45144	0.294913	4.9216	8.58376e-07	9.09239e-06	NC_037346.1	27015337	27020478	+	protein_coding	EIF5A	444990	7947.31	10434.1	22393.9	20323.2	24699.7	34863.9
509295	412.179	1.86878	0.379697	4.92177	8.57648e-07	9.09239e-06	NC_037356.1	44383456	44388777	-	protein_coding	RIN1	509295	121.495	167.14	745.61	476.663	638.038	324.131
101905887	68.6824	4.09243	0.831864	4.9196	8.67228e-07	9.18155e-06	NC_037333.1	15644790	15645350	-	protein_coding	LOC101905887	101905887	2.22926	4.28563	188.26	101.11	111.545	4.66375
618357	1621.59	1.35924	0.276299	4.91946	8.67815e-07	9.18314e-06	NC_037352.1	1350949	1352204	-	protein_coding	MRPS34	618357	803.648	764.271	2155.08	1563.43	2020.31	2422.82
512892	622.123	-1.89958	0.38616	-4.91916	8.69157e-07	9.19272e-06	NC_037349.1	17327401	17573735	+	protein_coding	SRGAP3	512892	1115.74	1348.55	326.153	348.04	446.181	148.074
518896	1203.39	2.20379	0.448039	4.91875	8.71e-07	9.20297e-06	NC_037338.1	13623590	13749308	+	protein_coding	ADD2	518896	172.768	495.705	2008.11	2514	1110.99	918.759
407183	2169.56	2.0097	0.408575	4.91881	8.70729e-07	9.20297e-06	NC_037340.1	17098740	17372190	-	protein_coding	PFKFB3	407183	577.378	801.413	3099.69	3594.58	3827.34	1116.97
538924	72.4101	-2.85626	0.580707	-4.91859	8.71681e-07	9.20554e-06	NC_037351.1	59887847	60100982	+	protein_coding	CDH20	538924	190.602	159.997	11.5598	15.1322	45.5104	11.6594
107132243	36.0288	4.59587	0.934463	4.9182	8.73443e-07	9.21953e-06	NC_037329.1	25293693	25294246	-	protein_coding	LOC107132243	107132243	1.11463	0	42.1108	123.809	37.4792	11.6594
282211	371.952	1.89238	0.385009	4.91516	8.87095e-07	9.35894e-06	NC_037332.1	113087281	113094759	-	protein_coding	CYP2D14	282211	152.704	102.855	497.073	637.614	563.972	277.493
281573	326.874	4.2777	0.870643	4.91326	8.95722e-07	9.44522e-06	NC_037329.1	106422825	106446519	+	protein_coding	VIL1	281573	22.2926	1.42854	639.92	526.186	617.514	153.904
506809	55.8659	3.5508	0.722752	4.91289	8.97441e-07	9.45862e-06	NC_037349.1	59347410	59355012	+	protein_coding	GATA2	506809	5.57315	4.28563	71.0104	163.702	27.6632	62.9607
790875	4027.95	-1.21931	0.248197	-4.91267	8.98441e-07	9.46442e-06	NC_037328.1	64641315	64861897	-	protein_coding	GSK3B	790875	6065.82	6995.58	2414.35	2892.31	3106.31	2693.32
[truncated: 3,837 more rows]
