# Supplementary material for: Establishing Bovine Embryonic Stem Cells and Dissecting Their Self-Renewal Mechanisms
Source: Int J Mol Sci. 2025 Apr 9;26(8):3536. doi: 10.3390/ijms26083536 (PMC12027403; doi:10.3390/ijms26083536)
Supplement: Supplementary file 1 [file ijms-26-03536-s001.zip › Table S3-KEGG Enrichment for bESCs vs Primed-bESCs.xlsx]

## Sheet: KEGG-Up
Category	Term	Count	GeneRatio	PValue	Genes	List Total	Pop Hits	Pop Total	Fold Enrichment	Bonferroni	Benjamini	FDR	%
KEGG_PATHWAY	bta04066:HIF-1 signaling pathway	38	0.012266	1.04043e-08	CAMK2B, FLT1, PFKFB3, SERPINE1, SLC2A1, PIK3CD, ENO1, RELA, HK2, HK1, LDHA, NPPA, MKNK2, PGK1, EIF4EBP1, HMOX1, LOC780968, ELOB, VHL, TIMP1, PDK1, EGLN1, MAP2K1, ANGPT2, EGLN2, NOS3, IFNGR2, RPS6, STAT3, VEGFA, PFKL, EIF4E1B, ALDOC, LTBR, EIF4E2, ALDOA, GAPDH, PFKP	1221	112	9773	2.71568	3.62069e-06	1.43955e-06	1.31545e-06	1.2266
KEGG_PATHWAY	bta03010:Ribosome	54	0.0174306	6.66991e-08	RPL5, LOC101904449, LOC506989, LOC132345566, MRPS11, MRPS12, LOC101903478, MRPL36, LOC785386, LOC101905894, RPL10A, RPL9, RPL6, RPL7, MRPL33, RPS4X, RPS14, LOC781576, RPS16, RPS19, RPL35, LOC101902907, RPS13, LOC788541, LOC132344467, RPL21, RPS6, MRPS2, RPS3A, LOC100299845, RPL26, RPL10, RPL12, RPL11, RPL36A, MRPL16, RPS27L, MRPL17, MRPL15, MRPL12, MRPL20, RPS15A, RPL13, RPL15, RPL17, LOC10190691…	1221	202	9773	2.13971	2.3211e-05	3.86855e-06	3.53505e-06	1.74306
KEGG_PATHWAY	bta01100:Metabolic pathways	270	0.087153	2.25636e-07	CDA, ACSM1, ENO1, GCSH, PNP, STS, FLAD1, TKTL1, ACOT8, ENTPD2, SDS, ENTPD3, LOC101905887, LOC101906178, ALG3, MIF, SULT2B1, INPP4B, MTAP, LOC783202, MTHFD2L, ACOT2, LOC101902937, UQCRC2, PLPP2, PTGES, TPH2, MAOB, RPN1, MGST2, ABO, ADH4, UGT8, CYP27B1, LDHA, INPP5D, LOC782486, HMOX1, B4GALNT1, RDH13, B4GALNT3, RIMKLA, ST3GAL1, HMGCLL1, B4GALNT4, ATP6V1C2, GSTM3, LOC101906837, TMEM86B, PMM1, LOC100…	1221	1642	9773	1.31614	7.85182e-05	1.12173e-05	1.02503e-05	8.7153
KEGG_PATHWAY	bta00051:Fructose and mannose metabolism	16	0.00516462	4.67642e-06	TPI1, PFKFB3, PMM1, PMM2, MPI, AKR1B1, HK2, HK1, GMPPB, PFKL, LOC616199, ALDOC, GFUS, ALDOA, FBP1, PFKP	1221	34	9773	3.76663	0.00162607	0.000180822	0.000165234	0.516462
KEGG_PATHWAY	bta00010:Glycolysis / Gluconeogenesis	21	0.00677857	6.2001e-05	GPI, TPI1, PGAM1, BPGM, ENO1, HK2, HK1, LOC112447087, ADH4, PFKL, LDHA, G6PC3, ALDH2, ALDH3B1, PGK1, ALDOC, ALDOA, ACSS1, FBP1, GAPDH, PFKP	1221	64	9773	2.62634	0.0213459	0.00196149	0.00179239	0.677857
KEGG_PATHWAY	bta04550:Signaling pathways regulating pluripotency of stem cells	36	0.0116204	7.48285e-05	WNT2B, HOXD1, TCF7, WNT8A, PIK3CD, FZD10, WNT11, MYC, HOXA1, HRAS, LEFTY2, WNT3, JAK1, MAP2K1, SMAD3, WNT5B, WNT3A, WNT5A, STAT3, ESRRB, FZD9, WNT7A, AXIN2, WNT9A, KLF4, DUSP9, POU5F1, TBX3, BMP4, HAND1, NANOG, LOC100336971, HOXB1, FGFR3, NODAL, MYF5	1221	145	9773	1.98722	0.0257051	0.00217003	0.00198295	1.16204
KEGG_PATHWAY	bta05200:Pathways in cancer	100	0.0322789	0.000116928	SPI1, FZD10, ETS1, CRKL, FGF4, FGF8, CCND1, CDH1, MYC, RASSF5, LOC780968, SKP1, PDGFRA, MAP2K1, WNT5B, TPM3, DAPK2, WNT5A, PGF, RUNX1, BCR, CALM, TCF7, GSTT4, LPAR2, MGST2, RASGRP1, FOXO1, HMOX1, FADD, WNT3, JAG2, GSTM3, JUN, SMAD3, TGFB1, WNT3A, LOC100847700, FZD9, FGF17, BMP4, FGF16, BMP2, FGF19, GNB2, CYCS, CALM1, FGFR3, FGF10, RET, WNT2B, LAMC3, FLT4, SLC2A1, PIK3CD, SHH, CASP8, HEY1, HEY2, B…	1221	556	9773	1.43959	0.0398766	0.00313008	0.00286025	3.22789
KEGG_PATHWAY	bta00190:Oxidative phosphorylation	38	0.012266	0.000210587	LOC132343467, COX7B, NDUFA12, NDUFA4L2, COX7A2, TCIRG1, COX7C, ATP5MC1, LOC782486, NDUFV3, CYC1, ATP6V0E2, ATP6V1G3, NDUFV2, NDUFV1, ATP5MG, ATP6V1C2, ATP6V1F, COX8A, LOC100847700, NDUFA2, LOC101906178, NDUFA1, SDHC, NDUFC1, LOC512953, COX6B2, SDHA, COX6C, ATP5F1D, ATP5F1E, NDUFS7, LOC783202, UQCRQ, LOC101902937, CYCS, UQCRC2, ATP6V0C	1221	164	9773	1.85461	0.0706705	0.00523458	0.00478333	1.2266
KEGG_PATHWAY	bta01232:Nucleotide metabolism	24	0.00774693	0.000368154	CDA, DTYMK, ENTPD2, ENTPD3, LOC104968435, AK1, NME2, NME3, AK3, ASMTL, AK4, ADA2, AK5, TYMS, LOC112449363, APRT, NT5C, NT5C3B, PNP, IMPDH1, TK1, UPP1, ADA, ITPA	1221	88	9773	2.18294	0.120271	0.00800735	0.00731706	0.774693
KEGG_PATHWAY	bta05226:Gastric cancer	35	0.0112976	0.000568842	WNT2B, ABCB1, SHC3, TCF7, LEF1, WNT8A, LRP5, LOC100296627, PIK3CD, FZD10, FGF4, SHH, FGF8, WNT11, CCND1, CDH1, MYC, HRAS, WNT3, MAP2K1, TGFB1, SMAD3, WNT5B, CDX2, WNT3A, WNT5A, FZD9, WNT7A, AXIN2, WNT9A, FGF17, FGF16, FGF19, MET, FGF10	1221	154	9773	1.81911	0.179641	0.0100712	0.00920298	1.12976
KEGG_PATHWAY	bta05230:Central carbon metabolism in cancer	20	0.00645578	0.000578804	NTRK1, RET, PDGFRA, MAP2K1, PGAM1, SLC2A1, PIK3CD, SLC1A5, HK2, HK1, PFKL, LDHA, SCO2, MYC, HRAS, SLC16A3, FGFR3, MET, PFKP, PDK1	1221	69	9773	2.32003	0.182482	0.0100712	0.00920298	0.645578
KEGG_PATHWAY	bta05224:Breast cancer	34	0.0109748	0.000821602	WNT2B, SHC3, FLT4, TCF7, LEF1, WNT8A, LRP5, PIK3CD, FZD10, DLL3, FGF4, FGF8, WNT11, HEY1, CCND1, MYC, HEY2, HRAS, WNT3, JAG2, MAP2K1, JUN, WNT5B, WNT3A, WNT5A, FZD9, WNT7A, AXIN2, WNT9A, FGF17, FGF16, HEYL, FGF19, FGF10	1221	151	9773	1.80225	0.248764	0.0136151	0.0124414	1.09748
KEGG_PATHWAY	bta04020:Calcium signaling pathway	52	0.016785	0.000868441	RET, OXTR, FLT1, FLT4, ATP2A3, FGF4, FGF8, KDR, BDKRB2, PDGFRA, SPHK1, TFEB, TACR3, AVPR1A, ADRB3, STIM1, ADORA2A, LTB4R2, ITPKA, PPIF, VDAC2, SLC25A5, MET, PLCB2, LOC132344463, SLC25A6, CALM, CAMK2B, CXCR4, ITPR2, ADRB1, ADCY1, CACNA1I, HRH1, TBXA2R, DRD5, NTRK1, NOS3, GRIN2C, GRIN1, GRIN2D, VEGFA, FGF17, FGF16, P2RX5, GDNF, P2RX2, FGF19, CALM1, PLCD3, FGFR3, FGF10	1221	264	9773	1.57656	0.26092	0.0137372	0.0125529	1.6785
KEGG_PATHWAY	bta04310:Wnt signaling pathway	38	0.012266	0.00123055	CAMK2B, WNT2B, TCF7, LEF1, WNT8A, LRP5, PRICKLE3, PRICKLE1, FZD10, NKD1, WNT11, SOX17, CCND1, MYC, LOC780968, TBL1X, WNT3, CER1, SKP1, RNF43, TLE2, JUN, SMAD3, WNT5B, WNT3A, WNT5A, APCDD1L, FZD9, WNT7A, CACYBP, AXIN2, WNT9A, DKK1, FOSL1, BAMBI, SFRP5, NOTUM, PLCB2	1221	179	9773	1.69919	0.34851	0.0185953	0.0169923	1.2266
KEGG_PATHWAY	bta05208:Chemical carcinogenesis - reactive oxygen species	51	0.0164622	0.00128244	LOC132343467, COX7B, NCF2, NDUFA12, PIK3CD, COX7C, CYP1B1, ACP1, HRAS, COX8A, MAP2K1, LOC101906178, SDHC, NDUFC1, LOC512953, COX6B2, SDHA, NDUFS7, LOC783202, PPIF, LOC101902937, VDAC2, UQCRC2, SLC25A5, MET, LOC132344463, SLC25A6, GSTT4, NDUFA4L2, MGST2, COX7A2, RELA, ATP5MC1, LOC782486, HMOX1, NDUFV3, CYC1, NDUFV2, NDUFV1, GSTM3, JUN, NDUFA2, EPHX4, NDUFA1, COX6C, ATP5F1D, ATP5F1E, SOD1, VEGFA, U…	1221	262	9773	1.55805	0.360183	0.0185953	0.0169923	1.64622
KEGG_PATHWAY	bta00270:Cysteine and methionine metabolism	16	0.00516462	0.00193818	MPST, SDS, TAT, LOC104968656, MRI1, MAT2B, GNMT, SRM, MTAP, LDHA, TST, CBS, CTH, DNMT3B, KYAT1, LOC534520	1221	54	9773	2.37158	0.490915	0.0269795	0.0246536	0.516462
KEGG_PATHWAY	bta04950:Maturity onset diabetes of the young	10	0.00322789	0.00306448	HHEX, NR5A2, HNF4A, HNF1B, BHLHA15, NKX6-1, MAFA, FOXA3, MNX1, FOXA2	1221	26	9773	3.0785	0.656331	0.0410169	0.037481	0.322789
KEGG_PATHWAY	bta04390:Hippo signaling pathway	33	0.010652	0.00355085	WNT2B, WWC1, SERPINE1, TCF7, LEF1, WNT8A, FZD10, NKD1, PPP2CB, WNT11, CCND1, YWHAQ, CDH1, MYC, AMH, WNT3, TGFB1, SMAD3, WNT5B, WNT3A, WNT5A, FZD9, WNT7A, AXIN2, WNT9A, BMP6, FRMD1, SMAD7, BMP5, BMP4, BMP2, SNAI2, LLGL1	1221	158	9773	1.67174	0.710006	0.0452792	0.0413758	1.0652
KEGG_PATHWAY	bta01230:Biosynthesis of amino acids	19	0.00613299	0.00364316	PRPS1, TKTL1, TPI1, SDS, PGAM1, GPT, MAT2B, PYCR3, ENO1, PFKL, CBS, CTH, PGK1, ALDOC, ALDH18A1, NAGS, ALDOA, GAPDH, PFKP	1221	74	9773	2.05511	0.719206	0.0452792	0.0413758	0.613299
KEGG_PATHWAY	bta05217:Basal cell carcinoma	17	0.00548741	0.00377431	WNT2B, WNT5B, WNT3A, TCF7, LEF1, WNT5A, WNT8A, FZD9, WNT7A, AXIN2, WNT9A, FZD10, BMP4, SHH, BMP2, WNT11, WNT3	1221	63	9773	2.15984	0.731779	0.0452917	0.0413873	0.548741
KEGG_PATHWAY	bta04540:Gap junction	22	0.00710136	0.00401037	PDGFRA, MAP2K1, LOC100141266, LOC533307, ITPR2, ADRB1, ADCY1, TUBA4A, LOC100295712, TUBA1D, TUBA1C, TUBA3E, TUBA1B, TUBB6, TUBB2B, TUBA1A, TUBB2A, LOC112443216, TUBB3, DRD2, HRAS, PLCB2	1221	92	9773	1.91402	0.753012	0.0465203	0.0425099	0.710136
KEGG_PATHWAY	bta04015:Rap1 signaling pathway	41	0.0132343	0.00637435	CALM, FLT1, RALB, RGS14, FLT4, PIK3CD, LPAR2, ADCY1, CRKL, FGF4, RAP1B, FGF8, RRAS, CDH1, RASSF5, P2RY1, KDR, DRD2, HRAS, MAP2K3, NGFR, PDGFRA, MAP2K1, ANGPT2, PGF, VEGFA, GRIN1, FGF17, FGF16, EFNA3, ADORA2A, FGF19, CALM1, PFN1, MET, PLCB2, FGFR3, SIPA1, SKAP1, FGF10, EPHA2	1221	216	9773	1.5193	0.891973	0.0693211	0.0633451	1.32343
KEGG_PATHWAY	bta01200:Carbon metabolism	25	0.00806972	0.00731329	PRPS1, GPI, GPT, ENO1, HK2, HK1, GCSH, MCEE, PGK1, ACSS1, TKTL1, TPI1, SDS, LOC101905887, PGAM1, SDHC, SDHA, PFKL, OGDH, PGP, ALDOC, ALDOA, FBP1, GAPDH, PFKP	1221	115	9773	1.74002	0.922259	0.077122	0.0704735	0.806972
KEGG_PATHWAY	bta05132:Salmonella infection	48	0.0154939	0.00760127	ARF1, LOC100141266, LOC533307, TCF7, LEF1, ARPC5L, PIK3CD, RELA, LOC100295712, PYCARD, TUBA1D, TUBA1C, TUBA3E, KLC3, TUBA1B, TUBB6, TUBA1A, CASP8, IRAK1, RRAS, TUBB3, LOC112443216, MYC, FADD, HRAS, SKP1, S100A10, MAP2K3, MAP2K1, HSP90AA1, JUN, DYNLT1, LOC100847700, AHNAK2, DYNLL1, TIRAP, TUBA4A, RHOB, TUBB2B, TUBB2A, MYL7, TRAF6, LOC784058, CYCS, TLR5, PFN1, GAPDH, ARF6	1221	265	9773	1.4498	0.929725	0.0778012	0.0710942	1.54939
KEGG_PATHWAY	bta00330:Arginine and proline metabolism	14	0.00451904	0.00833745	OAT, MAOB, NOS3, CKMT1A, AZIN2, PYCR3, SRM, ALDH2, P4HA1, P4HA2, CARNS1, LOC534520, ALDH18A1, CKB	1221	51	9773	2.1972	0.94572	0.0828981	0.0757517	0.451904
KEGG_PATHWAY	bta00260:Glycine, serine and threonine metabolism	13	0.00419626	0.0129235	AOC2, SDS, MAOB, LOC101905887, PGAM1, BPGM, GNMT, LOC112447087, GCSH, CBS, CHDH, CTH, TDH	1221	48	9773	2.16778	0.989183	0.124927	0.114157	0.419626
KEGG_PATHWAY	bta04210:Apoptosis	29	0.00936088	0.0140884	LOC100141266, ITPR2, PIK3CD, RELA, LOC100295712, TUBA1D, TUBA1C, TUBA3E, PIDD1, TUBA1B, TUBA1A, CASP8, LOC112443216, LMNA, FADD, HRAS, CTSC, NTRK1, LOC508858, MAP2K1, PARP3, JUN, ENDOG, LOC100847700, TRAF1, TUBA4A, IL3RA, CYCS, FAS	1221	147	9773	1.57904	0.992828	0.132507	0.121084	0.936088
KEGG_PATHWAY	bta04916:Melanogenesis	22	0.00710136	0.0150417	CAMK2B, CALM, MAP2K1, WNT2B, WNT5B, WNT3A, TCF7, LEF1, WNT5A, WNT8A, FZD9, WNT7A, ADCY1, WNT9A, FZD10, POMC, CREB3, WNT11, CALM1, HRAS, PLCB2, WNT3	1221	103	9773	1.70961	0.994878	0.13775	0.125875	0.710136
KEGG_PATHWAY	bta04024:cAMP signaling pathway	44	0.0142027	0.0183645	CALM, CAMK2B, POPDC3, OXTR, VIPR2, LHB, ATP2A3, PIK3CD, ADRB1, OXT, ADCY1, RELA, CRHR1, RAP1B, RRAS, NPPA, PDE4B, AMH, DRD2, CGA, DRD5, LOC101902555, MAP2K1, JUN, HTR1E, PDE4C, HTR1D, HTR1A, SSTR1, ATP1B1, SSTR2, GRIN2C, GRIN2D, GIP, GRIN1, POMC, ADCYAP1, CREB3, LOC521568, ADORA2A, PPP1R1B, PPARA, CALM1, HCN2	1221	251	9773	1.40311	0.99842	0.161713	0.147772	1.42027
KEGG_PATHWAY	bta01250:Biosynthesis of nucleotide sugars	11	0.00355068	0.0187478	GMPPB, GPI, GALE, GALT, PMM1, PMM2, MPI, UAP1L1, GFUS, HK2, HK1	1221	39	9773	2.25757	0.998621	0.161713	0.147772	0.355068
KEGG_PATHWAY	bta04010:MAPK signaling pathway	51	0.0164622	0.0190524	RET, FLT1, RASGRF2, FLT4, HSPB1, CRKL, FGF4, FGF8, MYC, RPS6KA1, KDR, NRTN, MAP3K6, HRAS, MAP2K3, DUSP5, PDGFRA, DUSP2, MAP2K1, IL1R1, DUSP8, DUSP9, PGF, TRAF6, MET, EPHA2, RASGRP1, RELA, RAP1B, NTF4, CACNA1I, RRAS, IRAK1, MKNK2, NTRK1, NGFR, JUN, ANGPT2, JUND, TGFB1, VEGFA, FGF17, FGF16, EFNA3, GDNF, ARTN, FGF19, FAS, FGFR3, MAP3K11, FGF10	1221	300	9773	1.3607	0.998762	0.161713	0.147772	1.64622
KEGG_PATHWAY	bta04714:Thermogenesis	45	0.0145255	0.0209513	LOC132343467, COX7B, NDUFA12, COX18, NDUFA4L2, COX7A2, ADCY1, COX7C, ATP5MC1, NPPA, DPF1, RPS6KA1, LOC782486, NDUFV3, CYC1, NDUFV2, HRAS, NDUFV1, ATP5MG, COA6, MAP2K3, COX8A, CPT1A, RPS6, NDUFA2, LOC101906178, NDUFA1, SDHC, NDUFC1, LOC512953, COX6B2, SDHA, COX6C, ATP5F1D, ATP5F1E, CREB3, ADRB3, NDUFS7, LOC783202, RHEB, UQCRQ, AKT1S1, LOC101902937, UQCRC2, MGLL	1221	260	9773	1.38532	0.999369	0.170323	0.15564	1.45255
KEGG_PATHWAY	bta04150:mTOR signaling pathway	31	0.0100065	0.0210456	PRR5, WNT2B, NPRL3, WNT8A, LRP5, PIK3CD, FZD10, WDR24, WNT11, RPS6KA1, EIF4EBP1, ATP6V1G3, HRAS, FNIP2, WNT3, ATP6V1C2, ATP6V1F, MAP2K1, WNT5B, WNT3A, RPS6, WNT5A, FZD9, WNT7A, WNT9A, RRAGA, RHEB, EIF4E1B, DDIT4, AKT1S1, EIF4E2	1221	165	9773	1.5038	0.99939	0.170323	0.15564	1.00065
KEGG_PATHWAY	bta04014:Ras signaling pathway	43	0.0138799	0.0220012	CALM, FLT1, RALB, SHC3, RASGRF2, FLT4, PIK3CD, RASAL1, RASGRP1, ETS1, RELA, FGF4, RAP1B, NTF4, FGF8, RRAS, GNG4, RASSF5, KDR, HRAS, NTRK1, NGFR, PDGFRA, MAP2K1, ANGPT2, LOC507201, GAB2, PGF, VEGFA, GRIN1, FGF17, FGF16, EFNA3, FGF19, GNB2, LOC615045, CALM1, RIN1, MET, FGFR3, FGF10, EPHA2, ARF6	1221	247	9773	1.39343	0.999566	0.174009	0.159008	1.38799
KEGG_PATHWAY	bta00670:One carbon pool by folate	11	0.00355068	0.026283	GCSH, CBS, CHDH, LOC101905887, CTH, MTHFD2L, MAT2B, TYMS, FTCD, LOC112449363, GNMT	1221	41	9773	2.14744	0.999906	0.201924	0.184516	0.355068
KEGG_PATHWAY	bta04350:TGF-beta signaling pathway	22	0.00710136	0.0272626	TGFB1, SMAD3, HFE, NOG, CHRD, LRRC32, SMAD6, BMP6, SMAD7, BMP5, BMP4, PPP2CB, BMP2, BAMBI, MYC, LOC780968, LOC100336971, PITX2, AMH, LEFTY2, NODAL, SKP1	1221	109	9773	1.61551	0.999934	0.201924	0.184516	0.710136
KEGG_PATHWAY	bta04122:Sulfur relay system	5	0.00161394	0.0272713	MPST, CTU1, MOCS3, TST, URM1	1221	10	9773	4.00205	0.999934	0.201924	0.184516	0.161394
KEGG_PATHWAY	bta05216:Thyroid cancer	11	0.00355068	0.0307679	NTRK1, RET, MAP2K1, CCND1, PAX8, CDH1, TPM3, MYC, TCF7, LEF1, HRAS	1221	42	9773	2.09631	0.999981	0.223067	0.203837	0.355068
KEGG_PATHWAY	bta04814:Motor proteins	36	0.0116204	0.0324577	LOC100141266, LOC533307, BICDL1, BICDL2, KIF12, KIF17, LOC100295712, TUBA1D, TUBA1C, TUBA3E, KLC3, TUBA1B, TUBB6, TUBA1A, TUBB3, LOC112443216, MYH14, DNAI1, DYNLT1, TPM3, DYNLL1, TUBA4A, MYL4, MYO1D, MYH1, TUBB2B, TUBB2A, MYL7, KIFC2, MYO3B, KIF26A, KIF26B, LOC784058, MYL3, MYH8, KIFC3	1221	205	9773	1.4056	0.99999	0.227484	0.207873	1.16204
KEGG_PATHWAY	bta00052:Galactose metabolism	9	0.0029051	0.0326845	GALE, PFKL, GALT, G6PC3, LOC616199, AKR1B1, HK2, PFKP, HK1	1221	31	9773	2.32377	0.999991	0.227484	0.207873	0.29051
KEGG_PATHWAY	bta04934:Cushing syndrome	29	0.00936088	0.0340284	CAMK2B, WNT2B, TCF7, LEF1, WNT8A, ITPR2, ADCY1, FZD10, CRHR1, RAP1B, CACNA1I, WNT11, CCND1, PDE8A, WNT3, MAP2K1, WNT5B, WNT3A, WNT5A, FZD9, WNT7A, LOC112444495, AXIN2, WNT9A, POMC, CREB3, STAR, ARMC5, PLCB2	1221	158	9773	1.46911	0.999994	0.232194	0.212177	0.936088
KEGG_PATHWAY	bta05211:Renal cell carcinoma	16	0.00516462	0.0378812	EGLN1, MAP2K1, JUN, TGFB1, EGLN2, SLC2A1, PIK3CD, ETS1, VEGFA, CRKL, RAP1B, LOC780968, ELOB, VHL, HRAS, MET	1221	74	9773	1.73062	0.999999	0.253513	0.231658	0.516462
KEGG_PATHWAY	bta05235:PD-L1 expression and PD-1 checkpoint pathway in cancer	19	0.00613299	0.0449558	MAP2K3, MAP2K1, BATF3, JUN, IFNGR2, STAT3, PIK3CD, CD3G, RASGRP1, CD3D, RELA, TIRAP, LCK, TRAF6, PDCD1, NFKBIE, HRAS, NFKBIB, JAK1	1221	95	9773	1.60082	1	0.295181	0.269735	0.613299

## Sheet: KEGG-Down
Category	Term	Count	GeneRatio	PValue	Genes	List Total	Pop Hits	Pop Total	Fold Enrichment	Bonferroni	Benjamini	FDR	%
KEGG_PATHWAY	bta04360:Axon guidance	46	0.0160446	4.4545e-11	ROBO2, GSK3B, SEMA5B, ROBO3, BMPR2, SEMA3C, ROCK1, ROCK2, SEMA3A, CAMK2A, LRRC4, NTN4, PIK3R3, SEMA3E, EFNA5, RND1, ROBO1, PPP3CA, ABLIM1, RGS3, BOC, PLCG2, FYN, PLXNC1, SRGAP3, LRRC4C, EPHB2, PAK3, EPHB1, NEO1, SRGAP1, NCK1, NTNG1, EPHA5, SEMA4A, EPHA7, FZD3, SEMA4D, DCC, TRPC1, SEMA6D, UNC5D, RHOD, CXCL12, KRAS, MYL9	847	181	9773	2.9324	1.47444e-08	1.47444e-08	1.3408e-08	1.60446
KEGG_PATHWAY	bta04820:Cytoskeleton in muscle cells	40	0.0139519	3.93854e-05	FBN2, LAMA2, SDC2, COL11A1, LDB3, ATP1A2, SYNE2, ACTG2, THBS3, TTN, SGCE, ITGB8, MYH11, DMD, LBR, DTNA, ACTN3, NEBL, TNNC1, MYL11, TMOD2, MYBPH, ANK2, HSPG2, DCN, ACTA1, VCAN, FMNL2, TNNT1, DAAM2, COL5A2, COL4A6, COL9A1, SSPN, COL4A5, ITGA6, COL6A6, MYL9, VCL, FBN1	847	232	9773	1.98937	0.0129522	0.00434553	0.00395167	1.39519
KEGG_PATHWAY	bta05200:Pathways in cancer	74	0.025811	0.000169964	RB1, GSK3B, PTEN, BRCA2, GLI3, IGF1R, FGF5, MECOM, AKT3, POLK, PRKACB, APPL1, NCOA1, APAF1, GSTO1, DCC, NCOA3, ARNT, LOC100295687, EML4, AR, COL4A6, AGTR1, RARB, COL4A5, ITGA6, IL6ST, SOS1, SOS2, NOTCH2, LAMA2, ROCK1, ROCK2, LAMA4, CAMK2A, MGST1, PIK3R3, XIAP, LPAR4, PTGS2, PLD1, HIF1A, ADCY6, LRP6, PLD2, LOC112446327, GNG2, ERBB2, PLCG2, HES1, CTNNA3, CTNNA2, TCF7L2, EGLN3, TGFB2, FZD3, GSTM2, F…	847	556	9773	1.53568	0.0547093	0.0140645	0.0127898	2.5811
KEGG_PATHWAY	bta04510:Focal adhesion	34	0.0118591	0.000317401	GSK3B, LAMA2, ROCK1, ROCK2, LAMA4, PTEN, PIK3R3, XIAP, ARHGAP5, MYLK3, THBS3, MYLK, IGF1R, RELN, PDGFD, AKT3, ERBB2, ITGB8, FYN, PIP5K1B, PAK3, MYL11, LAMB1, BRAF, MAPK10, COL4A6, COL9A1, COL4A5, ITGA6, COL6A6, SOS1, SOS2, MYL9, VCL	847	204	9773	1.92306	0.0997442	0.0168323	0.0153067	1.18591
KEGG_PATHWAY	bta04022:cGMP-PKG signaling pathway	30	0.0104639	0.000355969	ROCK1, NPR1, ROCK2, PDE3B, IRS4, ATP1A2, SLC8A1, PIK3R6, MYLK3, ADCY6, SLC8A2, MYLK, PPP3CA, RGS2, KCNMB2, AKT3, ADORA1, PRKG2, PRKG1, GUCY1A1, MEF2C, ATP2B4, ATP2B1, ADRA2B, GNAQ, KCNMA1, AGTR1, PDE3A, MYL9, CREB5	847	172	9773	2.01251	0.111168	0.0168323	0.0153067	1.04639
KEGG_PATHWAY	bta04514:Cell adhesion molecules	29	0.0101151	0.000596748	NLGN3, CNTNAP2, NLGN1, ITGAM, NRXN1, SDC2, NRXN3, LRRC4, CLDN2, CDH2, SLITRK1, SLITRK6, ITGB8, SLITRK5, LRRC4C, NEO1, BOLA, JAM2, JAM3, LRRC4B, NTNG1, CADM1, NEGR1, PTPRD, IGSF11, VCAN, ITGA6, NECTIN3, BOLA-DMA	847	169	9773	1.97996	0.179288	0.0246904	0.0224526	1.01151
KEGG_PATHWAY	bta05215:Prostate cancer	20	0.00697593	0.000729116	RB1, TCF7L2, GSK3B, MMP3, PTEN, PIK3R3, PLAT, BRAF, NFKB1, IGF1R, AR, ZEB1, PDGFD, AKT3, ERBB2, KRAS, SOS1, SOS2, FGFR2, CREB5	847	99	9773	2.33098	0.214493	0.0268153	0.0243849	0.697593
KEGG_PATHWAY	bta00310:Lysine degradation	15	0.00523195	0.00130124	KMT2E, KMT2A, KMT2C, SETDB2, SETMAR, PIPOX, ASH1L, DHTKD1, NSD3, MECOM, PRDM16, KMT5B, AASS, EZH1, EZH2	847	66	9773	2.62236	0.350135	0.0430711	0.0391674	0.523195
KEGG_PATHWAY	bta04512:ECM-receptor interaction	18	0.00627834	0.00143775	LAMA2, LAMA4, LAMB1, HMMR, HSPG2, THBS3, LOC518526, RELN, FRAS1, COL4A6, COL9A1, COL4A5, ITGB8, ITGA6, COL6A6, CD36, FREM1, FREM2	847	89	9773	2.3336	0.378884	0.0432631	0.039342	0.627834
KEGG_PATHWAY	bta04726:Serotonergic synapse	22	0.00767353	0.00170154	GABRB3, APP, KCNJ6, KCND2, HTR1F, TRPC1, HTR2C, CACNA1A, BRAF, HTR2A, PTGS2, HTR4, GNG11, LOC511936, PTGS1, GNG2, GNAQ, GNB4, KCNN2, KRAS, PRKACB, SLC18A2	847	122	9773	2.08069	0.430894	0.046934	0.0426802	0.767353
KEGG_PATHWAY	bta04520:Adherens junction	18	0.00627834	0.00235874	TCF7L2, ROCK1, ROCK2, HEG1, MYL11, ARHGAP29, PTPRJ, IGF1R, FER, ERBB2, CTNNA3, FYN, CTNNA2, WASF1, MYL9, SSX2IP, NECTIN3, VCL	847	93	9773	2.23323	0.542357	0.0478058	0.0434729	0.627834
KEGG_PATHWAY	bta05225:Hepatocellular carcinoma	28	0.00976631	0.00238859	RB1, GSK3B, MGST1, PTEN, PIK3R3, LRP6, IGF1R, AKT3, PLCG2, POLK, ARID2, TCF7L2, FZD3, GSTM2, PBRM1, TGFB2, FZD5, GSTO1, FZD6, GAB1, BRAF, LOC100295687, ARID1B, CDK6, KRAS, SOS1, SOS2, NFE2L2	847	176	9773	1.83565	0.546866	0.0478058	0.0434729	0.976631
KEGG_PATHWAY	bta04730:Long-term depression	14	0.00488315	0.00248531	GRIA1, LYN, GUCY1A1, GRID2, PPP1R17, CACNA1A, BRAF, IGF1R, GNAQ, CRH, PRKG2, KRAS, LOC132344360, PRKG1	847	63	9773	2.56408	0.561178	0.0478058	0.0434729	0.488315
KEGG_PATHWAY	bta04392:Hippo signaling pathway - multiple species	9	0.00313917	0.00252561	LATS1, MOB1B, TEAD4, RASSF2, RASSF4, FAT4, AJUBA, TEAD1, STK3	847	29	9773	3.58087	0.567007	0.0478058	0.0434729	0.313917
KEGG_PATHWAY	bta05224:Breast cancer	25	0.00871992	0.00253423	NOTCH2, RB1, GSK3B, PTEN, PIK3R3, BRCA2, LRP6, IGF1R, FGF5, AKT3, ERBB2, TNFSF11, HES1, POLK, NCOA1, TCF7L2, FZD3, FZD5, NCOA3, FZD6, BRAF, CDK6, KRAS, SOS1, SOS2	847	151	9773	1.91033	0.568244	0.0478058	0.0434729	0.871992
KEGG_PATHWAY	bta04012:ErbB signaling pathway	17	0.00592954	0.00259971	GSK3B, CAMK2A, GAB1, PIK3R3, BRAF, MAPK10, NRG3, NRG4, ERBB4, AKT3, ERBB2, PLCG2, KRAS, PAK3, SOS1, SOS2, NCK1	847	86	9773	2.28084	0.577525	0.0478058	0.0434729	0.592954
KEGG_PATHWAY	bta04924:Renin secretion	15	0.00523195	0.00352726	GUCY1A1, ACE, PDE1C, NPR1, PDE1A, PDE3B, ADCY6, PPP3CA, GNAQ, KCNMA1, AGTR1, ADORA1, PDE3A, PRKG2, PRKACB	847	73	9773	2.3709	0.689505	0.0614486	0.0558792	0.523195
KEGG_PATHWAY	bta01521:EGFR tyrosine kinase inhibitor resistance	16	0.00558075	0.00412612	GSK3B, PTEN, GAB1, PIK3R3, BRAF, IGF1R, AXL, PDGFD, AKT3, ERBB2, NF1, PLCG2, KRAS, SOS1, SOS2, FGFR2	847	82	9773	2.25139	0.74553	0.0682874	0.0620982	0.558075
KEGG_PATHWAY	bta04724:Glutamatergic synapse	20	0.00697593	0.0044254	GRIA1, HOMER1, TRPC1, GRIK3, CACNA1A, GRIK2, PLD1, GNG11, SLC1A7, ADCY6, PLD2, PPP3CA, GRK3, GNG2, DLG4, GNAQ, GRM8, GNB4, PRKACB, GRIA4	847	115	9773	2.00667	0.769628	0.0697528	0.0634308	0.697593
KEGG_PATHWAY	bta05213:Endometrial cancer	13	0.00453436	0.00469813	TCF7L2, GSK3B, PTEN, PIK3R3, BRAF, AKT3, ERBB2, CTNNA3, KRAS, POLK, CTNNA2, SOS1, SOS2	847	60	9773	2.49998	0.7896	0.0706856	0.064279	0.453436
KEGG_PATHWAY	bta05412:Arrhythmogenic right ventricular cardiomyopathy	16	0.00558075	0.00652488	RYR2, TCF7L2, DTNA, ACTN3, LAMA2, CACNA2D1, SLC8A1, SLC8A2, SGCE, CDH2, SSPN, ITGB8, CTNNA3, ITGA6, DMD, CTNNA2	847	86	9773	2.14667	0.885458	0.0939016	0.0853909	0.558075
KEGG_PATHWAY	bta04921:Oxytocin signaling pathway	24	0.00837112	0.00786463	RYR2, KCNJ6, GUCY1A1, MEF2C, ROCK1, NPR1, ROCK2, CACNA2D1, CAMK2A, PTGS2, PIK3R6, MYLK3, RYR3, ADCY6, MYLK, CAMKK2, PPP3CA, RGS2, CAMK4, GNAQ, LOC101903928, KRAS, MYL9, PRKACB	847	156	9773	1.77513	0.926721	0.108466	0.0986356	0.837112
KEGG_PATHWAY	bta04340:Hedgehog signaling pathway	12	0.00418556	0.00877537	EVC2, CSNK1G3, LOC112446327, GSK3B, GRK3, BOC, SPOPL, GAS1, LRP2, BTRC, PRKACB, GLI3	847	57	9773	2.42913	0.94593	0.115601	0.105123	0.418556
KEGG_PATHWAY	bta00970:Aminoacyl-tRNA biosynthesis	13	0.00453436	0.00908042	KEH36_T15, KEH36_T05, KEH36_T16, KEH36_T13, KEH36_T09, KEH36_T06, KEH36_T17, KEH36_T11, KEH36_T20, KEH36_T10, KEH36_T21, LOC511683, IARS1	847	65	9773	2.30767	0.951167	0.115601	0.105123	0.453436
KEGG_PATHWAY	bta05222:Small cell lung cancer	17	0.00592954	0.0105856	RB1, LAMA2, APAF1, LAMA4, PTEN, XIAP, PIK3R3, LAMB1, PTGS2, NFKB1, CDK6, AKT3, COL4A6, COL4A5, RARB, ITGA6, POLK	847	99	9773	1.98134	0.970475	0.129771	0.11801	0.592954
KEGG_PATHWAY	bta04923:Regulation of lipolysis in adipocytes	12	0.00418556	0.0113674	NPR1, PDE3B, AKT3, ADORA1, IRS4, PIK3R3, PRKG2, PTGS2, PRKACB, PRKG1, ADCY6, PTGS1	847	59	9773	2.34679	0.977272	0.132667	0.120643	0.418556
KEGG_PATHWAY	bta05231:Choline metabolism in cancer	17	0.00592954	0.0116234	DGKE, SLC44A3, PIK3R3, GPCPD1, PLD1, HIF1A, PLD2, MAPK10, PDGFD, AKT3, KRAS, PIP5K1B, PLPP3, WASF1, SOS1, SOS2, DGKH	847	100	9773	1.96152	0.979139	0.132667	0.120643	0.592954
KEGG_PATHWAY	bta05226:Gastric cancer	23	0.00802232	0.0131249	RB1, TCF7L2, GSK3B, FZD3, TGFB2, FZD5, FZD6, GAB1, PIK3R3, BRAF, LRP6, FGF5, MUC2, AKT3, ERBB2, RARB, CTNNA3, KRAS, POLK, CTNNA2, SOS1, SOS2, FGFR2	847	154	9773	1.72326	0.987388	0.144812	0.131687	0.802232
KEGG_PATHWAY	bta04911:Insulin secretion	15	0.00523195	0.0138122	GLP1R, RYR2, SNAP25, CAMK2A, ATP1A2, ADCY6, RIMS2, PCLO, GNAQ, KCNMB2, KCNMA1, KCNN2, KCNN3, PRKACB, CREB5	847	85	9773	2.03618	0.989985	0.147042	0.133715	0.523195
KEGG_PATHWAY	bta05212:Pancreatic cancer	14	0.00488315	0.0142155	RB1, TGFB2, PIK3R3, BRAF, BRCA2, PLD1, NFKB1, PLD2, MAPK10, CDK6, AKT3, ERBB2, KRAS, POLK	847	77	9773	2.09789	0.991253	0.147042	0.133715	0.488315
KEGG_PATHWAY	bta05214:Glioma	14	0.00488315	0.0157532	RB1, CAMK2A, PTEN, PIK3R3, BRAF, IGF1R, CDK6, CAMK4, AKT3, PLCG2, KRAS, POLK, SOS1, SOS2	847	78	9773	2.07099	0.994783	0.154652	0.140635	0.488315
KEGG_PATHWAY	bta04810:Regulation of actin cytoskeleton	31	0.0108127	0.0158857	CHRM2, ITGAM, ROCK1, ROCK2, PIK3R3, LPAR4, MYLK3, LOC101904063, MYLK, FGF5, FGD3, PDGFD, AKT3, ITGB8, MYH11, PIP5K1B, WASF1, PAK3, MYL11, RDX, BRAF, CXCL12, ABI2, ITGA6, KRAS, SOS1, SOS2, MYL9, VCL, FGFR2, PFN2	847	231	9773	1.54844	0.99501	0.154652	0.140635	1.08127
KEGG_PATHWAY	bta04024:cAMP signaling pathway	33	0.0115103	0.0167582	GRIA1, GLP1R, CHRM2, RYR2, ROCK1, NPR1, ROCK2, PDE3B, CAMK2A, PIK3R3, ATP1A2, HTR4, PLD1, GLI3, ADCY6, PLD2, AKT3, ADORA1, PRKACB, GRIA4, HTR1F, PDE4D, ATP2B4, BRAF, ATP2B1, NFKB1, MAPK10, CAMK4, PDE3A, CRH, KCNK2, MYL9, CREB5	847	251	9773	1.517	0.99628	0.158485	0.144121	1.15103
KEGG_PATHWAY	bta04814:Motor proteins	28	0.00976631	0.018094	LOC101902787, DNAH1, DNAH7, DNAH8, ACTG2, MYO6, KIF13A, MYH11, KIF21A, LOC132343240, DYNC2H1, DYNLT5, DNAI4, DNAH12, TNNC1, MYL11, KIF23, HOOK3, MYO16, KIF27, CENPE, ACTA1, KIF18A, TNNT1, KIF4A, KIF20A, MYL9, DNAL1	847	205	9773	1.57597	0.997628	0.161868	0.147197	0.976631
KEGG_PATHWAY	bta05205:Proteoglycans in cancer	28	0.00976631	0.018094	ROCK1, ROCK2, SDC2, CAMK2A, PIK3R3, HIF1A, IGF1R, ERBB4, AKT3, ERBB2, PLCG2, PRKACB, FZD3, TGFB2, FZD5, LUM, FZD6, RDX, GAB1, FRS2, ANK2, BRAF, HSPG2, DCN, PDCD4, KRAS, SOS1, SOS2	847	205	9773	1.57597	0.997628	0.161868	0.147197	0.976631
KEGG_PATHWAY	bta04071:Sphingolipid signaling pathway	19	0.00662714	0.0216984	ABCC1, ASAH2, ROCK1, ROCK2, PTEN, PIK3R3, PLD1, NFKB1, PLD2, MAPK10, ACER1, GNAQ, AKT3, ADORA1, FYN, S1PR3, KRAS, LOC132344360, NSMAF	847	125	9773	1.75383	0.999298	0.185458	0.168649	0.662714
KEGG_PATHWAY	bta05202:Transcriptional misregulation in cancer	27	0.00941751	0.0220385	ITGAM, BCL2A1, KMT2A, JMJD1C, PLAT, BMI1, IGF1R, ELK4, FUT8, POLK, KDM6A, SS18, MEF2C, EYA1, ZBTB16, IGFBP3, MMP3, HMGA2, ETV1, KLF3, PBX1, NFKB1, ZEB1, MAF, DDIT3, BMP2K, CDK14	847	199	9773	1.56551	0.999374	0.185458	0.168649	0.941751
KEGG_PATHWAY	bta04014:Ras signaling pathway	32	0.0111615	0.0224119	CSF1, PLA2G3, PIK3R3, RASAL2, EFNA5, PLD1, PLD2, IGF1R, FGF5, GNG2, PDGFD, AKT3, PLCG2, SHOC2, PAK3, PRKACB, ANGPT4, RASA4B, RALGAPA1, GAB1, GNG11, NFKB1, MAPK10, ZAP70, GNB4, NF1, KRAS, TEK, SOS1, RGL1, SOS2, FGFR2	847	247	9773	1.49485	0.999448	0.185458	0.168649	1.11615
KEGG_PATHWAY	bta04727:GABAergic synapse	15	0.00523195	0.0240481	GABRB3, GABRA1, KCNJ6, GABARAPL1, GABRA3, CACNA1A, ABAT, SLC6A1, GNG11, GABRG3, ADCY6, GABRG1, GNG2, GNB4, PRKACB	847	91	9773	1.90193	0.999683	0.190254	0.17301	0.523195
KEGG_PATHWAY	bta05223:Non-small cell lung cancer	13	0.00453436	0.0242657	RB1, PIK3R3, BRAF, EML4, CDK6, AKT3, ERBB2, PLCG2, RARB, KRAS, POLK, SOS1, SOS2	847	74	9773	2.02701	0.999706	0.190254	0.17301	0.453436
KEGG_PATHWAY	bta04550:Signaling pathways regulating pluripotency of stem cells	21	0.00732473	0.0247158	GSK3B, FZD3, BMPR2, FZD5, RIF1, FZD6, PIK3R3, PAX6, LIFR, BMI1, IGF1R, KAT6A, AKT3, ID4, HESX1, SMARCAD1, LHX5, KRAS, IL6ST, FGFR2, BMPR1A	847	145	9773	1.67107	0.999747	0.190254	0.17301	0.732473
KEGG_PATHWAY	bta04931:Insulin resistance	17	0.00592954	0.0269471	GSK3B, OGA, PTEN, PIK3R3, SLC2A4, ACACB, NFKB1, MAPK10, RPS6KA3, LOC518526, RPS6KA6, AKT3, SLC27A6, CD36, SLC27A2, PPARGC1B, CREB5	847	110	9773	1.7832	0.999882	0.199873	0.181757	0.592954
KEGG_PATHWAY	bta04150:mTOR signaling pathway	23	0.00802232	0.027173	GSK3B, FZD3, ATP6V1G2, FZD5, FZD6, PTEN, PIK3R3, BRAF, LRP6, IGF1R, RPS6KA3, CLIP1, RPS6KA6, AKT3, RRAGD, ULK2, RICTOR, KRAS, LPIN1, FNIP1, SOS1, RNF152, SOS2	847	165	9773	1.60838	0.99989	0.199873	0.181757	0.802232
KEGG_PATHWAY	bta04919:Thyroid hormone signaling pathway	18	0.00627834	0.0334227	NOTCH2, NCOA1, NCOA2, GSK3B, NCOA3, PIK3R3, ATP1A2, HIF1A, MED12L, MED13L, MED12, KAT2B, MED13, RCAN2, AKT3, PLCG2, KRAS, PRKACB	847	122	9773	1.70238	0.999987	0.240498	0.2187	0.627834
KEGG_PATHWAY	bta04310:Wnt signaling pathway	24	0.00837112	0.0354513	TLE4, TCF7L2, GSK3B, FZD3, FZD5, ROCK2, CTNND2, SERPINF1, FZD6, CAMK2A, CXXC4, LRP6, MAPK10, PPP3CA, LOC112446327, SFRP2, FRZB, DAAM2, ROR1, GPC4, RSPO1, BTRC, PRKACB, LGR4	847	179	9773	1.54704	0.999994	0.249668	0.227039	0.837112
KEGG_PATHWAY	bta04725:Cholinergic synapse	17	0.00592954	0.0387396	CHRM2, KCNJ6, CAMK2A, PIK3R3, CACNA1A, GNG11, PIK3R6, ADCY6, GNG2, CAMK4, GNAQ, AKT3, GNB4, FYN, KRAS, PRKACB, CREB5	847	115	9773	1.70567	0.999998	0.262005	0.238258	0.592954
KEGG_PATHWAY	bta04371:Apelin signaling pathway	20	0.00697593	0.0393214	RYR2, MEF2C, PDE3B, PLAT, GNG11, SLC8A1, PIK3R6, MYLK3, RYR3, ADCY6, SLC8A2, MYLK, GNG2, CAMK4, GNAQ, AKT3, GNB4, AGTR1, KRAS, PRKACB	847	143	9773	1.61376	0.999998	0.262005	0.238258	0.697593
KEGG_PATHWAY	bta04722:Neurotrophin signaling pathway	18	0.00627834	0.0408841	GSK3B, SORT1, CAMK2A, GAB1, PIK3R3, FRS2, BRAF, NFKB1, MAPK10, RPS6KA3, RPS6KA6, CAMK4, AKT3, ARHGDIB, PLCG2, KRAS, SOS1, SOS2	847	125	9773	1.66153	0.999999	0.262005	0.238258	0.627834
KEGG_PATHWAY	bta04151:PI3K-Akt signaling pathway	45	0.0156958	0.0429842	PHLPP2, CHRM2, GSK3B, PHLPP1, CSF1, LAMA2, LAMA4, PTEN, PIK3R3, LPAR4, EFNA5, PIK3R6, THBS3, IGF1R, FGF5, RELN, GNG2, ERBB4, PDGFD, AKT3, ERBB2, ITGB8, MAGI1, ANGPT4, MAGI2, LAMB1, GNG11, NFKB1, RBL2, CDK6, LPAR6, COL4A6, GNB4, COL9A1, COL4A5, ITGA6, PKN2, KRAS, COL6A6, LOC132344360, TEK, SOS1, SOS2, FGFR2, CREB5	847	392	9773	1.32456	1	0.262005	0.238258	1.56958
KEGG_PATHWAY	bta04072:Phospholipase D signaling pathway	21	0.00732473	0.0431997	DGKE, GAB1, PIK3R3, LPAR4, PLD1, PIK3R6, ADCY6, PLD2, LPAR6, PDGFD, AKT3, GRM8, AGTR1, PLCG2, FYN, KRAS, PIP5K1B, PLPP3, SOS1, SOS2, DGKH	847	154	9773	1.57341	1	0.262005	0.238258	0.732473
KEGG_PATHWAY	bta04723:Retrograde endocannabinoid signaling	21	0.00732473	0.0431997	GABRB3, GRIA1, GABRA1, KCNJ6, GABRA3, CACNA1A, ABHD6, PTGS2, GNG11, GABRG3, ADCY6, GABRG1, MAPK10, RIMS1, GNG2, CNR1, GNAQ, GNB4, NAPEPLD, PRKACB, GRIA4	847	154	9773	1.57341	1	0.262005	0.238258	0.732473
KEGG_PATHWAY	bta00511:Other glycan degradation	6	0.00209278	0.0435356	HEXB, HEXA, LOC786974, LOC523503, LOC528518, LOC107132586	847	23	9773	3.01001	1	0.262005	0.238258	0.209278
KEGG_PATHWAY	bta00531:Glycosaminoglycan degradation	6	0.00209278	0.0435356	IDUA, HEXB, HEXA, IDS, LOC786974, SPAM1	847	23	9773	3.01001	1	0.262005	0.238258	0.209278
