# Supplementary material for: Establishing Bovine Embryonic Stem Cells and Dissecting Their Self-Renewal Mechanisms
Source: Int J Mol Sci. 2025 Apr 9;26(8):3536. doi: 10.3390/ijms26083536 (PMC12027403; doi:10.3390/ijms26083536)
Supplement: Supplementary file 1 [file ijms-26-03536-s001.zip › Table S4-DEGs for mESC MT- vs NT-condition.xlsx]

## Sheet: Up
gene_id	MT1	MT2	MC1	MC2	mESC_MeOH	mESC_con	log2FoldChange	pvalue	padj	gene_name	gene_chr	gene_start	gene_end	gene_strand	gene_length	gene_biotype	gene_description	Family
MGP_C57BL6NJ_G0001374	40.1758	22.0773	2.9517	1.00602	31.1266	1.97886	3.96953	0.000464251	0.0389804	MGP_C57BL6NJ_G0001374	3	135041255	135044671	-	3417	TEC	- && - && -	-
novel.1546	42.2361	178.538	19.678	21.1265	110.387	20.4022	2.43746	0.000161063	0.017644	-	LVXM01048304.1	1	1765	+	1577	-	- && - && -	-
MGP_C57BL6NJ_G0001332	210.15	140.143	47.2272	18.1084	175.147	32.6678	2.42039	9.480662522844e-07	0.000390994	MGP_C57BL6NJ_G0001332	3	126279845	126282328	-	2018	TEC	- && - && -	-
MGP_C57BL6NJ_G0037414	77.2612	89.2692	25.5814	14.0843	83.2652	19.8329	2.06881	0.000291214	0.0280643	Gm16310	16	96141033	96142955	+	960	sense_intronic	- && - && -	-
MGP_C57BL6NJ_G0005383	328.618	222.693	107.245	45.271	275.655	76.2581	1.85254	1.26881491477146e-05	0.00269446	Gm26563	11	83638385	83652183	-	3453	lincRNA	- && - && -	-
MGP_C57BL6NJ_G0002107	92.7134	110.387	33.4526	30.1807	101.55	31.8166	1.67455	0.000610546	0.0467819	MGP_C57BL6NJ_G0002107	6	94338668	94341218	+	2551	TEC	- && - && -	-
MGP_C57BL6NJ_G0034908	213.241	223.653	97.4061	57.3433	218.447	77.3747	1.49672	0.000102655	0.0128521	Zfp26	9	18282945	18318725	-	9631	protein_coding	- && sp|P10076|ZFP26_MOUSE Zinc finger protein 26 OS=Mus musculus OX=10090 GN=Zfp26 PE=2 SV=2 && -	zf-C2H2
MGP_C57BL6NJ_G0030865	158.643	146.862	59.034	53.3192	152.753	56.1766	1.44281	0.000357932	0.0321725	Casd1	6	1403782	1455166	+	4037	protein_coding	- && sp|Q7TN73|CASD1_MOUSE N-acetylneuraminate 9-O-acetyltransferase OS=Mus musculus OX=10090 GN=Casd1 PE=2 SV=1 && PF07779:10 TM Acyl Transferase domain found in Cas1p	-
MGP_C57BL6NJ_G0020546	272.99	236.131	102.326	89.536	254.56	95.9308	1.40748	3.5859958135992e-05	0.00564976	MGP_C57BL6NJ_G0020546	12	118811494	118840755	-	5330	protein_coding	- && sp|Q8IVF2|AHNK2_HUMAN Protein AHNAK2 OS=Homo sapiens OX=9606 GN=AHNAK2 PE=1 SV=2 && -	-
MGP_C57BL6NJ_G0021840	394.547	385.873	181.038	120.723	390.21	150.88	1.3704	1.58116362232989e-05	0.0031673	MGP_C57BL6NJ_G0021840	14	58218657	58325915	+	20419	protein_coding	- && sp|Q9JLC8|SACS_MOUSE Sacsin OS=Mus musculus OX=10090 GN=Sacs PE=1 SV=2 && PF05168:HEPN domain	-
MGP_C57BL6NJ_G0030943	263.718	339.799	155.456	79.4758	301.759	117.466	1.36085	0.000302738	0.0285851	Zfp800	6	26752626	26918407	-	4909	protein_coding	- && sp|Q0VEE6|ZN800_MOUSE Zinc finger protein 800 OS=Mus musculus OX=10090 GN=Znf800 PE=1 SV=1 && -	zf-C2H2
MGP_C57BL6NJ_G0028242	1118.74	1140.34	548.032	337.018	1129.54	442.525	1.35169	1.22280809275415e-06	0.000439647	Ptbp2	3	126270839	126336481	-	9175	protein_coding	- && sp|Q9UKA9|PTBP2_HUMAN Polypyrimidine tract-binding protein 2 OS=Homo sapiens OX=9606 GN=PTBP2 PE=1 SV=1 && -	-
MGP_C57BL6NJ_G0016954	605.728	550.013	247.943	208.247	577.871	228.095	1.34083	9.31195094337573e-07	0.000390994	Dennd1b	1	148018825	148257734	+	18987	protein_coding	- && sp|Q3U1T9|DEN1B_MOUSE DENN domain-containing protein 1B OS=Mus musculus OX=10090 GN=Dennd1b PE=1 SV=3 && -	-
MGP_C57BL6NJ_G0028734	2838.06	2607.04	1441.41	766.589	2722.55	1104	1.30209	5.80150929912836e-06	0.00150646	Tmem245	4	57617038	57703793	-	16809	protein_coding	- && sp|B1AZA5|TM245_MOUSE Transmembrane protein 245 OS=Mus musculus OX=10090 GN=Tmem245 PE=1 SV=1 && -	-
MGP_C57BL6NJ_G0021476	1626.61	1847.78	860.912	558.343	1737.19	709.628	1.29154	9.76757863100568e-07	0.000391317	Fam208a	14	21294256	21362671	+	7574	protein_coding	- && sp|Q69ZR9|TASOR_MOUSE Protein TASOR OS=Mus musculus OX=10090 GN=Tasor PE=1 SV=2 && -	-
MGP_C57BL6NJ_G0029991	285.351	317.722	134.794	117.705	301.536	126.249	1.25608	7.92970694010073e-05	0.0103916	Arap2	5	64699067	64880060	-	12541	protein_coding	- && sp|Q8BZ05|ARAP2_MOUSE Arf-GAP with Rho-GAP domain, ANK repeat and PH domain-containing protein 2 OS=Mus musculus OX=10090 GN=Arap2 PE=1 SV=2 && PF01412:Putative GTPase activating protein for Arf|PF00169:PH domain|PF00620:RhoGAP domain|PF00536:SAM domain (Sterile alpha motif)	-
MGP_C57BL6NJ_G0035640	258.567	306.203	127.907	109.656	282.385	118.782	1.24947	0.000137833	0.0164588	Zbtb38	9	100712458	100787496	-	11742	protein_coding	- && sp|Q5EXX3|ZBT38_RAT Zinc finger and BTB domain-containing protein 38 OS=Rattus norvegicus OX=10116 GN=Zbtb38 PE=2 SV=1 && PF00651:BTB/POZ domain	ZBTB
MGP_C57BL6NJ_G0034065	2584.64	1855.46	1211.18	697.174	2220.05	954.177	1.21806	2.90570216285457e-05	0.00492764	Fat1	8	45619343	45745837	+	15885	protein_coding	- && sp|Q14517|FAT1_HUMAN Protocadherin Fat 1 OS=Homo sapiens OX=9606 GN=FAT1 PE=1 SV=2 && PF02210:Laminin G domain|PF07645:Calcium-binding EGF domain|PF00028:Cadherin domain|PF00008:EGF-like domain	-
MGP_C57BL6NJ_G0024644	1972.74	1615.48	1005.55	542.246	1794.11	773.896	1.21284	3.84893183404736e-05	0.00593074	Apc	18	33652686	33758150	+	15753	protein_coding	- && sp|Q61315|APC_MOUSE Adenomatous polyposis coli protein OS=Mus musculus OX=10090 GN=Apc PE=1 SV=1 && -	-
MGP_C57BL6NJ_G0035576	2552.71	2337.32	1512.25	636.812	2445.01	1074.53	1.186	0.000292211	0.0280643	Phip	9	85822850	85936748	-	33189	protein_coding	- && sp|Q8VDD9|PHIP_MOUSE PH-interacting protein OS=Mus musculus OX=10090 GN=Phip PE=1 SV=2 && PF00439:Bromodomain	-
MGP_C57BL6NJ_G0030014	845.752	792.864	408.318	319.915	819.308	364.117	1.16978	6.08431982327599e-06	0.00152251	N4bp2	5	68136142	68210891	+	14939	protein_coding	- && sp|Q86UW6|N4BP2_HUMAN NEDD4-binding protein 2 OS=Homo sapiens OX=9606 GN=N4BP2 PE=1 SV=2 && -	-
MGP_C57BL6NJ_G0018116	505.803	529.856	310.912	149.897	517.83	230.405	1.16793	0.000645749	0.0484208	Zdhhc17	10	117237583	117308227	-	4948	protein_coding	- && sp|Q80TN5|ZDH17_MOUSE Palmitoyltransferase ZDHHC17 OS=Mus musculus OX=10090 GN=Zdhhc17 PE=1 SV=2 && PF12796:Ankyrin repeats (3 copies)|PF01529:DHHC palmitoyltransferase	-
MGP_C57BL6NJ_G0025531	538.768	669.999	333.542	209.253	604.383	271.397	1.15497	0.000144683	0.0167328	Zfp518a	19	41221428	41247790	+	6840	protein_coding	- && sp|B2RRF6|Z518A_MOUSE Zinc finger protein 518A OS=Mus musculus OX=10090 GN=Znf518a PE=2 SV=1 && -	-
MGP_C57BL6NJ_G0021319	675.778	701.675	409.302	210.259	688.726	309.781	1.15238	0.000323593	0.0298515	Mier3	13	117599256	117642167	+	5913	protein_coding	- && sp|Q3UHF3|MIER3_MOUSE Mesoderm induction early response protein 3 OS=Mus musculus OX=10090 GN=Mier3 PE=1 SV=2 && PF01448:ELM2 domain|PF00249:Myb-like DNA-binding domain	MYB
MGP_C57BL6NJ_G0018708	2085.02	2225.01	1202.33	743.451	2155.02	972.888	1.14726	1.48524284434204e-05	0.00306266	Fnip1	11	55565816	55656083	+	7115	protein_coding	- && sp|Q68FD7|FNIP1_MOUSE Folliculin-interacting protein 1 OS=Mus musculus OX=10090 GN=Fnip1 PE=1 SV=1 && PF14636:Folliculin-interacting protein N-terminus|PF14637:Folliculin-interacting protein middle domain|PF14638:Folliculin-interacting protein C-terminus	-
MGP_C57BL6NJ_G0024863	610.878	594.168	311.896	235.409	602.523	273.653	1.13842	3.47925289894404e-05	0.00554387	Slc12a2	18	59164064	59237020	+	6520	protein_coding	- && sp|P55012|S12A2_MOUSE Solute carrier family 12 member 2 OS=Mus musculus OX=10090 GN=Slc12a2 PE=1 SV=2 && PF03522:Solute carrier family 12|PF08403:Amino acid permease N-terminal|PF00324:Amino acid permease	-
MGP_C57BL6NJ_G0027502	2299.29	2293.16	1216.1	895.36	2296.23	1055.73	1.12094	2.46564233380617e-06	0.000823172	Ythdf3	3	14246443	14283117	+	5363	protein_coding	- && sp|Q8BYK6|YTHD3_MOUSE YTH domain-containing family protein 3 OS=Mus musculus OX=10090 GN=Ythdf3 PE=1 SV=2 && PF04146:YT521-B-like domain	-
MGP_C57BL6NJ_G0026866	2913.26	2512.02	1650	862.162	2712.64	1256.08	1.11064	0.000141645	0.0166679	Trpm7	2	134159298	134247115	-	11315	protein_coding	- && sp|Q923J1|TRPM7_MOUSE Transient receptor potential cation channel subfamily M member 7 OS=Mus musculus OX=10090 GN=Trpm7 PE=1 SV=1 && PF02816:Alpha-kinase family|PF16519:Tetramerisation domain of TRPM|PF00520:Ion transport protein|PF18139:SLOG in TRPM	-
MGP_C57BL6NJ_G0023171	754.069	677.678	375.85	306.837	715.874	341.343	1.06822	4.32779557441844e-05	0.00659612	Zfp148	16	32275601	32410151	+	8862	protein_coding	- && sp|Q61624|ZN148_MOUSE Zinc finger protein 148 OS=Mus musculus OX=10090 GN=Znf148 PE=1 SV=2 && -	zf-C2H2
MGP_C57BL6NJ_G0016297	10749.6	7765.46	5425.22	3407.4	9257.53	4416.31	1.06774	6.85598563465823e-05	0.00933346	Dst	1	33759297	34174359	+	38860	protein_coding	- && sp|Q91ZU6|DYST_MOUSE Dystonin OS=Mus musculus OX=10090 GN=Dst PE=1 SV=2 && PF02187:Growth-Arrest-Specific Protein 2 Domain|PF00307:Calponin homology (CH) domain|PF13499:EF-hand domain pair|PF17902:SH3 domain|PF00681:Plectin repeat|PF18373:Spectrin like domain|PF00435:Spectrin repeat	-
MGP_C57BL6NJ_G0017987	1575.1	1567.49	970.125	532.186	1571.29	751.156	1.06461	0.000218474	0.0221995	A230046K03Rik	10	87258385	87314572	+	5909	protein_coding	- && sp|Q3UMB9|WASC4_MOUSE WASH complex subunit 4 OS=Mus musculus OX=10090 GN=Washc4 PE=1 SV=2 && PF14745:WASH complex subunit 7, N-terminal|PF14744:WASH complex subunit 7|PF14746:WASH complex subunit 7, C-terminal	-
MGP_C57BL6NJ_G0023496	6749.54	5606.68	3373.79	2553.29	6178.11	2963.54	1.05979	5.19724921079708e-06	0.00145752	Brwd1	16	100427978	100525664	-	16667	protein_coding	- && sp|Q921C3|BRWD1_MOUSE Bromodomain and WD repeat-containing protein 1 OS=Mus musculus OX=10090 GN=Brwd1 PE=1 SV=2 && PF00439:Bromodomain	-
MGP_C57BL6NJ_G0026901	521.255	487.621	284.347	202.211	504.438	243.279	1.05171	0.000287933	0.0280375	Zc3h6	2	136468092	136526869	+	5668	protein_coding	- && sp|Q8BYK8|ZC3H6_MOUSE Zinc finger CCCH domain-containing protein 6 OS=Mus musculus OX=10090 GN=Zc3h6 PE=2 SV=2 && PF18345:Zinc finger domain	-
MGP_C57BL6NJ_G0033043	806.607	831.259	417.174	376.253	818.933	396.713	1.04561	2.25877064267995e-05	0.00425075	Rnf169	7	106678445	106744630	-	7647	protein_coding	- && sp|E9Q7F2|RN169_MOUSE E3 ubiquitin-protein ligase RNF169 OS=Mus musculus OX=10090 GN=Rnf169 PE=1 SV=1 && -	-
MGP_C57BL6NJ_G0023463	2697.96	2395.87	1566.37	915.481	2546.92	1240.92	1.03721	0.000145585	0.0167328	Son	16	95668720	95701557	+	14354	protein_coding	- && sp|Q9QX47|SON_MOUSE Protein SON OS=Mus musculus OX=10090 GN=Son PE=1 SV=2 && PF17069:Arginine/Serine-Rich protein 1|PF01585:G-patch domain|PF14709:double strand RNA binding domain from DEAD END PROTEIN 1	-
novel.1590	32067.5	45807.6	15366.5	22979.6	38937.5	19173.1	1.02209	8.81137810818714e-05	0.0113352	-	LVXM01049178.1	602	1388	-	787	-	- && sp|P00397|COX1_MOUSE Cytochrome c oxidase subunit 1 OS=Mus musculus OX=10090 GN=Mtco1 PE=1 SV=2 && PF00115:Cytochrome C and Quinol oxidase polypeptide I	-
MGP_C57BL6NJ_G0021956	1385.55	1199.85	771.378	517.096	1292.7	644.237	1.0045	0.000147473	0.0168119	Fndc3a	14	70215826	70405422	-	10000	protein_coding	- && sp|Q8BX90|FND3A_MOUSE Fibronectin type-III domain-containing protein 3A OS=Mus musculus OX=10090 GN=Fndc3a PE=1 SV=3 && PF00041:Fibronectin type III domain	-
MGP_C57BL6NJ_G0031382	1519.47	1541.57	948.48	578.463	1530.52	763.471	1.00324	0.00021848	0.0221995	Zfp638	6	87255341	87383761	+	15597	protein_coding	- && sp|Q61464|ZN638_MOUSE Zinc finger protein 638 OS=Mus musculus OX=10090 GN=Znf638 PE=1 SV=2 && -	-
MGP_C57BL6NJ_G0024435	3512.81	2462.1	1850.72	1137.81	2987.46	1494.26	0.999335	0.000369591	0.033009	Birc6	17	79951941	80151638	+	28816	protein_coding	- && sp|O88738|BIRC6_MOUSE Baculoviral IAP repeat-containing protein 6 OS=Mus musculus OX=10090 GN=Birc6 PE=1 SV=2 && PF12356:Baculoviral IAP repeat-containing protein 6|PF00179:Ubiquitin-conjugating enzyme|PF00653:Inhibitor of Apoptosis domain	-
MGP_C57BL6NJ_G0034309	3004.95	2656	1626.39	1209.24	2830.47	1417.81	0.997273	2.55287178470906e-05	0.00458928	Otud4	8	83407867	83447571	+	8096	protein_coding	- && sp|B2RRE7|OTUD4_MOUSE OTU domain-containing protein 4 OS=Mus musculus OX=10090 GN=Otud4 PE=1 SV=1 && PF02338:OTU-like cysteine protease	-
MGP_C57BL6NJ_G0028990	448.115	421.389	231.216	205.229	434.752	218.223	0.994183	0.000410491	0.0355303	Calr4	4	113941864	113977979	+	1819	protein_coding	- && sp|P52193|CALR_BOVIN Calreticulin OS=Bos taurus OX=9913 GN=CALR PE=1 SV=2 && PF00262:Calreticulin family	-
MGP_C57BL6NJ_G0029791	896.23	748.709	493.918	336.012	822.47	414.965	0.986627	0.000378406	0.0333711	Kmt2c	5	24581467	24824904	-	20348	protein_coding	- && sp|Q8BRH4|KMT2C_MOUSE Histone-lysine N-methyltransferase 2C OS=Mus musculus OX=10090 GN=Kmt2c PE=1 SV=2 && -	-
MGP_C57BL6NJ_G0022990	1174.37	1016.52	601.163	513.072	1095.44	557.117	0.975264	6.11469425154586e-05	0.00857402	Hic2	16	14598816	14629732	+	6354	protein_coding	- && sp|Q9JLZ6|HIC2_MOUSE Hypermethylated in cancer 2 protein OS=Mus musculus OX=10090 GN=Hic2 PE=2 SV=4 && -	ZBTB
MGP_C57BL6NJ_G0021265	981.732	877.334	547.048	400.397	929.533	473.723	0.972211	0.000195172	0.0202719	Bdp1	13	104868192	104966769	-	10971	protein_coding	- && sp|Q571C7|BDP1_MOUSE Transcription factor TFIIIB component B'' homolog OS=Mus musculus OX=10090 GN=Bdp1 PE=2 SV=2 && -	-
MGP_C57BL6NJ_G0031443	1773.92	1641.4	772.361	984.896	1707.66	878.629	0.958731	4.93358886152852e-05	0.00713183	Gata2	6	91972700	91988142	+	5396	protein_coding	- && sp|O09100|GATA2_MOUSE Endothelial transcription factor GATA-2 OS=Mus musculus OX=10090 GN=Gata2 PE=1 SV=2 && -	zf-GATA
MGP_C57BL6NJ_G0022274	3883.66	4044.95	2324.96	1782.67	3964.31	2053.81	0.948732	2.7876717755512e-05	0.00492764	Atad2	15	59485526	59532866	-	5683	protein_coding	- && sp|Q6PL18|ATAD2_HUMAN ATPase family AAA domain-containing protein 2 OS=Homo sapiens OX=9606 GN=ATAD2 PE=1 SV=1 && PF00439:Bromodomain|PF17862:AAA+ lid domain|PF00004:ATPase family associated with various cellular activities (AAA)	-
MGP_C57BL6NJ_G0026897	1028.09	961.804	632.648	400.397	994.946	516.522	0.945553	0.000618523	0.0468807	Tmem87b	2	136303745	136347908	+	8398	protein_coding	- && sp|Q8BKU8|TM87B_MOUSE Transmembrane protein 87B OS=Mus musculus OX=10090 GN=Tmem87b PE=2 SV=1 && -	-
MGP_C57BL6NJ_G0023128	3668.36	3510.29	2354.47	1378.25	3589.33	1866.36	0.943411	0.000420147	0.036143	Atp13a3	16	28810358	28895512	-	9559	protein_coding	- && sp|Q5XF89|AT133_MOUSE Polyamine-transporting ATPase 13A3 OS=Mus musculus OX=10090 GN=Atp13a3 PE=1 SV=1 && PF12409:P5-type ATPase cation transporter|PF00122:E1-E2 ATPase|PF00702:haloacid dehalogenase-like hydrolase|PF00690:Cation transporter/ATPase, N-terminus	-
MGP_C57BL6NJ_G0030279	5057	5375.35	3395.44	2075.42	5216.18	2735.43	0.931189	0.000310645	0.0288467	Mtf2	5	114636006	114680713	+	5698	protein_coding	- && sp|Q02395|MTF2_MOUSE Metal-response element-binding transcription factor 2 OS=Mus musculus OX=10090 GN=Mtf2 PE=1 SV=2 && PF00628:PHD-finger|PF14061:Polycomb-like MTF2 factor 2|PF18104:Jumonji domain-containing protein 2A Tudor domain	-
MGP_C57BL6NJ_G0033453	1820.27	1396.63	997.675	694.156	1608.45	845.915	0.926862	0.000442624	0.0373884	Tnrc6a	7	132228302	132302454	+	12653	protein_coding	- && sp|Q3UHK8|TNR6A_MOUSE Trinucleotide repeat-containing gene 6A protein OS=Mus musculus OX=10090 GN=Tnrc6a PE=1 SV=2 && -	-
MGP_C57BL6NJ_G0018625	1053.84	1361.12	717.263	589.529	1207.48	653.396	0.886067	0.000441055	0.0373884	Cnot6	11	50264194	50307615	-	6610	protein_coding	- && sp|Q8K3P5|CNOT6_MOUSE CCR4-NOT transcription complex subunit 6 OS=Mus musculus OX=10090 GN=Cnot6 PE=1 SV=2 && -	-
MGP_C57BL6NJ_G0027731	1622.48	1394.71	886.494	754.517	1508.6	820.505	0.878468	0.000184111	0.0194106	Fnip2	3	82171438	82287744	-	8390	protein_coding	- && sp|Q80TD3|FNIP2_MOUSE Folliculin-interacting protein 2 OS=Mus musculus OX=10090 GN=Fnip2 PE=1 SV=2 && PF14636:Folliculin-interacting protein N-terminus|PF14637:Folliculin-interacting protein middle domain|PF14638:Folliculin-interacting protein C-terminus	-
MGP_C57BL6NJ_G0035643	16272.2	16833.5	10740.3	7287.63	16552.9	9013.94	0.876839	0.000218069	0.0221995	Slc25a36	9	101128859	101167899	-	9585	protein_coding	- && sp|Q922G0|S2536_MOUSE Solute carrier family 25 member 36 OS=Mus musculus OX=10090 GN=Slc25a36 PE=2 SV=1 && PF00153:Mitochondrial carrier protein	-
MGP_C57BL6NJ_G0028937	900.35	842.778	489.982	492.951	871.564	491.467	0.826446	0.000581308	0.0453882	Plpp3	4	109592601	109669281	+	3159	protein_coding	- && sp|Q99JY8|PLPP3_MOUSE Phospholipid phosphatase 3 OS=Mus musculus OX=10090 GN=Plpp3 PE=1 SV=1 && -	-
MGP_C57BL6NJ_G0035493	2101.5	2061.83	1355.81	1055.32	2081.67	1205.57	0.787956	0.000662682	0.0494262	Sltm	9	72497965	72551258	+	3646	protein_coding	- && sp|Q8CH25|SLTM_MOUSE SAFB-like transcription modulator OS=Mus musculus OX=10090 GN=Sltm PE=1 SV=1 && PF00076:RNA recognition motif. (a.k.a. RRM, RBD, or RNP domain)|PF02037:SAP domain	-
MGP_C57BL6NJ_G0028460	5614.31	5838.01	3775.22	2937.59	5726.16	3356.41	0.770634	0.00050602	0.0414937	Trp53inp1	4	8217830	8235843	+	6475	protein_coding	- && sp|Q9QXE4|T53I1_MOUSE Tumor protein p53-inducible nuclear protein 1 OS=Mus musculus OX=10090 GN=Trp53inp1 PE=2 SV=1 && PF14839:DOR family	-
MGP_C57BL6NJ_G0018155	5229.04	5228.49	3347.23	3004.99	5228.76	3176.11	0.719196	0.000546519	0.0432954	Mdm2	10	124786893	124808453	-	5070	protein_coding	- && sp|P23804|MDM2_MOUSE E3 ubiquitin-protein ligase Mdm2 OS=Mus musculus OX=10090 GN=Mdm2 PE=1 SV=3 && -	-

## Sheet: Down
gene_id	MT1	MT2	MC1	MC2	mESC_MeOH	mESC_con	log2FoldChange	pvalue	padj	gene_name	gene_chr	gene_start	gene_end	gene_strand	gene_length	gene_biotype	gene_description	Family
MGP_C57BL6NJ_G0019565	514.044	510.658	872.719	947.673	512.351	910.196	-0.82903	0.000530337	0.0427378	Ptrf	11	106959550	106974646	-	3566	protein_coding	- && sp|O54724|CAVN1_MOUSE Caveolae-associated protein 1 OS=Mus musculus OX=10090 GN=Cavin1 PE=1 SV=1 && -	-
MGP_C57BL6NJ_G0019624	434.723	503.939	840.251	848.077	469.331	844.164	-0.846644	0.000564553	0.0444728	Rundc3a	11	108657221	108666373	+	2941	protein_coding	- && sp|O08576|RUN3A_MOUSE RUN domain-containing protein 3A OS=Mus musculus OX=10090 GN=Rundc3a PE=1 SV=1 && PF02759:RUN domain	-
MGP_C57BL6NJ_G0032538	24493.9	22504.5	39509.5	45238.8	23499.2	42374.2	-0.850579	3.64045097295758e-05	0.00567182	Gpi1	7	35173746	35203954	-	6127	protein_coding	- && sp|P06745|G6PI_MOUSE Glucose-6-phosphate isomerase OS=Mus musculus OX=10090 GN=Gpi PE=1 SV=4 && PF00342:Phosphoglucose isomerase	-
MGP_C57BL6NJ_G0033050	1021.91	822.62	1557.51	1877.24	922.264	1717.38	-0.897136	0.000181775	0.0193095	Ppme1	7	107124029	107170680	-	2368	protein_coding	- && sp|Q8BVQ5|PPME1_MOUSE Protein phosphatase methylesterase 1 OS=Mus musculus OX=10090 GN=Ppme1 PE=1 SV=5 && PF12697:Alpha/beta hydrolase family	-
MGP_C57BL6NJ_G0023193	1174.37	1172.02	1681.49	2700.17	1173.19	2190.83	-0.900983	0.000614504	0.0468292	Fam162a	16	35149323	35178101	-	635	protein_coding	- && sp|Q9D6U8|F162A_MOUSE Protein FAM162A OS=Mus musculus OX=10090 GN=Fam162a PE=1 SV=1 && PF06388:Protein of unknown function (DUF1075)	-
MGP_C57BL6NJ_G0029332	1340.22	1542.53	2654.56	2754.49	1441.38	2704.53	-0.907814	3.07213527781298e-05	0.00512827	Lin28a	4	141236778	141254628	-	3619	protein_coding	- && sp|Q8K3Y3|LN28A_MOUSE Protein lin-28 homolog A OS=Mus musculus OX=10090 GN=Lin28a PE=1 SV=1 && PF00313:'Cold-shock' DNA-binding domain	CSD
MGP_C57BL6NJ_G0028905	1461.78	1238.25	2123.26	2978.83	1350.02	2551.04	-0.918182	0.000192427	0.0201359	Pgm2	4	103972505	104031833	+	2921	protein_coding	- && sp|Q9D0F9|PGM1_MOUSE Phosphoglucomutase-1 OS=Mus musculus OX=10090 GN=Pgm1 PE=1 SV=4 && PF02880:Phosphoglucomutase/phosphomannomutase, alpha/beta/alpha domain III|PF02879:Phosphoglucomutase/phosphomannomutase, alpha/beta/alpha domain II|PF02878:Phosphoglucomutase/phosphomannomutase, alpha/beta/alpha domain I	-
MGP_C57BL6NJ_G0019534	520.225	590.329	1006.53	1105.62	555.277	1056.07	-0.9272	0.000106363	0.0131984	Krt19	11	106056636	106064493	-	1855	protein_coding	- && sp|P19001|K1C19_MOUSE Keratin, type I cytoskeletal 19 OS=Mus musculus OX=10090 GN=Krt19 PE=1 SV=1 && PF00038:Intermediate filament protein	-
MGP_C57BL6NJ_G0029583	31321.7	30149	45695.3	72196.2	30735.3	58945.7	-0.939489	0.000142643	0.0166679	MGP_C57BL6NJ_G0029583	4	159732583	159748326	+	5248	protein_coding	- && sp|P17182|ENOA_MOUSE Alpha-enolase OS=Mus musculus OX=10090 GN=Eno1 PE=1 SV=3 && -	-
MGP_C57BL6NJ_G0025772	2045.88	1994.64	3731.93	4356.08	2020.26	4044.01	-1.00125	3.06514217200941e-06	0.000955098	Vim	2	11383017	11391785	+	4743	protein_coding	- && sp|P20152|VIME_MOUSE Vimentin OS=Mus musculus OX=10090 GN=Vim PE=1 SV=3 && -	-
MGP_C57BL6NJ_G0032755	20106.5	18485.4	31262.4	46493.3	19295.9	38877.9	-1.01065	2.30392982390984e-05	0.00425075	Ldha	7	49511849	49525997	+	2982	protein_coding	- && sp|P06151|LDHA_MOUSE L-lactate dehydrogenase A chain OS=Mus musculus OX=10090 GN=Ldha PE=1 SV=3 && PF02866:lactate/malate dehydrogenase, alpha/beta C-terminal domain|PF00056:lactate/malate dehydrogenase, NAD binding domain	-
MGP_C57BL6NJ_G0017186	501.683	431.948	993.739	897.372	466.815	945.556	-1.01862	3.36114420049265e-05	0.00548023	Atp1a2	1	184041051	184067431	-	7022	protein_coding	- && sp|Q6PIE5|AT1A2_MOUSE Sodium/potassium-transporting ATPase subunit alpha-2 OS=Mus musculus OX=10090 GN=Atp1a2 PE=1 SV=1 && -	-
MGP_C57BL6NJ_G0017809	6111.87	5784.26	9971.83	14552.1	5948.07	12262	-1.0437	1.0618907593745e-05	0.00232654	Pfkl	10	81172580	81206217	-	4395	protein_coding	- && sp|P12382|PFKAL_MOUSE ATP-dependent 6-phosphofructokinase, liver type OS=Mus musculus OX=10090 GN=Pfkl PE=1 SV=4 && PF00365:Phosphofructokinase	-
MGP_C57BL6NJ_G0019474	1248.54	1265.13	2254.11	2938.59	1256.83	2596.35	-1.04665	6.08968565517364e-06	0.00152251	Igfbp4	11	104812099	104826250	+	4411	protein_coding	- && sp|P47879|IBP4_MOUSE Insulin-like growth factor-binding protein 4 OS=Mus musculus OX=10090 GN=Igfbp4 PE=1 SV=2 && -	-
MGP_C57BL6NJ_G0021683	614.999	612.406	1216.1	1352.09	613.702	1284.1	-1.06512	4.1687614522433e-06	0.0012178	Ndrg2	14	47940024	47948199	-	2157	protein_coding	- && sp|Q9QYG0|NDRG2_MOUSE Protein NDRG2 OS=Mus musculus OX=10090 GN=Ndrg2 PE=1 SV=1 && PF03096:Ndr family	-
MGP_C57BL6NJ_G0020745	193.668	262.048	513.596	448.686	227.858	481.141	-1.07759	0.000220801	0.0222739	Hist1h1c	13	21960515	21963018	+	1560	protein_coding	- && sp|P15864|H12_MOUSE Histone H1.2 OS=Mus musculus OX=10090 GN=H1-2 PE=1 SV=2 && PF00538:linker histone H1 and H5 family	-
MGP_C57BL6NJ_G0031085	175.125	196.776	314.848	474.843	185.951	394.845	-1.08587	0.000623567	0.0470089	Zyx	6	41889594	41900163	+	5390	protein_coding	- && sp|Q62523|ZYX_MOUSE Zyxin OS=Mus musculus OX=10090 GN=Zyx PE=1 SV=2 && PF00412:LIM domain	-
MGP_C57BL6NJ_G0024055	407.939	458.824	830.412	1014.07	433.382	922.241	-1.08923	1.54185966054828e-05	0.00313333	Flot1	17	37489297	37498848	+	2893	protein_coding	- && sp|O08917|FLOT1_MOUSE Flotillin-1 OS=Mus musculus OX=10090 GN=Flot1 PE=1 SV=1 && PF01145:SPFH domain / Band 7 family|PF15975:Flotillin	-
MGP_C57BL6NJ_G0032681	715.954	832.219	1460.11	1847.06	774.086	1653.58	-1.09481	5.47993313973091e-06	0.00150646	Rcn3	7	47585774	47595156	-	1453	protein_coding	- && sp|Q8BH97|RCN3_MOUSE Reticulocalbin-3 OS=Mus musculus OX=10090 GN=Rcn3 PE=1 SV=1 && -	-
MGP_C57BL6NJ_G0019924	1507.11	1516.62	2860.2	3600.56	1511.86	3230.38	-1.09535	1.08182793626667e-06	0.000421372	Slc16a3	11	129277843	129290291	+	5318	protein_coding	- && sp|P57787|MOT4_MOUSE Monocarboxylate transporter 4 OS=Mus musculus OX=10090 GN=Slc16a3 PE=1 SV=1 && PF07690:Major Facilitator Superfamily	-
MGP_C57BL6NJ_G0018910	982.762	794.784	2019.95	1784.68	888.773	1902.32	-1.09812	2.6682553952481e-06	0.000850324	Per1	11	71611467	71627165	+	5631	protein_coding	- && sp|O35973|PER1_MOUSE Period circadian protein homolog 1 OS=Mus musculus OX=10090 GN=Per1 PE=1 SV=2 && PF08447:PAS fold|PF12114:Period protein 2/3C-terminal region	-
MGP_C57BL6NJ_G0016599	201.909	239.011	473.256	477.861	220.46	475.558	-1.1086	7.20294597992631e-05	0.00961902	Serpine2	1	83704638	83787589	-	8287	protein_coding	- && - && -	-
MGP_C57BL6NJ_G0034432	229.723	239.011	537.209	473.837	234.367	505.523	-1.10895	5.12609331792886e-05	0.00728123	Mmp2	8	97609424	97637355	+	3038	protein_coding	- && sp|P33434|MMP2_MOUSE 72 kDa type IV collagenase OS=Mus musculus OX=10090 GN=Mmp2 PE=1 SV=1 && -	-
MGP_C57BL6NJ_G0018703	545.979	521.217	1375.49	928.559	533.598	1152.03	-1.11049	2.85772261881062e-05	0.00492764	P4ha2	11	55212561	55245999	+	6239	protein_coding	- && sp|Q60716|P4HA2_MOUSE Prolyl 4-hydroxylase subunit alpha-2 OS=Mus musculus OX=10090 GN=P4ha2 PE=1 SV=1 && -	-
MGP_C57BL6NJ_G0020198	300.804	275.487	572.63	687.114	288.145	629.872	-1.12841	2.2740362776575e-05	0.00425075	Pygl	12	72151511	72198252	-	3234	protein_coding	- && sp|Q9ET01|PYGL_MOUSE Glycogen phosphorylase, liver form OS=Mus musculus OX=10090 GN=Pygl PE=1 SV=4 && PF00343:Carbohydrate phosphorylase	-
MGP_C57BL6NJ_G0023956	441.934	599.927	1117.71	1171.01	520.931	1144.36	-1.1349	7.2716059788244e-06	0.00175797	H2-K1	17	35236550	35247973	-	2608	protein_coding	- && sp|P01901|HA1B_MOUSE H-2 class I histocompatibility antigen, K-B alpha chain OS=Mus musculus OX=10090 GN=H2-K1 PE=1 SV=1 && PF00129:Class I Histocompatibility antigen, domains alpha 1 and 2|PF07654:Immunoglobulin C1-set domain	-
MGP_C57BL6NJ_G0033875	184.397	181.418	430.948	402.409	182.907	416.679	-1.18791	3.2640176198064e-05	0.00538448	Gas6	8	11190240	11221524	-	2593	protein_coding	- && sp|Q61592|GAS6_MOUSE Growth arrest-specific protein 6 OS=Mus musculus OX=10090 GN=Gas6 PE=2 SV=2 && PF07645:Calcium-binding EGF domain|PF00594:Vitamin K-dependent carboxylation/gamma-carboxyglutamic (GLA) domain|PF02210:Laminin G domain|PF14670:Coagulation Factor Xa inhibitory site|PF00054:Laminin G domain	-
MGP_C57BL6NJ_G0021765	237.964	247.65	533.274	579.469	242.807	556.371	-1.19608	7.86594749799715e-06	0.00186943	Tgm1	14	52235047	52248522	-	3006	protein_coding	- && sp|Q9JLF6|TGM1_MOUSE Protein-glutamine gamma-glutamyltransferase K OS=Mus musculus OX=10090 GN=Tgm1 PE=1 SV=2 && PF01841:Transglutaminase-like superfamily|PF00927:Transglutaminase family, C-terminal ig like domain|PF00868:Transglutaminase family	-
MGP_C57BL6NJ_G0022315	2546.53	2386.27	5952.59	5440.57	2466.4	5696.58	-1.20773	7.1267815849442e-09	5.25956480968882e-06	Ndrg1	15	69027315	69068190	-	6593	protein_coding	- && sp|Q62433|NDRG1_MOUSE Protein NDRG1 OS=Mus musculus OX=10090 GN=Ndrg1 PE=1 SV=1 && -	-
MGP_C57BL6NJ_G0017812	96.834	89.2692	211.538	219.313	93.0516	215.426	-1.21142	0.000517954	0.0422253	Icosl	10	81270101	81280291	+	2756	protein_coding	- && sp|Q9JHJ8|ICOSL_MOUSE ICOS ligand OS=Mus musculus OX=10090 GN=Icoslg PE=1 SV=1 && -	-
MGP_C57BL6NJ_G0018713	168.944	216.934	394.544	504.017	192.939	449.281	-1.21864	5.14079319302134e-05	0.00728123	Gpx3	11	56056015	56063939	+	1813	protein_coding	- && sp|P46412|GPX3_MOUSE Glutathione peroxidase 3 OS=Mus musculus OX=10090 GN=Gpx3 PE=1 SV=2 && -	-
MGP_C57BL6NJ_G0019166	1091.96	1209.45	2005.19	3439.59	1150.71	2722.39	-1.24225	5.69977021667347e-06	0.00150646	Aldoc	11	81791797	81796606	+	3263	protein_coding	- && sp|P05063|ALDOC_MOUSE Fructose-bisphosphate aldolase C OS=Mus musculus OX=10090 GN=Aldoc PE=1 SV=4 && PF00274:Fructose-bisphosphate aldolase class-I	-
MGP_C57BL6NJ_G0029111	5258.91	4543.13	11596.2	12007.9	4901.02	11802.1	-1.26792	1.05670538214115e-09	9.2607017927395e-07	Slc2a1	4	124860054	124889326	+	3506	protein_coding	- && sp|P17809|GTR1_MOUSE Solute carrier family 2, facilitated glucose transporter member 1 OS=Mus musculus OX=10090 GN=Slc2a1 PE=1 SV=4 && -	-
MGP_C57BL6NJ_G0030564	991.003	678.638	1514.22	2528.14	834.821	2021.18	-1.27588	1.28232202760503e-05	0.00269446	Chchd2	5	139098737	139108835	-	2269	protein_coding	- && sp|Q9D1L0|CHCH2_MOUSE Coiled-coil-helix-coiled-coil-helix domain-containing protein 2 OS=Mus musculus OX=10090 GN=Chchd2 PE=2 SV=1 && -	-
MGP_C57BL6NJ_G0031862	100.955	102.708	292.218	206.235	101.831	249.226	-1.29141	0.000244794	0.0241726	Emp1	6	143509341	143529967	+	5931	protein_coding	- && sp|P47801|EMP1_MOUSE Epithelial membrane protein 1 OS=Mus musculus OX=10090 GN=Emp1 PE=1 SV=2 && PF00822:PMP-22/EMP/MP20/Claudin family	-
MGP_C57BL6NJ_G0018218	966.28	1082.75	1893.02	3158.91	1024.51	2525.97	-1.30177	1.54539109321856e-06	0.000528524	Ndufa4l2	10	135576184	135578397	+	960	protein_coding	- && sp|Q4FZG9|NUA4L_MOUSE NADH dehydrogenase [ubiquinone] 1 alpha subcomplex subunit 4-like 2 OS=Mus musculus OX=10090 GN=Ndufa4l2 PE=3 SV=1 && -	-
MGP_C57BL6NJ_G0024054	88.5928	98.868	230.233	232.391	93.7304	231.312	-1.30275	0.000153207	0.0172332	Ier3	17	37487770	37489009	+	1131	protein_coding	- && sp|P46694|IEX1_MOUSE Radiation-inducible immediate-early gene IEX-1 OS=Mus musculus OX=10090 GN=Ier3 PE=1 SV=1 && -	-
MGP_C57BL6NJ_G0026069	126.708	85.4297	263.685	260.56	106.069	262.123	-1.30677	0.000176314	0.0188723	Gsn	2	34862975	34916691	+	3157	protein_coding	- && sp|P13020|GELS_MOUSE Gelsolin OS=Mus musculus OX=10090 GN=Gsn PE=1 SV=3 && PF00626:Gelsolin repeat	-
MGP_C57BL6NJ_G0032617	131.859	143.983	277.46	408.445	137.921	342.953	-1.31369	6.42153344486652e-05	0.00882772	Klk8	7	46049372	46055639	+	1540	protein_coding	- && sp|Q61955|KLK8_MOUSE Kallikrein-8 OS=Mus musculus OX=10090 GN=Klk8 PE=1 SV=1 && -	-
MGP_C57BL6NJ_G0032216	70.0501	72.9512	161.36	195.168	71.5007	178.264	-1.31766	0.000537501	0.042933	Rtn2	7	18139919	18153904	+	2034	protein_coding	- && sp|O70622|RTN2_MOUSE Reticulon-2 OS=Mus musculus OX=10090 GN=Rtn2 PE=1 SV=1 && PF02453:Reticulon	-
MGP_C57BL6NJ_G0022582	101.985	177.578	358.14	345.066	139.782	351.603	-1.32911	0.000101508	0.012823	Sult4a1	15	88073605	88103834	-	2383	protein_coding	- && sp|P63046|ST4A1_MOUSE Sulfotransferase 4A1 OS=Mus musculus OX=10090 GN=Sult4a1 PE=1 SV=1 && PF00685:Sulfotransferase domain	-
MGP_C57BL6NJ_G0019368	137.01	101.748	248.927	351.102	119.379	300.014	-1.33037	0.000117682	0.0144749	Pdk2	11	100274327	100289423	-	3163	protein_coding	- && sp|Q9JK42|PDK2_MOUSE [Pyruvate dehydrogenase (acetyl-transferring)] kinase isozyme 2, mitochondrial OS=Mus musculus OX=10090 GN=Pdk2 PE=1 SV=2 && PF02518:Histidine kinase-, DNA gyrase B-, and HSP90-like ATPase|PF10436:Mitochondrial branched-chain alpha-ketoacid dehydrogenase kinase	-
MGP_C57BL6NJ_G0036403	142.161	134.384	351.252	349.09	138.272	350.171	-1.34078	9.44946584493069e-06	0.00217214	Pcyt1b	X	92777666	92869561	+	5357	protein_coding	- && sp|Q811Q9|PCY1B_MOUSE Choline-phosphate cytidylyltransferase B OS=Mus musculus OX=10090 GN=Pcyt1b PE=1 SV=2 && -	-
MGP_C57BL6NJ_G0018702	78.2913	105.587	214.49	254.524	91.9393	234.507	-1.34951	0.00015977	0.0176401	Pdlim4	11	55162951	55176998	-	2538	protein_coding	- && sp|P70271|PDLI4_MOUSE PDZ and LIM domain protein 4 OS=Mus musculus OX=10090 GN=Pdlim4 PE=1 SV=3 && PF00595:PDZ domain	-
MGP_C57BL6NJ_G0017856	53.5678	78.7105	165.295	177.06	66.1391	171.178	-1.37008	0.000589975	0.0456017	Misp	10	83143488	83152673	+	2487	protein_coding	- && sp|Q9D279|MISP_MOUSE Mitotic interactor and substrate of PLK1 OS=Mus musculus OX=10090 GN=Misp PE=1 SV=1 && PF15304:A-kinase anchor protein 2 C-terminus	-
MGP_C57BL6NJ_G0032299	235.904	280.286	634.615	711.258	258.095	672.937	-1.38205	2.10565474260996e-07	0.000109354	Atp1a3	7	24182994	24211690	-	5958	protein_coding	- && sp|Q6PIC6|AT1A3_MOUSE Sodium/potassium-transporting ATPase subunit alpha-3 OS=Mus musculus OX=10090 GN=Atp1a3 PE=1 SV=1 && PF00690:Cation transporter/ATPase, N-terminus|PF00689:Cation transporting ATPase, C-terminus|PF00122:E1-E2 ATPase|PF13246:Cation transport ATPase (P-type)	-
MGP_C57BL6NJ_G0031657	1097.11	1001.16	3430.86	2088.5	1049.13	2759.68	-1.39541	1.7091889432829e-07	0.000100474	A2m	6	127775561	127822575	+	7021	protein_coding	- && sp|Q6GQT1|A2MG_MOUSE Alpha-2-macroglobulin-P OS=Mus musculus OX=10090 GN=A2m PE=2 SV=2 && PF00207:Alpha-2-macroglobulin family|PF07703:Alpha-2-macroglobulin bait region domain|PF01835:MG2 domain|PF07678:A-macroglobulin TED domain|PF07677:A-macroglobulin receptor binding domain|PF17789:Macroglobulin domain MG4|PF17791:Macroglobulin domain MG3	-
MGP_C57BL6NJ_G0035484	730.376	879.254	1944.19	2304.8	804.815	2124.49	-1.40015	2.22327662381792e-09	1.73193248995416e-06	Anxa2	9	71306750	71346017	+	3731	protein_coding	- && sp|P07356|ANXA2_MOUSE Annexin A2 OS=Mus musculus OX=10090 GN=Anxa2 PE=1 SV=2 && PF00191:Annexin	-
MGP_C57BL6NJ_G0031017	72.1104	102.708	197.764	264.584	87.409	231.174	-1.40152	0.000163411	0.0177624	Atp6v0a4	6	37234428	37318652	-	4976	protein_coding	- && sp|Q920R6|VPP4_MOUSE V-type proton ATPase 116 kDa subunit a isoform 4 OS=Mus musculus OX=10090 GN=Atp6v0a4 PE=1 SV=1 && PF01496:V-type ATPase 116kDa subunit family	-
MGP_C57BL6NJ_G0031855	174.095	214.054	432.916	601.602	194.075	517.259	-1.41356	2.55586118815248e-06	0.000833449	Gprc5a	6	143159511	143192539	+	2083	protein_coding	- && sp|Q8BHL4|RAI3_MOUSE Retinoic acid-induced protein 3 OS=Mus musculus OX=10090 GN=Gprc5a PE=1 SV=1 && PF00003:7 transmembrane sweet-taste receptor of 3 GCPR	-
MGP_C57BL6NJ_G0035759	70.0501	55.6733	173.166	162.976	62.8617	168.071	-1.42002	0.000305673	0.0285851	Slc38a3	9	112522116	112541134	-	5277	protein_coding	- && sp|Q9DCP2|S38A3_MOUSE Sodium-coupled neutral amino acid transporter 3 OS=Mus musculus OX=10090 GN=Slc38a3 PE=1 SV=1 && PF01490:Transmembrane amino acid transporter protein	-
MGP_C57BL6NJ_G0007661	88.5928	74.8709	205.635	232.391	81.7319	219.013	-1.42277	7.13665447032401e-05	0.00961902	Platr11	9	124388354	124390356	-	388	lincRNA	- && - && -	-
MGP_C57BL6NJ_G0025559	82.4119	107.507	249.911	280.68	94.9595	265.295	-1.48098	1.61510654816535e-05	0.00318972	Crtac1	19	42685229	42835258	-	2616	protein_coding	- && sp|Q8R555|CRAC1_MOUSE Cartilage acidic protein 1 OS=Mus musculus OX=10090 GN=Crtac1 PE=2 SV=1 && PF07593:ASPIC and UnbV|PF07645:Calcium-binding EGF domain|PF13517:Repeat domain in Vibrio, Colwellia, Bradyrhizobium and Shewanella	-
MGP_C57BL6NJ_G0017810	677.838	667.119	2425.31	1348.07	672.479	1886.69	-1.48838	2.04594460058013e-07	0.000109354	Aire	10	81222279	81240119	-	3300	protein_coding	- && sp|Q9Z0E3|AIRE_MOUSE Autoimmune regulator OS=Mus musculus OX=10090 GN=Aire PE=1 SV=1 && -	SAND
MGP_C57BL6NJ_G0032743	57.6884	48.9541	171.199	128.771	53.3212	149.985	-1.49309	0.000374244	0.033213	Abcc8	7	48729770	48809458	-	4952	protein_coding	- && sp|Q09429|ABCC8_RAT ATP-binding cassette sub-family C member 8 OS=Rattus norvegicus OX=10116 GN=Abcc8 PE=1 SV=4 && PF00664:ABC transporter transmembrane region|PF00005:ABC transporter	-
MGP_C57BL6NJ_G0019184	66.9597	55.6733	131.843	219.313	61.3165	175.578	-1.51833	0.000294961	0.0281357	Lgals9	11	82486982	82510322	-	2137	protein_coding	- && sp|O08573|LEG9_MOUSE Galectin-9 OS=Mus musculus OX=10090 GN=Lgals9 PE=1 SV=1 && PF00337:Galactoside-binding lectin	-
MGP_C57BL6NJ_G0029662	78.2913	88.3093	291.234	188.126	83.3003	239.68	-1.52443	4.45340637710023e-05	0.00671459	Mxra8	4	165885196	165891504	+	2699	protein_coding	- && sp|Q9DBV4|MXRA8_MOUSE Matrix remodeling-associated protein 8 OS=Mus musculus OX=10090 GN=Mxra8 PE=1 SV=1 && PF07686:Immunoglobulin V-set domain	-
MGP_C57BL6NJ_G0032328	313.165	294.684	1032.11	738.421	303.925	885.266	-1.54262	1.20797631926253e-08	8.46912197434963e-06	Cyp2s1	7	25131177	25148273	-	4938	protein_coding	- && sp|Q9DBX6|CP2S1_MOUSE Cytochrome P450 2S1 OS=Mus musculus OX=10090 GN=Cyp2s1 PE=1 SV=1 && PF00067:Cytochrome P450	-
MGP_C57BL6NJ_G0019610	122.588	129.584	337.478	398.385	126.086	367.931	-1.54471	5.27977045620231e-07	0.000246776	Mpp2	11	108274583	108307677	-	4807	protein_coding	- && sp|Q9WV34|MPP2_MOUSE MAGUK p55 subfamily member 2 OS=Mus musculus OX=10090 GN=Mpp2 PE=1 SV=1 && -	-
MGP_C57BL6NJ_G0018550	43.2663	53.7535	168.247	116.699	48.5099	142.473	-1.55343	0.000386133	0.0338397	Slit3	11	34513587	35150748	+	7677	protein_coding	- && sp|Q9WVB4|SLIT3_MOUSE Slit homolog 3 protein OS=Mus musculus OX=10090 GN=Slit3 PE=2 SV=2 && PF13855:Leucine rich repeat|PF02210:Laminin G domain|PF01462:Leucine rich repeat N-terminal domain|PF00008:EGF-like domain	-
MGP_C57BL6NJ_G0030646	101.985	129.584	426.029	267.602	115.785	346.815	-1.58206	5.59035754740381e-06	0.00150646	Serpine1	5	147049765	147060312	-	3847	protein_coding	- && sp|P22777|PAI1_MOUSE Plasminogen activator inhibitor 1 OS=Mus musculus OX=10090 GN=Serpine1 PE=1 SV=1 && PF00079:Serpin (serine protease inhibitor)	-
MGP_C57BL6NJ_G0027101	37.0854	33.5959	101.342	113.681	35.3406	107.511	-1.60561	0.000672414	0.0498867	Cox4i2	2	161896848	161907883	+	788	protein_coding	- && sp|Q91W29|COX42_MOUSE Cytochrome c oxidase subunit 4 isoform 2, mitochondrial OS=Mus musculus OX=10090 GN=Cox4i2 PE=1 SV=1 && PF02936:Cytochrome c oxidase subunit IV	-
MGP_C57BL6NJ_G0019475	42.2361	51.8337	137.746	151.909	47.0349	144.828	-1.62129	0.000126645	0.0153087	Tns4	11	104837366	104860919	-	5169	protein_coding	- && sp|Q8BZ33|TENS4_MOUSE Tensin-4 OS=Mus musculus OX=10090 GN=Tns4 PE=2 SV=2 && PF00017:SH2 domain|PF08416:Phosphotyrosine-binding domain	-
MGP_C57BL6NJ_G0023761	91.6833	46.0744	269.589	162.976	68.8788	216.282	-1.65356	0.000138507	0.0164588	Cacna1h	17	25499097	25565301	-	9704	protein_coding	- && sp|O88427|CAC1H_MOUSE Voltage-dependent T-type calcium channel subunit alpha-1H OS=Mus musculus OX=10090 GN=Cacna1h PE=1 SV=3 && -	-
MGP_C57BL6NJ_G0021926	80.3516	51.8337	293.202	122.735	66.0927	207.968	-1.65567	0.000337008	0.0306852	Loxl2	14	67090148	67183974	+	5401	protein_coding	- && sp|P58022|LOXL2_MOUSE Lysyl oxidase homolog 2 OS=Mus musculus OX=10090 GN=Loxl2 PE=1 SV=2 && -	-
MGP_C57BL6NJ_G0025934	115.377	117.106	485.063	255.53	116.241	370.296	-1.67173	4.05074475731816e-06	0.0012085	Col5a1	2	26784873	26949071	+	8489	protein_coding	- && sp|O88207|CO5A1_MOUSE Collagen alpha-1(V) chain OS=Mus musculus OX=10090 GN=Col5a1 PE=1 SV=2 && -	-
MGP_C57BL6NJ_G0022779	44.2964	31.6762	122.004	122.735	37.9863	122.369	-1.6897	0.000229741	0.0230102	Acvrl1	15	107010602	107029263	+	4306	protein_coding	- && sp|Q61288|ACVL1_MOUSE Serine/threonine-protein kinase receptor R3 OS=Mus musculus OX=10090 GN=Acvrl1 PE=1 SV=2 && PF07714:Protein tyrosine kinase|PF08515:Transforming growth factor beta type I GS-motif	-
MGP_C57BL6NJ_G0030444	77.2612	90.2291	285.331	255.53	83.7451	270.43	-1.69046	7.26688580209513e-07	0.000318426	Oas3	5	128809970	128841359	-	7069	protein_coding	- && sp|Q8VI93|OAS3_MOUSE 2'-5'-oligoadenylate synthase 3 OS=Mus musculus OX=10090 GN=Oas3 PE=1 SV=1 && PF10421:2'-5'-oligoadenylate synthetase 1, domain 2, C-terminus|PF01909:Nucleotidyltransferase domain	-
MGP_C57BL6NJ_G0007440	195.728	239.971	635.599	825.945	217.85	730.772	-1.74541	4.240091579931e-10	3.9636376089195e-07	MGP_C57BL6NJ_G0007440	7	153178758	153184004	-	2355	lincRNA	- && - && -	-
MGP_C57BL6NJ_G0034690	37.0854	25.9169	84.6154	129.777	31.5011	107.196	-1.76863	0.000471193	0.0390951	Crispld2	8	127474893	127537775	+	4771	protein_coding	- && sp|Q8BZQ2|CRLD2_MOUSE Cysteine-rich secretory protein LCCL domain-containing 2 OS=Mus musculus OX=10090 GN=Crispld2 PE=1 SV=1 && -	-
MGP_C57BL6NJ_G0021614	43.2663	23.9971	119.052	111.669	33.6317	115.36	-1.78173	0.000278318	0.0272908	Otx2	14	44278202	44290167	-	3397	protein_coding	- && sp|P32243|OTX2_HUMAN Homeobox protein OTX2 OS=Homo sapiens OX=9606 GN=OTX2 PE=1 SV=1 && -	TF_Otx
MGP_C57BL6NJ_G0033844	69.02	68.1517	366.995	109.656	68.5859	238.326	-1.79732	0.000234594	0.0233296	Col4a1	8	8745072	8867068	-	6818	protein_coding	- && sp|P02463|CO4A1_MOUSE Collagen alpha-1(IV) chain OS=Mus musculus OX=10090 GN=Col4a1 PE=1 SV=4 && PF01413:C-terminal tandem repeated domain in type 4 procollagen|PF01391:Collagen triple helix repeat (20 copies)	-
MGP_C57BL6NJ_G0030381	24.7236	22.0773	81.6637	88.53	23.4005	85.0969	-1.86331	0.000486823	0.0401543	Oasl2	5	122248776	122267823	+	6378	protein_coding	- && sp|Q9Z2F2|OASL2_MOUSE 2'-5'-oligoadenylate synthase-like protein 2 OS=Mus musculus OX=10090 GN=Oasl2 PE=1 SV=2 && PF10421:2'-5'-oligoadenylate synthetase 1, domain 2, C-terminus|PF00240:Ubiquitin family	-
MGP_C57BL6NJ_G0035282	19.5728	17.2779	61.9857	86.518	18.4254	74.2518	-2.01142	0.000582647	0.0453882	Cryab	9	51035642	51039517	+	1185	protein_coding	- && sp|P23927|CRYAB_MOUSE Alpha-crystallin B chain OS=Mus musculus OX=10090 GN=Cryab PE=1 SV=2 && PF00011:Hsp20/alpha crystallin family|PF00525:Alpha crystallin A chain, N terminal	-
MGP_C57BL6NJ_G0034964	30.9045	38.3953	133.81	155.934	34.6499	144.872	-2.06225	3.23348840100279e-06	0.000985652	Elavl3	9	20050161	20110259	-	5006	protein_coding	- && sp|Q60900|ELAV3_MOUSE ELAV-like protein 3 OS=Mus musculus OX=10090 GN=Elavl3 PE=1 SV=1 && -	-
MGP_C57BL6NJ_G0018220	36.0552	34.5558	151.521	147.885	35.3055	149.703	-2.08446	1.41144781618907e-06	0.000494783	Nxph4	10	135587756	135598694	-	1675	protein_coding	- && sp|Q9Z2N4|NXPH4_RAT Neurexophilin-4 OS=Rattus norvegicus OX=10116 GN=Nxph4 PE=2 SV=1 && PF06312:Neurexophilin	-
MGP_C57BL6NJ_G0026732	41.206	67.1919	394.544	84.5059	54.1989	239.525	-2.14271	0.000122027	0.0148788	Thbs1	2	124765217	124780474	+	6073	protein_coding	- && sp|P35441|TSP1_MOUSE Thrombospondin-1 OS=Mus musculus OX=10090 GN=Thbs1 PE=1 SV=1 && PF05735:Thrombospondin C-terminal region|PF00093:von Willebrand factor type C domain|PF02412:Thrombospondin type 3 repeat|PF00090:Thrombospondin type 1 domain	-
MGP_C57BL6NJ_G0027896	15.4522	16.318	60.0179	82.4939	15.8851	71.2559	-2.16466	0.000334612	0.0306662	S100a6	3	94349446	94363626	+	1367	protein_coding	- && sp|P14069|S10A6_MOUSE Protein S100-A6 OS=Mus musculus OX=10090 GN=S100a6 PE=1 SV=3 && -	-
MGP_C57BL6NJ_G0035182	20.603	34.5558	122.004	130.783	27.5794	126.393	-2.19257	6.18906921102193e-06	0.00152251	Thy1	9	43769626	43774846	+	1767	protein_coding	- && sp|P01831|THY1_MOUSE Thy-1 membrane glycoprotein OS=Mus musculus OX=10090 GN=Thy1 PE=1 SV=1 && PF00047:Immunoglobulin domain	-
MGP_C57BL6NJ_G0034132	10.3015	16.318	70.8408	57.3433	13.3098	64.092	-2.26406	0.000434327	0.037135	Ddx60	8	64204419	64325059	+	6944	protein_coding	- && sp|Q8IY21|DDX60_HUMAN Probable ATP-dependent RNA helicase DDX60 OS=Homo sapiens OX=9606 GN=DDX60 PE=1 SV=3 && -	-
MGP_C57BL6NJ_G0023973	25.7537	12.4785	74.7764	118.711	19.1161	96.7435	-2.34424	4.71434709057878e-05	0.00695838	H2-Ab1	17	35554880	35562569	+	1637	protein_coding	- && sp|P14483|HB2A_MOUSE H-2 class II histocompatibility antigen, A beta chain OS=Mus musculus OX=10090 GN=H2-Ab1 PE=1 SV=1 && PF00969:Class II histocompatibility antigen, beta domain|PF07654:Immunoglobulin C1-set domain	-
MGP_C57BL6NJ_G0027695	14.4221	30.7163	168.247	65.3915	22.5692	116.819	-2.36792	6.39323552985476e-05	0.00882772	Ptx3	3	67812391	67818286	+	2682	protein_coding	- && sp|P48759|PTX3_MOUSE Pentraxin-related protein PTX3 OS=Mus musculus OX=10090 GN=Ptx3 PE=1 SV=2 && PF00354:Pentaxin family	-
MGP_C57BL6NJ_G0017545	12.3618	23.0372	125.939	58.3493	17.6995	92.1443	-2.37632	9.79523219863982e-05	0.0124862	Lama4	10	38606484	38763013	+	12068	protein_coding	- && sp|P97927|LAMA4_MOUSE Laminin subunit alpha-4 OS=Mus musculus OX=10090 GN=Lama4 PE=1 SV=2 && PF06009:Laminin Domain II|PF02210:Laminin G domain|PF00053:Laminin EGF domain|PF06008:Laminin Domain I	-
MGP_C57BL6NJ_G0030090	32.9648	28.7965	225.313	113.681	30.8806	169.497	-2.45771	2.55948805231162e-07	0.000128176	Igfbp7	5	80711395	80781504	-	1209	protein_coding	- && sp|Q61581|IBP7_MOUSE Insulin-like growth factor-binding protein 7 OS=Mus musculus OX=10090 GN=Igfbp7 PE=1 SV=3 && PF07648:Kazal-type serine protease inhibitor domain|PF00219:Insulin-like growth factor binding protein|PF13927:Immunoglobulin domain	-
novel.624	64.8994	68.1517	422.093	318.909	66.5256	370.501	-2.47731	2.02597019105731e-13	2.84081540190056e-10	-	17	36777799	36779307	+	892	-	- && sp|P01899|HA11_MOUSE H-2 class I histocompatibility antigen, D-B alpha chain OS=Mus musculus OX=10090 GN=H2-D1 PE=1 SV=2 && -	-
MGP_C57BL6NJ_G0030443	26.7839	24.957	150.537	144.867	25.8704	147.702	-2.51394	3.05298839280991e-08	2.03852396399907e-05	Oas2	5	128785906	128806057	-	4451	protein_coding	- && sp|E9Q9A9|OAS2_MOUSE 2'-5'-oligoadenylate synthase 2 OS=Mus musculus OX=10090 GN=Oas2 PE=1 SV=1 && -	-
MGP_C57BL6NJ_G0019101	24.7236	44.1547	222.361	192.15	34.4391	207.256	-2.5852	1.30881750063948e-09	1.07954347023334e-06	Serpinf1	11	78530748	78545376	-	2359	protein_coding	- && sp|P97298|PEDF_MOUSE Pigment epithelium-derived factor OS=Mus musculus OX=10090 GN=Serpinf1 PE=1 SV=2 && PF00079:Serpin (serine protease inhibitor)	-
MGP_C57BL6NJ_G0020334	24.7236	33.5959	264.669	88.53	29.1598	176.6	-2.59706	1.20094409708735e-06	0.000439647	Ltbp2	12	87988863	88085753	-	8184	protein_coding	- && sp|O08999|LTBP2_MOUSE Latent-transforming growth factor beta-binding protein 2 OS=Mus musculus OX=10090 GN=Ltbp2 PE=1 SV=2 && PF07645:Calcium-binding EGF domain|PF00683:TB domain	-
MGP_C57BL6NJ_G0019183	10.3015	7.67907	79.6959	32.1927	8.99028	55.9443	-2.64066	0.00046918	0.0390951	Nos2	11	82443125	82484262	+	4299	protein_coding	- && sp|P29477|NOS2_MOUSE Nitric oxide synthase, inducible OS=Mus musculus OX=10090 GN=Nos2 PE=1 SV=1 && PF00258:Flavodoxin|PF00667:FAD binding domain|PF02898:Nitric oxide synthase, oxygenase domain|PF00175:Oxidoreductase NAD-binding domain	-
MGP_C57BL6NJ_G0019856	38.1155	54.7134	386.673	203.217	46.4144	294.945	-2.66591	1.42007618037766e-10	1.42230772866111e-07	Timp2	11	126371136	126441159	-	3305	protein_coding	- && sp|P30121|TIMP2_RAT Metalloproteinase inhibitor 2 OS=Rattus norvegicus OX=10116 GN=Timp2 PE=1 SV=3 && PF00965:Tissue inhibitor of metalloproteinase	-
MGP_C57BL6NJ_G0032751	69.02	84.4698	326.655	653.915	76.7449	490.285	-2.67438	6.8190709934915e-13	7.96808445589482e-10	Saa3	7	49373855	49377533	-	531	protein_coding	- && sp|P04918|SAA3_MOUSE Serum amyloid A-3 protein OS=Mus musculus OX=10090 GN=Saa3 PE=1 SV=1 && PF00277:Serum amyloid A protein	-
MGP_C57BL6NJ_G0033755	8.24119	6.71919	63.9535	33.1988	7.48019	48.5761	-2.70152	0.000538883	0.042933	Igf2	7	153262361	153282637	-	5722	protein_coding	- && sp|P09535|IGF2_MOUSE Insulin-like growth factor II OS=Mus musculus OX=10090 GN=Igf2 PE=1 SV=1 && -	-
MGP_C57BL6NJ_G0017811	199.849	263.968	1629.34	1419.5	231.908	1524.42	-2.71575	2.0772872360413e-26	9.70924054125704e-23	Dnmt3l	10	81238456	81262344	+	2988	protein_coding	- && sp|Q9CWR8|DNM3L_MOUSE DNA (cytosine-5)-methyltransferase 3-like OS=Mus musculus OX=10090 GN=Dnmt3l PE=1 SV=1 && PF17980:Cysteine rich ADD domain in DNMT3	-
MGP_C57BL6NJ_G0016384	25.7537	22.0773	216.458	98.5902	23.9155	157.524	-2.72104	1.06211607850343e-07	6.76954166035231e-05	Col5a2	1	46259870	46404834	-	9591	protein_coding	- && sp|Q3U962|CO5A2_MOUSE Collagen alpha-2(V) chain OS=Mus musculus OX=10090 GN=Col5a2 PE=1 SV=1 && PF01391:Collagen triple helix repeat (20 copies)|PF01410:Fibrillar collagen C-terminal domain|PF00093:von Willebrand factor type C domain	-
MGP_C57BL6NJ_G0010164	13.3919	9.59884	77.7281	76.4577	11.4954	77.0929	-2.74887	8.63383523476238e-06	0.00201773	Oas1b	5	128885953	128911660	+	1992	polymorphic_pseudogene	- && sp|Q60856|OAS1B_MOUSE Inactive 2'-5'-oligoadenylate synthase 1B OS=Mus musculus OX=10090 GN=Oas1b PE=1 SV=3 && -	-
MGP_C57BL6NJ_G0021943	14.4221	23.0372	176.118	81.4878	18.7296	128.803	-2.77851	5.84822100547227e-07	0.000264528	Bmp1	14	68038101	68087367	-	3757	protein_coding	- && sp|P98063|BMP1_MOUSE Bone morphogenetic protein 1 OS=Mus musculus OX=10090 GN=Bmp1 PE=1 SV=2 && PF00431:CUB domain|PF01400:Astacin (Peptidase family M12A)|PF14670:Coagulation Factor Xa inhibitory site	-
MGP_C57BL6NJ_G0022353	4.1206	11.5186	64.9374	53.3192	7.8196	59.1283	-2.90919	7.87512024158236e-05	0.0103916	Ly6a	15	77640166	77645837	-	1205	protein_coding	- && sp|P05533|LY6A_MOUSE Lymphocyte antigen 6A-2/6E-1 OS=Mus musculus OX=10090 GN=Ly6a PE=1 SV=1 && PF00021:u-PAR/Ly-6 domain	-
MGP_C57BL6NJ_G0027514	10.3015	4.79942	77.7281	35.2108	7.55046	56.4694	-2.9104	0.000175743	0.0188723	Cp	3	18241816	18302448	+	9566	protein_coding	- && sp|Q61147|CERU_MOUSE Ceruloplasmin OS=Mus musculus OX=10090 GN=Cp PE=1 SV=2 && PF07731:Multicopper oxidase|PF00394:Multicopper oxidase|PF07732:Multicopper oxidase	-
MGP_C57BL6NJ_G0034185	6.18089	5.7593	54.1145	41.2469	5.9701	47.6807	-2.99858	0.000153627	0.0172332	Ncan	8	72998375	73027711	-	7195	protein_coding	- && sp|P55066|NCAN_MOUSE Neurocan core protein OS=Mus musculus OX=10090 GN=Ncan PE=1 SV=1 && -	-
MGP_C57BL6NJ_G0028171	7.21104	12.4785	137.746	39.2349	9.84477	88.4904	-3.16388	9.75181845730667e-06	0.00220548	Csf1	3	113333300	113353186	-	5281	protein_coding	- && sp|P07141|CSF1_MOUSE Macrophage colony-stimulating factor 1 OS=Mus musculus OX=10090 GN=Csf1 PE=1 SV=2 && -	-
MGP_C57BL6NJ_G0031149	6.18089	5.7593	49.195	59.3553	5.9701	54.2752	-3.18518	2.91680310306893e-05	0.00492764	Tmem176b	6	48938593	48946274	-	1778	protein_coding	- && sp|Q9R1Q6|T176B_MOUSE Transmembrane protein 176B OS=Mus musculus OX=10090 GN=Tmem176b PE=1 SV=1 && PF04103:CD20-like family	-
MGP_C57BL6NJ_G0029435	3.09045	4.79942	36.4043	36.2168	3.94493	36.3106	-3.197	0.000523124	0.0424002	Nbl1	4	146915126	146927192	-	2033	protein_coding	- && sp|Q61477|NBL1_MOUSE Neuroblastoma suppressor of tumorigenicity 1 OS=Mus musculus OX=10090 GN=Nbl1 PE=1 SV=2 && PF03045:DAN domain	-
MGP_C57BL6NJ_G0031483	47.3869	102.708	1015.38	414.481	75.0472	714.933	-3.24935	1.57499806501299e-14	2.76057785845153e-11	Fbln2	6	95216197	95279832	+	6370	protein_coding	- && sp|P37889|FBLN2_MOUSE Fibulin-2 OS=Mus musculus OX=10090 GN=Fbln2 PE=1 SV=2 && PF07645:Calcium-binding EGF domain|PF12662:Complement Clr-like EGF-like|PF14670:Coagulation Factor Xa inhibitory site	-
MGP_C57BL6NJ_G0016692	6.18089	5.7593	95.4383	20.1205	5.9701	57.7794	-3.27605	0.00015524	0.017276	Col6a3	1	95833719	95920221	-	11963	protein_coding	- && sp|P12111|CO6A3_HUMAN Collagen alpha-3(VI) chain OS=Homo sapiens OX=9606 GN=COL6A3 PE=1 SV=5 && PF00092:von Willebrand factor type A domain|PF01391:Collagen triple helix repeat (20 copies)|PF00014:Kunitz/Bovine pancreatic trypsin inhibitor domain	-
MGP_C57BL6NJ_G0030161	2.0603	9.59884	66.9052	49.2951	5.82957	58.1002	-3.30274	3.4429362550951e-05	0.00554387	Cxcl1	5	95644814	95646688	+	1875	protein_coding	- && sp|P12850|GROA_MOUSE Growth-regulated alpha protein OS=Mus musculus OX=10090 GN=Cxcl1 PE=1 SV=1 && -	-
MGP_C57BL6NJ_G0019676	6.18089	13.4384	125.939	70.4216	9.80963	98.1804	-3.31555	1.79955638429602e-07	0.000100934	Mrc2	11	111888156	111953301	+	6673	protein_coding	- && sp|Q64449|MRC2_MOUSE C-type mannose receptor 2 OS=Mus musculus OX=10090 GN=Mrc2 PE=1 SV=3 && -	-
MGP_C57BL6NJ_G0020462	2.0603	8.63895	58.0501	60.3614	5.34963	59.2057	-3.4533	1.28746787472104e-05	0.00269446	Serpina3n	12	109509112	109516712	+	2064	protein_coding	- && sp|Q91WP6|SPA3N_MOUSE Serine protease inhibitor A3N OS=Mus musculus OX=10090 GN=Serpina3n PE=1 SV=1 && -	-
MGP_C57BL6NJ_G0019858	9.27134	20.1576	167.263	159.958	14.7145	163.61	-3.46675	7.05268328403158e-12	7.60713269297622e-09	Lgals3bp	11	126478439	126487780	-	2847	protein_coding	- && sp|Q07797|LG3BP_MOUSE Galectin-3-binding protein OS=Mus musculus OX=10090 GN=Lgals3bp PE=1 SV=1 && PF00530:Scavenger receptor cysteine-rich domain|PF07707:BTB And C-terminal Kelch	-
MGP_C57BL6NJ_G0030864	65.9295	153.581	1662.79	791.74	109.755	1227.27	-3.48245	5.15020777050519e-06	0.00145752	Col1a2	6	1292781	1333259	+	12427	protein_coding	- && sp|Q01149|CO1A2_MOUSE Collagen alpha-2(I) chain OS=Mus musculus OX=10090 GN=Col1a2 PE=1 SV=2 && PF01410:Fibrillar collagen C-terminal domain|PF01391:Collagen triple helix repeat (20 copies)	-
MGP_C57BL6NJ_G0019363	150.402	251.49	2898.57	1720.3	200.946	2309.43	-3.52141	2.061413712525e-29	1.44525715385127e-25	Col1a1	11	100181204	100199590	+	6546	protein_coding	- && sp|P11087|CO1A1_MOUSE Collagen alpha-1(I) chain OS=Mus musculus OX=10090 GN=Col1a1 PE=1 SV=4 && -	-
MGP_C57BL6NJ_G0018402	21.6331	23.9971	318.784	229.373	22.8151	274.078	-3.58556	5.41871351267947e-18	1.26635334791319e-14	Aebp1	11	3027912	3038053	+	4058	protein_coding	- && sp|Q640N1|AEBP1_MOUSE Adipocyte enhancer-binding protein 1 OS=Mus musculus OX=10090 GN=Aebp1 PE=1 SV=1 && PF00754:F5/8 type C domain|PF00246:Zinc carboxypeptidase|PF13620:Carboxypeptidase regulatory-like domain	-
MGP_C57BL6NJ_G0017783	2.0603	11.5186	111.181	56.3373	6.78945	83.759	-3.60976	1.16972314053299e-06	0.000439647	Col6a2	10	79555945	79585431	-	8326	protein_coding	- && sp|Q02788|CO6A2_MOUSE Collagen alpha-2(VI) chain OS=Mus musculus OX=10090 GN=Col6a2 PE=1 SV=3 && PF01391:Collagen triple helix repeat (20 copies)|PF00092:von Willebrand factor type A domain	-
MGP_C57BL6NJ_G0023574	19.5728	30.7163	531.306	169.012	25.1446	350.159	-3.79673	4.00888281350051e-14	6.24583942343379e-11	Thbs2	17	13081376	13109954	-	5922	protein_coding	- && sp|Q03350|TSP2_MOUSE Thrombospondin-2 OS=Mus musculus OX=10090 GN=Thbs2 PE=1 SV=2 && PF02412:Thrombospondin type 3 repeat|PF00093:von Willebrand factor type C domain|PF12947:EGF domain|PF05735:Thrombospondin C-terminal region|PF00090:Thrombospondin type 1 domain|PF07645:Calcium-binding EGF domain	-
MGP_C57BL6NJ_G0031748	6.18089	2.87965	111.181	21.1265	4.53027	66.1536	-3.87705	1.70171057535516e-05	0.00331408	Ccnd2	6	134015023	134043465	-	9431	protein_coding	- && sp|P30280|CCND2_MOUSE G1/S-specific cyclin-D2 OS=Mus musculus OX=10090 GN=Ccnd2 PE=1 SV=1 && -	-
MGP_C57BL6NJ_G0027630	11.3316	66.232	911.091	470.819	38.7818	690.955	-4.15375	0.000343417	0.031067	Postn	3	55071952	55101880	+	8702	protein_coding	- && sp|Q62009|POSTN_MOUSE Periostin OS=Mus musculus OX=10090 GN=Postn PE=1 SV=2 && -	-
MGP_C57BL6NJ_G0020441	22.6633	28.7965	328.623	667.999	25.7299	498.311	-4.27304	6.78889421147085e-25	2.37984686583111e-21	Ifi27	12	108380626	108389074	+	1467	protein_coding	- && - && PF06140:Interferon-induced 6-16 family	-
MGP_C57BL6NJ_G0036307	41.206	61.4326	1073.43	924.535	51.3193	998.985	-4.27928	2.29808514773921e-45	3.22237499415991e-41	Bgn	X	71368584	71382173	+	6087	protein_coding	- && - && -	-
MGP_C57BL6NJ_G0031133	3.09045	0	19.678	40.2409	1.54522	29.9595	-4.30843	0.000591892	0.0456017	Rarres2	6	48638185	48641278	-	2656	protein_coding	- && sp|Q9DD06|RARR2_MOUSE Retinoic acid receptor responder protein 2 OS=Mus musculus OX=10090 GN=Rarres2 PE=1 SV=1 && -	-
MGP_C57BL6NJ_G0024427	0	2.87965	37.3882	24.1445	1.43983	30.7664	-4.38543	0.00038966	0.0339367	Xdh	17	79229188	79310432	-	4587	protein_coding	- && sp|Q00519|XDH_MOUSE Xanthine dehydrogenase/oxidase OS=Mus musculus OX=10090 GN=Xdh PE=1 SV=5 && PF03450:CO dehydrogenase flavoprotein C-terminal domain|PF02738:Molybdopterin-binding domain of aldehyde dehydrogenase|PF01315:Aldehyde oxidase and xanthine dehydrogenase, a/b hammerhead domain|PF01799:[2Fe-2S] binding domain|PF00941:FAD binding domain in molybdopterin dehydrogenase|PF00111:2Fe-2S…	-
MGP_C57BL6NJ_G0028223	2.0603	3.83953	89.5349	41.2469	2.94992	65.3909	-4.46118	4.47976712262588e-07	0.000216604	Vcam1	3	122321392	122342290	-	8870	protein_coding	- && sp|P29533|VCAM1_MOUSE Vascular cell adhesion protein 1 OS=Mus musculus OX=10090 GN=Vcam1 PE=1 SV=1 && -	-
MGP_C57BL6NJ_G0016383	8.24119	51.8337	945.528	394.361	30.0375	669.944	-4.4776	0.000305789	0.0285851	Col3a1	1	46187689	46232092	+	9816	protein_coding	- && sp|P08121|CO3A1_MOUSE Collagen alpha-1(III) chain OS=Mus musculus OX=10090 GN=Col3a1 PE=1 SV=4 && PF01410:Fibrillar collagen C-terminal domain|PF00093:von Willebrand factor type C domain|PF01391:Collagen triple helix repeat (20 copies)	-
MGP_C57BL6NJ_G0021039	0	3.83953	37.3882	52.3132	1.91977	44.8507	-4.51335	2.10893477179206e-05	0.00405089	Ctla2a	13	62519826	62522296	-	1373	protein_coding	- && sp|P12399|CTL2A_MOUSE Protein CTLA-2-alpha OS=Mus musculus OX=10090 GN=Ctla2a PE=2 SV=2 && PF08246:Cathepsin propeptide inhibitor domain (I29)	-
MGP_C57BL6NJ_G0029266	0	3.83953	76.7442	21.1265	1.91977	48.9353	-4.64176	2.83931402243904e-05	0.00492764	Col16a1	4	136982515	137038662	+	6750	protein_coding	- && sp|Q8BLX7|COGA1_MOUSE Collagen alpha-1(XVI) chain OS=Mus musculus OX=10090 GN=Col16a1 PE=1 SV=2 && PF01391:Collagen triple helix repeat (20 copies)	-
MGP_C57BL6NJ_G0018074	8.24119	24.957	643.471	305.831	16.5991	474.651	-4.82685	5.30773235290595e-24	1.48850046104895e-20	Dcn	10	102641749	102682155	+	2084	protein_coding	- && sp|P28654|PGS2_MOUSE Decorin OS=Mus musculus OX=10090 GN=Dcn PE=1 SV=1 && PF13855:Leucine rich repeat|PF01462:Leucine rich repeat N-terminal domain	-
MGP_C57BL6NJ_G0024364	4.1206	6.71919	195.796	119.717	5.41989	157.756	-4.85557	1.36458119098771e-14	2.73345106571853e-11	C3	17	61267678	61293597	-	5143	protein_coding	- && sp|P01027|CO3_MOUSE Complement C3 OS=Mus musculus OX=10090 GN=C3 PE=1 SV=3 && PF01821:Anaphylotoxin-like domain|PF07703:Alpha-2-macroglobulin bait region domain|PF17791:Macroglobulin domain MG3|PF00207:Alpha-2-macroglobulin family|PF17790:Macroglobulin domain MG1|PF17789:Macroglobulin domain MG4|PF01835:MG2 domain|PF07678:A-macroglobulin TED domain|PF01759:UNC-6/NTR/C345C module|PF07677:A-ma…	-
MGP_C57BL6NJ_G0017784	4.1206	4.79942	209.571	88.53	4.46001	149.05	-5.06044	4.86568367867587e-13	6.2024196856721e-10	Col6a1	10	79676420	79695020	-	4380	protein_coding	- && sp|Q04857|CO6A1_MOUSE Collagen alpha-1(VI) chain OS=Mus musculus OX=10090 GN=Col6a1 PE=1 SV=1 && PF00092:von Willebrand factor type A domain|PF01391:Collagen triple helix repeat (20 copies)	-
MGP_C57BL6NJ_G0029975	0	1.91977	36.4043	41.2469	0.959884	38.8256	-5.29901	4.53824859570739e-05	0.00676972	Sod3	5	53472655	53480341	+	3738	protein_coding	- && sp|O09164|SODE_MOUSE Extracellular superoxide dismutase [Cu-Zn] OS=Mus musculus OX=10090 GN=Sod3 PE=1 SV=1 && PF00080:Copper/zinc superoxide dismutase (SODC)	-
MGP_C57BL6NJ_G0030906	0	1.91977	63.9535	16.0964	0.959884	40.0249	-5.34568	8.35941480732285e-05	0.0108533	Cav1	6	15002096	15036609	+	3444	protein_coding	- && sp|P49817|CAV1_MOUSE Caveolin-1 OS=Mus musculus OX=10090 GN=Cav1 PE=1 SV=1 && PF01146:Caveolin	-
MGP_C57BL6NJ_G0031653	0	0	17.7102	17.1024	0	17.4063	-6.57233	0.000453912	1	Usp18	6	127363332	127388255	+	2790	protein_coding	- && sp|Q9WTV6|UBP18_MOUSE Ubl carboxyl-terminal hydrolase 18 OS=Mus musculus OX=10090 GN=Usp18 PE=1 SV=2 && PF00443:Ubiquitin carboxyl-terminal hydrolase	-
MGP_C57BL6NJ_G0017089	0	0.959884	60.0179	44.265	0.479942	52.1415	-6.71545	2.52310853292752e-05	0.00458928	Dpt	1	175956031	175983639	+	1724	protein_coding	- && sp|Q9QZZ6|DERM_MOUSE Dermatopontin OS=Mus musculus OX=10090 GN=Dpt PE=1 SV=1 && PF14704:Dermatopontin	-
novel.1506	0	0	29.517	14.0843	0	21.8007	-6.8975	0.000143205	1	-	LVXM01047499.1	13214	17067	-	2465	-	- && - && -	-
MGP_C57BL6NJ_G0020457	0	0	25.5814	25.1506	0	25.366	-7.11561	4.91043847714232e-05	0.00713183	Serpina3g	12	109315158	109322891	+	2065	protein_coding	- && sp|Q5I2A0|SPA3G_MOUSE Serine protease inhibitor A3G OS=Mus musculus OX=10090 GN=Serpina3g PE=1 SV=2 && PF00079:Serpin (serine protease inhibitor)	-
novel.1545	0	0	28.5331	36.2168	0	32.375	-7.46743	1.04650169421872e-05	0.00232654	-	LVXM01048291.1	1	1256	+	929	-	- && sp|P08905|LYZ2_MOUSE Lysozyme C-2 OS=Mus musculus OX=10090 GN=Lyz2 PE=1 SV=2 && -	-
MGP_C57BL6NJ_G0034815	0	0	64.9374	52.3132	0	58.6253	-8.32436	1.71970520599581e-07	0.000100474	Mmp3	9	4469008	4480331	+	1798	protein_coding	- && sp|P28862|MMP3_MOUSE Stromelysin-1 OS=Mus musculus OX=10090 GN=Mmp3 PE=2 SV=2 && PF01471:Putative peptidoglycan binding domain|PF00413:Matrixin|PF00045:Hemopexin	-
