# Supplementary material for: Establishing Bovine Embryonic Stem Cells and Dissecting Their Self-Renewal Mechanisms
Source: Int J Mol Sci. 2025 Apr 9;26(8):3536. doi: 10.3390/ijms26083536 (PMC12027403; doi:10.3390/ijms26083536)
Supplement: Supplementary file 1 [file ijms-26-03536-s001.zip › Table S5-DEGs for bESC MT- vs NT-condition.xlsx]

## Sheet: Up
gene_id	b_1_M_D5	b_1_G_M_D5	b_1_N_D5	b_1_G_N_D5	bM_D5	bN_D5	log2FoldChange	pvalue	padj	gene_name	gene_chr	gene_start	gene_end	gene_strand	gene_length	gene_biotype	gene_description	Family
280828	33.3567	83.2871	0	0	58.3219	0	9.02895	1.25660085676186e-07	2.85868088058139e-05	CXCL8	NC_037333.1	88810807	88814572	+	1481	protein_coding	C-X-C motif chemokine ligand 8 && sp|P79255|IL8_BOVIN Interleukin-8 OS=Bos taurus OX=9913 GN=CXCL8 PE=3 SV=1 && PF00048:Small cytokines (intecrine/chemokine), interleukin-8 like	-
132343260	2.47087	38.2671	0	0	20.369	0	7.50073	0.000656962	0.0253136	LOC132343260	NC_037347.1	70960350	70966163	+	5527	lncRNA	uncharacterized LOC132343260 && - && -	-
523429	18.5315	139.562	0	1.17444	79.0469	0.58722	7.0341	7.87425953427016e-07	0.000128204	IL36A	NC_037338.1	46690867	46705100	+	2165	protein_coding	interleukin 36 alpha%2C transcript variant X2 && sp|Q9UHA7|IL36A_HUMAN Interleukin-36 alpha OS=Homo sapiens OX=9606 GN=IL36A PE=1 SV=1 && PF00340:Interleukin-1 / 18	-
112447830	8.64803	47.2711	0	0.58722	27.9596	0.29361	6.52047	0.0007143	0.0270214	LOC112447830	NC_037335.1	83726170	83730576	+	4170	protein_coding	spermatogenesis-associated protein 31A3-like && sp|Q5VYP0|S31A3_HUMAN Spermatogenesis-associated protein 31A3 OS=Homo sapiens OX=9606 GN=SPATA31A3 PE=2 SV=1 && PF14650:FAM75 family	-
132345706	21.0024	72.0321	0	1.76166	46.5172	0.880831	5.6871	2.25159683252918e-05	0.0018885	LOC132345706	NC_037334.1	17302700	17316350	+	1913	lncRNA	uncharacterized LOC132345706 && sp|A6NE82|MB3L3_HUMAN Putative methyl-CpG-binding domain protein 3-like 3 OS=Homo sapiens OX=9606 GN=MBD3L3 PE=5 SV=1 && -	-
616971	34.5921	150.817	2.46449	1.76166	92.7047	2.11307	5.44283	3.20732922065441e-08	9.68438479407415e-06	LOC616971	NC_037328.1	81253651	81275079	-	2756	pseudogene	- && sp|Q5ZID0|NMRL1_CHICK NmrA-like family domain-containing protein 1 OS=Gallus gallus OX=9031 GN=NMRAL1 PE=2 SV=1 && PF05368:NmrA-like family	-
535320	53.1236	216.096	1.23224	5.8722	134.61	3.55222	5.22485	5.27855795864076e-09	2.5046003434042e-06	TRIM54	NC_037338.1	72337035	72358216	-	1585	protein_coding	tripartite motif containing 54%2C transcript variant X1 && sp|Q58D15|TRI54_BOVIN Tripartite motif-containing protein 54 OS=Bos taurus OX=9913 GN=TRIM54 PE=2 SV=1 && PF13445:RING-type zinc-finger|PF00643:B-box zinc finger	-
768017	8.64803	58.5261	0	1.76166	33.5871	0.880831	5.21622	0.000638608	0.0249411	C15H11orf97	NC_037342.1	16002210	16035997	-	840	protein_coding	chromosome 15 C11orf97 homolog%2C transcript variant X1 && sp|F1MQW7|CK097_BOVIN Uncharacterized protein C11orf97 homolog OS=Bos taurus OX=9913 PE=2 SV=2 && -	-
281871	80.3032	877.891	14.7869	15.855	479.097	15.3209	4.96197	2.36206667722889e-10	2.06457059519686e-07	ISG15	NC_037343.1	51464069	51465096	-	591	protein_coding	ISG15 ubiquitin like modifier && sp|O02741|ISG15_BOVIN Ubiquitin-like protein ISG15 OS=Bos taurus OX=9913 GN=ISG15 PE=1 SV=3 && PF00240:Ubiquitin family	-
novel.95	58.0654	47.2711	3.08061	0.58722	52.6682	1.83392	4.85905	4.07892932558578e-06	0.000505513	-	NC_037331.1	86718906	86723821	+	1705	-	- && - && -	-
novel.590	22.2378	132.809	1.23224	4.11054	77.5235	2.67139	4.83659	4.50263912279536e-06	0.000545805	-	NC_037353.1	44724086	44752030	+	2384	-	- && - && -	-
112441463	34.5921	83.2871	1.84837	2.34888	58.9396	2.09862	4.79499	1.64028454698753e-06	0.000238949	LOC112441463	NC_037342.1	5868355	5877822	-	2246	protein_coding	interstitial collagenase && sp|P28053|MMP1_BOVIN Interstitial collagenase OS=Bos taurus OX=9913 GN=MMP1 PE=1 SV=1 && PF00413:Matrixin|PF00045:Hemopexin|PF01471:Putative peptidoglycan binding domain	-
784732	38.2984	330.898	3.08061	10.57	184.598	6.82529	4.74459	1.67916447113316e-07	3.62154342494914e-05	PASD1	NC_037357.1	34036962	34145192	+	2834	protein_coding	PAS domain containing repressor 1%2C transcript variant X1 && sp|Q8IV76|PASD1_HUMAN Circadian clock protein PASD1 OS=Homo sapiens OX=9606 GN=PASD1 PE=1 SV=1 && -	-
521931	14.8252	51.7731	2.46449	0.58722	33.2991	1.52585	4.43685	0.000618811	0.0244681	KCNK12	NC_037338.1	29914745	29963621	-	1678	protein_coding	potassium two pore domain channel subfamily K member 12 && sp|Q9HB15|KCNKC_HUMAN Potassium channel subfamily K member 12 OS=Homo sapiens OX=9606 GN=KCNK12 PE=2 SV=1 && PF07885:Ion channel	-
617854	27.1795	65.2791	1.84837	2.9361	46.2293	2.39223	4.25342	4.7672403032416e-05	0.00339784	H1-4	NC_037350.1	31795624	31796822	-	1199	protein_coding	H1.4 linker histone%2C cluster member && sp|P43274|H14_MOUSE Histone H1.4 OS=Mus musculus OX=10090 GN=H1-4 PE=1 SV=2 && PF00538:linker histone H1 and H5 family	-
536337	45.711	126.056	4.31285	5.8722	85.8836	5.09253	4.05969	8.54522018315148e-07	0.000133878	PTPRR	NC_037332.1	42611524	42884727	+	3841	protein_coding	protein tyrosine phosphatase receptor type R%2C transcript variant X1 && sp|Q15256|PTPRR_HUMAN Receptor-type tyrosine-protein phosphatase R OS=Homo sapiens OX=9606 GN=PTPRR PE=1 SV=2 && PF00102:Protein-tyrosine phosphatase	-
novel.128	64.2425	182.331	5.5451	9.39553	123.287	7.47031	4.02995	6.20670459025799e-08	1.68974988738384e-05	-	NC_037333.1	6737907	6750783	+	1139	-	- && - && -	-
281719	213.73	1102.99	39.4318	41.1054	658.361	40.2686	4.02688	9.06814810423383e-11	8.85851385688301e-08	CRYAB	NC_037342.1	22242397	22245623	-	610	protein_coding	crystallin alpha B && sp|P02510|CRYAB_BOVIN Alpha-crystallin B chain OS=Bos taurus OX=9913 GN=CRYAB PE=1 SV=2 && PF00525:Alpha crystallin A chain, N terminal|PF00011:Hsp20/alpha crystallin family	-
511770	97.5992	36.0161	8.00959	0.58722	66.8077	4.2984	3.97586	0.000155641	0.00861576	FEZF1	NC_037331.1	86715415	86718421	-	2138	protein_coding	FEZ family zinc finger 1 && sp|A0PJY2|FEZF1_HUMAN Fez family zinc finger protein 1 OS=Homo sapiens OX=9606 GN=FEZF1 PE=1 SV=1 && -	zf-C2H2
533038	182.844	1006.2	51.7542	25.2505	594.521	38.5024	3.94541	3.08166656147884e-09	1.65087859956384e-06	TM4SF1	NC_037328.1	118809503	118817969	+	1535	protein_coding	transmembrane 4 L six family member 1 && sp|P30408|T4S1_HUMAN Transmembrane 4 L6 family member 1 OS=Homo sapiens OX=9606 GN=TM4SF1 PE=1 SV=1 && PF05805:L6 membrane protein	-
536682	11.1189	119.303	3.08061	5.28498	65.211	4.1828	3.94229	0.000330032	0.0151405	TMEM179	NC_037348.1	69068265	69113151	-	3987	protein_coding	transmembrane protein 179%2C transcript variant X2 && sp|Q6ZVK1|T179A_HUMAN Transmembrane protein 179 OS=Homo sapiens OX=9606 GN=TMEM179 PE=2 SV=2 && -	-
506900	86.4803	301.634	13.5547	11.7444	194.057	12.6495	3.92924	5.97883545792167e-09	2.75807001249181e-06	H2AC6	NC_037350.1	31818805	31828988	-	722	protein_coding	H2A clustered histone 6%2C transcript variant 1 && sp|Q93077|H2A1C_HUMAN Histone H2A type 1-C OS=Homo sapiens OX=9606 GN=H2AC6 PE=1 SV=3 && PF00125:Core histone H2A/H2B/H3/H4|PF16211:C-terminus of histone H2A	-
786490	604.127	3538.58	120.144	155.613	2071.35	137.879	3.90754	9.69248789289696e-11	8.94239702429666e-08	EMP1	NC_037332.1	96632244	96653937	-	2775	protein_coding	epithelial membrane protein 1%2C transcript variant X3 && sp|P54850|EMP1_RABIT Epithelial membrane protein 1 OS=Oryctolagus cuniculus OX=9986 GN=EMP1 PE=2 SV=1 && PF00822:PMP-22/EMP/MP20/Claudin family	-
281611	35.8276	265.618	5.5451	15.855	150.723	10.7	3.80311	1.53445703407131e-05	0.00141176	AKAP4	NC_037357.1	87916567	87934346	-	2873	protein_coding	A-kinase anchoring protein 4 && sp|Q60662|AKAP4_MOUSE A-kinase anchor protein 4 OS=Mus musculus OX=10090 GN=Akap4 PE=1 SV=1 && PF05716:A-kinase anchor protein 110 kDa (AKAP 110)	-
101905525	63.0071	218.347	9.24183	11.1572	140.677	10.1995	3.77244	2.00233697992547e-07	4.15660127820278e-05	LOC101905525	NC_037334.1	102159324	102160810	+	1487	pseudogene	- && sp|Q06066|YBOX1_CHICK Y-box-binding protein 1 OS=Gallus gallus OX=9031 GN=YBX1 PE=2 SV=1 && PF00313:'Cold-shock' DNA-binding domain	CSD
768073	113.66	702.313	44.3608	17.0294	407.987	30.6951	3.72831	2.94479395617159e-07	5.68457932703419e-05	OSGIN1	NC_037345.1	10261753	10296095	+	2373	protein_coding	oxidative stress induced growth inhibitor 1%2C transcript variant X2 && sp|Q9UJX0|OSGI1_HUMAN Oxidative stress-induced growth inhibitor 1 OS=Homo sapiens OX=9606 GN=OSGIN1 PE=1 SV=4 && PF07992:Pyridine nucleotide-disulphide oxidoreductase	-
618677	306.387	754.086	68.3895	15.855	530.237	42.1222	3.65242	9.03395228490746e-09	3.75067113988645e-06	GDF15	NC_037334.1	4778528	4780496	-	927	protein_coding	growth differentiation factor 15 && sp|Q99988|GDF15_HUMAN Growth/differentiation factor 15 OS=Homo sapiens OX=9606 GN=GDF15 PE=1 SV=3 && PF00019:Transforming growth factor beta like domain	-
524078	286.621	1548.69	96.7311	54.0243	917.656	75.3777	3.6032	9.9645923595983e-09	4.03614598331339e-06	SLC7A11	NC_037344.1	19415087	19502270	+	9792	protein_coding	solute carrier family 7 member 11 && sp|Q9WTR6|XCT_MOUSE Cystine/glutamate transporter OS=Mus musculus OX=10090 GN=Slc7a11 PE=1 SV=1 && -	-
614788	87.7158	501.974	16.0192	32.2971	294.845	24.1581	3.60097	6.29687780505761e-07	0.000107806	HSF4	NC_037345.1	34803086	34807857	+	1890	protein_coding	heat shock transcription factor 4%2C transcript variant X4 && sp|Q1HGE8|HSF4_CANLF Heat shock factor protein 4 OS=Canis lupus familiaris OX=9615 GN=HSF4 PE=2 SV=1 && PF00447:HSF-type DNA-binding	HSF
100295476	29.6504	36.0161	3.08061	2.34888	32.8332	2.71475	3.59334	0.000918567	0.0325259	EREG	NC_037333.1	89306953	89327103	+	3346	protein_coding	epiregulin%2C transcript variant X1 && sp|O14944|EREG_HUMAN Proepiregulin OS=Homo sapiens OX=9606 GN=EREG PE=1 SV=1 && -	-
novel.262	40.7693	81.0361	5.5451	5.28498	60.9027	5.41504	3.47847	4.12685892694841e-05	0.00311522	-	NC_037338.1	14483452	14531067	+	2080	-	- && - && -	-
513779	170.49	774.345	41.8963	44.6287	472.418	43.2625	3.44311	1.95547586508078e-08	6.8542532128082e-06	LOC513779	NC_037334.1	7363811	7383067	-	5031	pseudogene	- && sp|Q9GLL1|CP4F_SHEEP Prostaglandin E2 omega-hydroxylase CYP4F21 OS=Ovis aries OX=9940 GN=CYP4F21 PE=1 SV=1 && -	-
540437	67.9488	427.691	22.7965	22.9016	247.82	22.8491	3.43027	2.57231279238496e-06	0.00036202	MYO18B	NC_037344.1	65514548	65747160	+	8139	protein_coding	myosin XVIIIB && sp|Q8IUG5|MY18B_HUMAN Unconventional myosin-XVIIIb OS=Homo sapiens OX=9606 GN=MYO18B PE=1 SV=2 && PF00063:Myosin head (motor domain)	-
112441507	82.774	607.771	25.261	39.3438	345.273	32.3024	3.41099	3.08358514654242e-06	0.000416334	LOC112441507	NC_037334.1	5734997	5739664	+	3121	protein_coding	bone marrow stromal antigen 2%2C transcript variant X2 && sp|Q6WRU0|BST2_CRIGR Bone marrow stromal antigen 2 OS=Cricetulus griseus OX=10029 GN=Bst2 PE=1 SV=1 && PF16716:Bone marrow stromal antigen 2	-
523867	17.2961	123.805	5.5451	7.63386	70.5506	6.58948	3.40086	0.000537712	0.0222192	FADS6	NC_037346.1	56520673	56536562	+	1342	protein_coding	fatty acid desaturase 6 && sp|A2VE15|FADS6_BOVIN Fatty acid desaturase 6 OS=Bos taurus OX=9913 GN=FADS6 PE=2 SV=1 && PF00487:Fatty acid desaturase	-
538716	34.5921	119.303	8.00959	6.45942	76.9477	7.2345	3.39475	6.0393362449842e-05	0.00404416	HOXC13	NC_037332.1	26085810	26093573	-	2346	protein_coding	homeobox C13 && sp|P31276|HXC13_HUMAN Homeobox protein Hox-C13 OS=Homo sapiens OX=9606 GN=HOXC13 PE=1 SV=3 && PF00046:Homeodomain|PF12284:Hox protein A13 N terminal	Homeobox
527335	34.5921	74.2831	3.08061	7.63386	54.4376	5.35724	3.32793	0.000313382	0.0144968	ANKFN1	NC_037346.1	6830207	7312204	+	4570	protein_coding	ankyrin repeat and fibronectin type III domain containing 1 && sp|Q8N957|ANKF1_HUMAN Ankyrin repeat and fibronectin type-III domain-containing protein 1 OS=Homo sapiens OX=9606 GN=ANKFN1 PE=2 SV=2 && PF13637:Ankyrin repeats (many copies)|PF00041:Fibronectin type III domain	-
531606	1393.57	6350.08	410.337	381.106	3871.83	395.722	3.28961	1.40114024132664e-09	8.94951384142751e-07	SRXN1	NC_037340.1	60403292	60410158	+	2538	protein_coding	sulfiredoxin 1 && sp|Q9BYN0|SRXN1_HUMAN Sulfiredoxin-1 OS=Homo sapiens OX=9606 GN=SRXN1 PE=1 SV=2 && -	-
505329	399.045	1830.07	137.395	98.653	1114.56	118.024	3.23681	1.98111732531338e-08	6.8542532128082e-06	CRISPLD2	NC_037345.1	10980201	11046045	+	4025	protein_coding	cysteine rich secretory protein LCCL domain containing 2 && sp|A6QLZ7|CRLD2_BOVIN Cysteine-rich secretory protein LCCL domain-containing 2 OS=Bos taurus OX=9913 GN=CRISPLD2 PE=2 SV=1 && -	-
100298356	105.012	641.536	35.7351	43.4543	373.274	39.5947	3.23014	2.24519169610644e-06	0.00032143	LOC100298356	NC_037334.1	5726191	5730511	+	3044	protein_coding	bone marrow stromal antigen 2%2C transcript variant X2 && sp|Q6WRU0|BST2_CRIGR Bone marrow stromal antigen 2 OS=Cricetulus griseus OX=10029 GN=Bst2 PE=1 SV=1 && PF16716:Bone marrow stromal antigen 2	-
540060	364.453	801.357	72.0863	52.2626	582.905	62.1744	3.22476	7.10452723062645e-12	1.17984883719013e-08	TWIST2	NC_037330.1	118051375	118103634	+	1391	protein_coding	twist family bHLH transcription factor 2 && sp|Q8WVJ9|TWST2_HUMAN Twist-related protein 2 OS=Homo sapiens OX=9606 GN=TWIST2 PE=1 SV=1 && -	bHLH
513971	148.252	398.428	39.4318	19.9655	273.34	29.6986	3.19602	9.04609509204832e-08	2.20924266461245e-05	H1-2	NC_037350.1	31876343	31877997	+	1655	protein_coding	H1.2 linker histone%2C cluster member && sp|P02253|H12_BOVIN Histone H1.2 OS=Bos taurus OX=9913 GN=H1-2 PE=1 SV=2 && PF00538:linker histone H1 and H5 family	-
132346636	17.2961	141.813	7.39346	10.57	79.5546	8.98172	3.12859	0.00113353	0.0377244	LOC132346636	NC_037338.1	98603859	98607340	+	2286	lncRNA	uncharacterized LOC132346636 && - && -	-
518403	43.2402	303.885	22.1804	18.2038	173.563	20.1921	3.0928	8.62500046259091e-05	0.00542558	ANKRD33B	NC_037347.1	62601901	62703390	-	7933	protein_coding	ankyrin repeat domain 33B%2C transcript variant X1 && sp|Q3U0L2|AN33B_MOUSE Ankyrin repeat domain-containing protein 33B OS=Mus musculus OX=10090 GN=Ankrd33b PE=1 SV=1 && PF12796:Ankyrin repeats (3 copies)	-
615030	69.1843	355.659	28.9577	20.5527	212.421	24.7552	3.09174	1.4457662664286e-05	0.00137199	IL15RA	NC_037340.1	17518378	17566996	+	10299	protein_coding	interleukin 15 receptor subunit alpha%2C transcript variant X4 && sp|Q13261|I15RA_HUMAN Interleukin-15 receptor subunit alpha OS=Homo sapiens OX=9606 GN=IL15RA PE=1 SV=1 && -	-
538880	231.026	916.158	72.0863	64.5942	573.592	68.3403	3.06434	8.27656598085709e-08	2.08255956430445e-05	CPEB2	NC_037333.1	110150627	110219496	+	7347	protein_coding	cytoplasmic polyadenylation element binding protein 2%2C transcript variant X1 && sp|Q7Z5Q1|CPEB2_HUMAN Cytoplasmic polyadenylation element-binding protein 2 OS=Homo sapiens OX=9606 GN=CPEB2 PE=2 SV=3 && PF16367:RNA recognition motif|PF16366:Cytoplasmic polyadenylation element-binding protein ZZ domain	-
533803	77.8323	351.157	28.3416	24.076	214.494	26.2088	3.02292	9.36450572527652e-06	0.000982212	TCEA3	NC_037329.1	129422577	129468347	+	1500	protein_coding	transcription elongation factor A3%2C transcript variant X2 && sp|Q2KI09|TCEA3_BOVIN Transcription elongation factor A protein 3 OS=Bos taurus OX=9913 GN=TCEA3 PE=2 SV=1 && PF07500:Transcription factor S-II (TFIIS), central domain|PF08711:TFIIS helical bundle-like domain	-
618906	117.366	492.97	28.3416	50.501	305.168	39.4213	2.94431	5.78162865305054e-06	0.00065764	MAPK11	NC_037332.1	119628472	119635095	-	2539	protein_coding	mitogen-activated protein kinase 11%2C transcript variant X1 && sp|Q9WUI1|MK11_MOUSE Mitogen-activated protein kinase 11 OS=Mus musculus OX=10090 GN=Mapk11 PE=1 SV=2 && -	-
107131175	29.6504	218.347	15.403	18.2038	123.999	16.8034	2.86934	0.000646268	0.0250761	CFAP65	NC_037329.1	106947079	106988730	-	6299	protein_coding	cilia and flagella associated protein 65%2C transcript variant X2 && sp|Q6ZU64|CFA65_HUMAN Cilia- and flagella-associated protein 65 OS=Homo sapiens OX=9606 GN=CFAP65 PE=1 SV=2 && -	-
100336578	37.063	90.0401	5.5451	11.7444	63.5516	8.64475	2.86084	0.000792948	0.0294597	HOXA11	NC_037331.1	68857227	68861039	+	2397	protein_coding	homeobox A11 && sp|P31311|HXA11_MOUSE Homeobox protein Hox-A11 OS=Mus musculus OX=10090 GN=Hoxa11 PE=1 SV=2 && PF00046:Homeodomain|PF12045:Protein of unknown function (DUF3528)	Homeobox
514170	154.429	571.755	64.6928	35.2332	363.092	49.963	2.85549	3.28676217763035e-06	0.000429789	LOC514170	NC_037328.1	143819485	143823722	-	586	protein_coding	cystatin B (stefin B) && sp|P35478|CYTX_BOVIN Stefin-C OS=Bos taurus OX=9913 PE=1 SV=1 && PF00031:Cystatin domain	-
516507	61.7717	308.388	32.6545	19.3783	185.08	26.0164	2.82069	0.000108028	0.00643015	LRRC66	NC_037333.1	67852550	67878756	-	5862	protein_coding	leucine rich repeat containing 66%2C transcript variant X2 && sp|Q68CR7|LRC66_HUMAN Leucine-rich repeat-containing protein 66 OS=Homo sapiens OX=9606 GN=LRRC66 PE=2 SV=1 && PF13855:Leucine rich repeat	-
512468	911.75	3608.36	266.781	390.502	2260.05	328.641	2.78026	1.87691586620943e-07	3.99614638335128e-05	GCLC	NC_037350.1	6982221	7026848	+	4014	protein_coding	glutamate-cysteine ligase catalytic subunit%2C transcript variant X1 && sp|P48506|GSH1_HUMAN Glutamate--cysteine ligase catalytic subunit OS=Homo sapiens OX=9606 GN=GCLC PE=1 SV=2 && PF03074:Glutamate-cysteine ligase	-
531389	224.849	664.046	69.0057	59.8965	444.447	64.4511	2.77971	1.56928021037763e-07	3.42908374391333e-05	FOSL1	NC_037356.1	44006997	44013529	-	2152	protein_coding	FOS like 1%2C AP-1 transcription factor subunit && sp|P10158|FOSL1_RAT Fos-related antigen 1 OS=Rattus norvegicus OX=10116 GN=Fosl1 PE=2 SV=1 && PF00170:bZIP transcription factor	TF_bZIP
101902301	106.247	65.2791	12.3224	12.9188	85.7632	12.6206	2.77396	5.08760260857123e-05	0.00359531	LOC101902301	NC_037336.1	93737708	93738851	-	1144	protein_coding	heterogeneous nuclear ribonucleoprotein A3-like && sp|P51991|ROA3_HUMAN Heterogeneous nuclear ribonucleoprotein A3 OS=Homo sapiens OX=9606 GN=HNRNPA3 PE=1 SV=2 && PF00076:RNA recognition motif. (a.k.a. RRM, RBD, or RNP domain)	-
100300942	1136.6	2687.7	278.487	283.04	1912.15	280.764	2.76594	6.68468649428654e-11	6.93828678816354e-08	LOC100300942	NC_037330.1	60156182	60156712	+	531	pseudogene	- && sp|Q5E938|EIF1_BOVIN Eukaryotic translation initiation factor 1 OS=Bos taurus OX=9913 GN=EIF1 PE=3 SV=1 && PF01253:Translation initiation factor SUI1	-
534497	134.662	767.592	92.4183	39.931	451.127	66.1746	2.76463	5.88166654007284e-05	0.00402755	PMP22	NC_037346.1	32755620	32784039	-	2159	protein_coding	peripheral myelin protein 22%2C transcript variant X3 && sp|Q9TQZ3|PMP22_BOVIN Peripheral myelin protein 22 OS=Bos taurus OX=9913 GN=PMP22 PE=1 SV=2 && PF00822:PMP-22/EMP/MP20/Claudin family	-
539835	145.781	236.355	32.6545	23.4888	191.068	28.0716	2.76067	1.95544685405071e-07	4.11064631711648e-05	HSPA6	NC_037330.1	8031345	8033753	-	2409	protein_coding	heat shock protein family A (Hsp70) member 6 && sp|P17066|HSP76_HUMAN Heat shock 70 kDa protein 6 OS=Homo sapiens OX=9606 GN=HSPA6 PE=1 SV=2 && PF00012:Hsp70 protein	-
506969	116.131	414.185	40.0479	38.7565	265.158	39.4022	2.74151	6.5729909813437e-06	0.000732602	ALS2CL	NC_037349.1	52793614	52815791	+	5180	protein_coding	ALS2 C-terminal like%2C transcript variant X5 && sp|A6QP75|AL2CL_BOVIN ALS2 C-terminal-like protein OS=Bos taurus OX=9913 GN=ALS2CL PE=2 SV=1 && PF02204:Vacuolar sorting protein 9 (VPS9) domain|PF02493:MORN repeat	-
520759	189.021	193.586	30.8061	27.0121	191.304	28.9091	2.72624	2.12558527960936e-08	7.2039989262189e-06	LHX5	NC_037344.1	60981908	60991128	+	2060	protein_coding	LIM homeobox 5 && sp|P61375|LHX5_MOUSE LIM/homeobox protein Lhx5 OS=Mus musculus OX=10090 GN=Lhx5 PE=2 SV=1 && -	Homeobox
504939	55.5945	141.813	24.0288	6.45942	98.7039	15.2441	2.68641	0.000857188	0.0310138	GADD45G	NC_037335.1	88508019	88509569	-	1086	protein_coding	growth arrest and DNA damage inducible gamma && sp|Q2KIX1|GA45G_BOVIN Growth arrest and DNA damage-inducible protein GADD45 gamma OS=Bos taurus OX=9913 GN=GADD45G PE=2 SV=1 && -	-
513497	1698.72	5821.1	666.028	502.661	3759.91	584.344	2.68494	5.62742235464058e-08	1.55757671739194e-05	CDKN1A	NC_037350.1	10573389	10590591	+	2806	protein_coding	cyclin dependent kinase inhibitor 1A%2C transcript variant X1 && sp|O19002|CDN1A_FELCA Cyclin-dependent kinase inhibitor 1 OS=Felis catus OX=9685 GN=CDKN1A PE=2 SV=3 && -	-
507881	386.691	2379.31	214.41	231.365	1383	222.888	2.63127	1.78769485310033e-05	0.00155436	COL5A3	NC_037334.1	14542635	14587336	-	6263	protein_coding	collagen type V alpha 3 chain%2C transcript variant X3 && sp|P25940|CO5A3_HUMAN Collagen alpha-3(V) chain OS=Homo sapiens OX=9606 GN=COL5A3 PE=1 SV=3 && PF01391:Collagen triple helix repeat (20 copies)|PF01410:Fibrillar collagen C-terminal domain	-
512803	50.6528	261.116	22.1804	28.1866	155.885	25.1835	2.61706	0.000409079	0.0179724	SLC30A3	NC_037338.1	72371683	72382875	+	2747	protein_coding	solute carrier family 30 member 3%2C transcript variant X2 && sp|Q08E25|ZNT3_BOVIN Zinc transporter 3 OS=Bos taurus OX=9913 GN=SLC30A3 PE=2 SV=1 && -	-
281108	2283.08	10370.4	866.884	1200.28	6326.73	1033.58	2.61326	1.62386916474419e-06	0.000238651	CTSV	NC_037335.1	83553396	83558602	-	1376	protein_coding	cathepsin V && sp|P25975|CATL1_BOVIN Procathepsin L OS=Bos taurus OX=9913 GN=CTSL PE=1 SV=3 && PF00112:Papain family cysteine protease|PF08246:Cathepsin propeptide inhibitor domain (I29)	-
132345691	56.8299	380.42	28.9577	42.2799	218.625	35.6188	2.60781	0.000470565	0.0202453	LOC132345691	NC_037334.1	11833217	11839941	+	1429	protein_coding	uncharacterized protein MT2145-like && - && -	-
513221	669.605	1458.65	230.43	126.252	1064.13	178.341	2.57479	2.76527303591588e-08	8.83132486681826e-06	HMOX1	NC_037332.1	73623470	73630535	+	1560	protein_coding	heme oxygenase 1 && sp|Q5E9F2|HMOX1_BOVIN Heme oxygenase 1 OS=Bos taurus OX=9913 GN=HMOX1 PE=1 SV=1 && PF01126:Heme oxygenase	-
338045	3979.33	10021.5	1386.89	1035.86	7000.4	1211.37	2.53031	4.2325465063751e-09	2.12999696458701e-06	SQSTM1	NC_037334.1	1435469	1507800	-	2155	protein_coding	sequestosome 1 && sp|Q64337|SQSTM_MOUSE Sequestosome-1 OS=Mus musculus OX=10090 GN=Sqstm1 PE=1 SV=1 && PF16577:UBA domain|PF00564:PB1 domain|PF00569:Zinc finger, ZZ type	-
520842	195.198	1265.06	151.566	101.002	730.131	126.284	2.52801	0.00010662	0.00636921	KLF4	NC_037335.1	97174495	97179299	-	3083	protein_coding	KLF transcription factor 4%2C transcript variant X1 && sp|O43474|KLF4_HUMAN Krueppel-like factor 4 OS=Homo sapiens OX=9606 GN=KLF4 PE=1 SV=3 && -	zf-C2H2
100849865	75.3614	312.89	22.7965	44.6287	194.125	33.7126	2.51456	0.00030276	0.0140839	LOC100849865	NC_037352.1	13246996	13270117	+	4816	lncRNA	uncharacterized LOC100849865%2C transcript variant X2 && - && -	-
514688	670.84	2059.67	245.833	246.633	1365.25	246.233	2.46861	3.08263467905497e-07	5.68814601278511e-05	PPP1R15A	NC_037345.1	55474211	55477616	+	2318	protein_coding	protein phosphatase 1 regulatory subunit 15A && sp|Q2KI51|PR15A_BOVIN Protein phosphatase 1 regulatory subunit 15A OS=Bos taurus OX=9913 GN=PPP1R15A PE=2 SV=2 && PF10488:Phosphatase-1 catalytic subunit binding region	-
506632	542.355	2523.38	300.668	274.232	1532.87	287.45	2.41281	1.62661302728448e-05	0.00146017	KLHL21	NC_037343.1	46798739	46813319	+	6455	protein_coding	kelch like family member 21%2C transcript variant X1 && sp|Q08DS0|KLH21_BOVIN Kelch-like protein 21 OS=Bos taurus OX=9913 GN=KLHL21 PE=2 SV=1 && -	ZBTB
282870	294.033	173.327	40.664	47.5649	233.68	44.1144	2.41207	8.37156626962027e-07	0.000133324	CYP1A1	NC_037348.1	33949148	33955228	+	2635	protein_coding	cytochrome P450 family 1 subfamily A member 1%2C transcript variant X1 && sp|P56591|CP1A1_SHEEP Cytochrome P450 1A1 OS=Ovis aries OX=9940 GN=CYP1A1 PE=2 SV=1 && PF00067:Cytochrome P450	-
281585	244.616	776.596	56.0671	140.346	510.606	98.2064	2.3733	6.19056267655108e-05	0.00412878	ABCB1	NC_037331.1	32879527	32982658	+	4392	protein_coding	ATP-dependent translocase ABCB1 && sp|P08183|MDR1_HUMAN ATP-dependent translocase ABCB1 OS=Homo sapiens OX=9606 GN=ABCB1 PE=1 SV=3 && PF00005:ABC transporter|PF00664:ABC transporter transmembrane region	-
508189	79.0677	409.683	45.593	48.1521	244.375	46.8725	2.37282	0.000460369	0.019858	LONRF3	NC_037357.1	3392171	3431577	+	7820	protein_coding	LON peptidase N-terminal domain and ring finger 3%2C transcript variant X1 && sp|Q496Y0|LONF3_HUMAN LON peptidase N-terminal domain and RING finger protein 3 OS=Homo sapiens OX=9606 GN=LONRF3 PE=1 SV=1 && PF02190:ATP-dependent protease La (LON) substrate-binding domain|PF13923:Zinc finger, C3HC4 type (RING finger)	-
523285	184.08	733.827	102.892	77.5131	458.953	90.2027	2.34137	6.02839651858081e-05	0.00404416	ARRDC2	NC_037334.1	5175114	5183620	-	2863	protein_coding	arrestin domain containing 2%2C transcript variant X1 && sp|Q8TBH0|ARRD2_HUMAN Arrestin domain-containing protein 2 OS=Homo sapiens OX=9606 GN=ARRDC2 PE=1 SV=2 && -	-
282388	2687.07	9170.59	1001.81	1431.06	5928.83	1216.44	2.28448	3.69533823169036e-06	0.000468462	TXNRD1	NC_037332.1	67898938	67961974	+	3520	protein_coding	thioredoxin reductase 1 && sp|O62768|TRXR1_BOVIN Thioredoxin reductase 1, cytoplasmic OS=Bos taurus OX=9913 GN=TXNRD1 PE=2 SV=3 && PF02852:Pyridine nucleotide-disulphide oxidoreductase, dimerisation domain|PF07992:Pyridine nucleotide-disulphide oxidoreductase	-
338033	107.483	808.11	126.305	61.0709	457.797	93.688	2.28408	0.00146017	0.0443461	TNFRSF1B	NC_037343.1	41498869	41557382	-	4251	protein_coding	TNF receptor superfamily member 1B%2C transcript variant X2 && sp|P20333|TNR1B_HUMAN Tumor necrosis factor receptor superfamily member 1B OS=Homo sapiens OX=9606 GN=TNFRSF1B PE=1 SV=3 && -	-
515233	588.066	2138.45	256.923	302.418	1363.26	279.671	2.28282	1.00052553516078e-05	0.00102745	EEF1A2	NC_037340.1	54152015	54159697	+	1939	protein_coding	eukaryotic translation elongation factor 1 alpha 2%2C transcript variant X1 && sp|Q32PH8|EF1A2_BOVIN Elongation factor 1-alpha 2 OS=Bos taurus OX=9913 GN=EEF1A2 PE=2 SV=1 && PF00009:Elongation factor Tu GTP binding domain|PF03143:Elongation factor Tu C-terminal domain|PF03144:Elongation factor Tu domain 2	-
528615	242.145	621.277	79.4797	97.4786	431.711	88.4792	2.28017	5.39619683878156e-06	0.000639518	DNAJA4	NC_037348.1	30653151	30669870	+	3589	protein_coding	DnaJ heat shock protein family (Hsp40) member A4 && sp|Q8WW22|DNJA4_HUMAN DnaJ homolog subfamily A member 4 OS=Homo sapiens OX=9606 GN=DNAJA4 PE=1 SV=1 && -	-
282590	71.6551	60.7771	12.9386	14.6805	66.2161	13.8095	2.26499	0.00146067	0.0443461	KCNK2	NC_037343.1	68370668	68595838	-	5294	protein_coding	potassium two pore domain channel subfamily K member 2%2C transcript variant X2 && sp|O95069|KCNK2_HUMAN Potassium channel subfamily K member 2 OS=Homo sapiens OX=9606 GN=KCNK2 PE=1 SV=2 && -	-
281094	111.189	249.861	60.38	14.6805	180.525	37.5302	2.2608	0.00133036	0.0416854	CSF1	NC_037330.1	33488959	33509047	-	4058	protein_coding	colony stimulating factor 1%2C transcript variant X4 && sp|P09603|CSF1_HUMAN Macrophage colony-stimulating factor 1 OS=Homo sapiens OX=9606 GN=CSF1 PE=1 SV=2 && -	-
281129	74.126	168.825	24.0288	26.4249	121.476	25.2268	2.25461	0.000341565	0.0155407	DSC3	NC_037351.1	26083068	26138212	+	6840	protein_coding	desmocollin 3%2C transcript variant X1 && sp|Q28060|DSC3_BOVIN Desmocollin-3 OS=Bos taurus OX=9913 GN=DSC3 PE=2 SV=1 && PF08758:Cadherin prodomain like|PF00028:Cadherin domain|PF01049:Cadherin cytoplasmic region	-
527124	510.234	711.317	154.647	101.002	610.776	127.824	2.2543	1.60523912788556e-08	5.92404582151013e-06	CDKN2B	NC_037335.1	22082124	22087035	+	2667	protein_coding	cyclin dependent kinase inhibitor 2B && sp|Q2KJD8|CDN2B_BOVIN Cyclin-dependent kinase 4 inhibitor B OS=Bos taurus OX=9913 GN=CDKN2B PE=2 SV=1 && -	-
522791	921.633	1656.74	304.364	241.348	1289.19	272.856	2.23808	6.34893888907416e-09	2.84964400353661e-06	RNF11	NC_037330.1	95012093	95059039	-	2447	protein_coding	ring finger protein 11 && sp|Q08DI6|RNF11_BOVIN RING finger protein 11 OS=Bos taurus OX=9913 GN=RNF11 PE=2 SV=1 && PF13639:Ring finger domain	-
614673	77.8323	180.08	33.2706	21.7272	128.956	27.4989	2.21821	0.000476416	0.0203914	NUPR1	NC_037352.1	26082046	26083376	-	574	protein_coding	nuclear protein 1%2C transcriptional regulator && sp|O60356|NUPR1_HUMAN Nuclear protein 1 OS=Homo sapiens OX=9606 GN=NUPR1 PE=1 SV=1 && -	-
514607	1276.2	1276.32	241.52	307.116	1276.26	274.318	2.21782	4.48876610075706e-12	8.28277095947472e-09	IRS4	NC_037357.1	57408199	57424624	-	6289	protein_coding	insulin receptor substrate 4 && sp|O14654|IRS4_HUMAN Insulin receptor substrate 4 OS=Homo sapiens OX=9606 GN=IRS4 PE=1 SV=1 && PF02174:PTB domain (IRS-1 type)	-
614988	196.434	853.13	75.783	152.09	524.782	113.937	2.19833	0.000367583	0.0164985	TPPP3	NC_037345.1	35001829	35005408	-	1032	protein_coding	tubulin polymerization promoting protein family member 3%2C transcript variant X1 && sp|Q3ZCC8|TPPP3_BOVIN Tubulin polymerization-promoting protein family member 3 OS=Bos taurus OX=9913 GN=TPPP3 PE=1 SV=1 && PF05517:p25-alpha	-
787269	137.133	290.379	49.2898	43.4543	213.756	46.372	2.19547	3.39096907447899e-05	0.0026689	H2BC4	NC_037350.1	31829237	31842257	+	13021	protein_coding	H2B clustered histone 4 && sp|P62807|H2B1C_HUMAN Histone H2B type 1-C/E/F/G/I OS=Homo sapiens OX=9606 GN=H2BC4 PE=1 SV=4 && PF00125:Core histone H2A/H2B/H3/H4	-
540245	66.7134	191.335	32.6545	23.4888	129.024	28.0716	2.18756	0.00094566	0.0332724	NR4A2	NC_037329.1	39888135	39906254	+	13324	protein_coding	nuclear receptor subfamily 4 group A member 2%2C transcript variant X4 && sp|Q08E53|NR4A2_BOVIN Nuclear receptor subfamily 4 group A member 2 OS=Bos taurus OX=9913 GN=NR4A2 PE=2 SV=1 && -	NGFIB-like
505165	189.021	360.161	75.783	45.8032	274.591	60.7931	2.16917	2.09707811977526e-05	0.00179986	RRAD	NC_037345.1	34626239	34629435	-	1433	protein_coding	RRAD%2C Ras related glycolysis inhibitor and calcium channel regulator && sp|P55042|RAD_HUMAN GTP-binding protein RAD OS=Homo sapiens OX=9606 GN=RRAD PE=1 SV=2 && PF00071:Ras family	-
781811	352.099	166.574	79.4797	37.5821	259.336	58.5309	2.15516	0.000115122	0.00677956	HESX1	NC_037349.1	43882980	43906510	+	2995	protein_coding	HESX homeobox 1 && sp|Q9UBX0|HESX1_HUMAN Homeobox expressed in ES cells 1 OS=Homo sapiens OX=9606 GN=HESX1 PE=1 SV=1 && PF00046:Homeodomain	Homeobox
novel.502	382.984	375.918	104.125	68.7048	379.451	86.4147	2.13539	2.14394757770156e-07	4.39562190406048e-05	-	NC_037348.1	1123994	1132395	-	8402	-	- && sp|P03365|POL_MMTVB Gag-Pro-Pol polyprotein OS=Mouse mammary tumor virus (strain BR6) OX=11758 GN=gag-pro-pol PE=1 SV=3 && PF06817:Reverse transcriptase thumb domain|PF00517:Retroviral envelope protein|PF00665:Integrase core domain|PF00692:dUTPase|PF00075:RNase H|PF02022:Integrase Zinc binding domain	-
507809	281.679	1039.96	146.637	159.724	660.821	153.18	2.10443	0.00010208	0.00614216	RUSC2	NC_037335.1	59723636	59785507	+	18449	protein_coding	RUN and SH3 domain containing 2%2C transcript variant X3 && sp|Q8N2Y8|RUSC2_HUMAN Iporin OS=Homo sapiens OX=9606 GN=RUSC2 PE=1 SV=3 && -	-
529500	186.55	218.347	68.3895	26.4249	202.449	47.4072	2.09375	0.000202979	0.0106337	AHRR	NC_037347.1	71681065	71766988	-	2917	protein_coding	aryl hydrocarbon receptor repressor && sp|A9YTQ3|AHRR_HUMAN Aryl hydrocarbon receptor repressor OS=Homo sapiens OX=9606 GN=AHRR PE=1 SV=3 && PF00989:PAS fold	-
613974	265.618	1003.95	125.073	174.404	634.783	149.739	2.0791	0.000183722	0.00984217	ZFAND2A	NC_037352.1	41664307	41672227	+	1886	protein_coding	zinc finger AN1-type containing 2A%2C transcript variant X2 && sp|Q5R966|ZFN2A_PONAB AN1-type zinc finger protein 2A OS=Pongo abelii OX=9601 GN=ZFAND2A PE=3 SV=1 && PF01428:AN1-like Zinc finger	-
519803	112.424	279.124	46.8253	45.8032	195.774	46.3142	2.06899	0.000239228	0.0120756	AMPD3	NC_037342.1	42179174	42232494	-	6788	protein_coding	adenosine monophosphate deaminase 3 && sp|Q01432|AMPD3_HUMAN AMP deaminase 3 OS=Homo sapiens OX=9606 GN=AMPD3 PE=1 SV=1 && PF00962:Adenosine/AMP deaminase	-
515593	1850.68	7318.01	1177.41	1025.29	4584.35	1101.35	2.0567	6.3254587870164e-05	0.00418514	MAP1A	NC_037348.1	55255853	55276702	+	10892	protein_coding	microtubule associated protein 1A%2C transcript variant X1 && sp|P78559|MAP1A_HUMAN Microtubule-associated protein 1A OS=Homo sapiens OX=9606 GN=MAP1A PE=1 SV=6 && -	-
515640	294.033	758.588	131.234	120.967	526.311	126.101	2.05586	2.11339984028941e-05	0.00179986	IL1R1	NC_037338.1	6781808	6915249	+	8232	protein_coding	interleukin 1 receptor type 1%2C transcript variant X10 && sp|P14778|IL1R1_HUMAN Interleukin-1 receptor type 1 OS=Homo sapiens OX=9606 GN=IL1R1 PE=1 SV=1 && PF13927:Immunoglobulin domain|PF01582:TIR domain	-
64986899	721.493	213.845	91.8022	137.997	467.669	114.899	2.03064	0.000242826	0.0120832	KEH36_t22	NC_006853.1	15726	15791	-	66	tRNA	tRNA-Pro && - && -	-
617439	155.665	479.464	96.7311	61.0709	317.564	78.901	2.00165	0.000438901	0.0190807	TNFRSF12A	NC_037352.1	2435936	2439695	+	1134	protein_coding	TNF receptor superfamily member 12A%2C transcript variant 1 && sp|Q9NP84|TNR12_HUMAN Tumor necrosis factor receptor superfamily member 12A OS=Homo sapiens OX=9606 GN=TNFRSF12A PE=1 SV=1 && PF12191:Tumour necrosis factor receptor stn_TNFRSF12A_TNFR domain	-
782110	128.485	481.715	57.9155	96.8914	305.1	77.4034	1.97058	0.00125789	0.0400625	PPP2R2C	NC_037333.1	102716687	102883585	+	4024	protein_coding	protein phosphatase 2 regulatory subunit Bgamma%2C transcript variant X1 && sp|Q9Y2T4|2ABG_HUMAN Serine/threonine-protein phosphatase 2A 55 kDa regulatory subunit B gamma isoform OS=Homo sapiens OX=9606 GN=PPP2R2C PE=1 SV=4 && -	-
539449	1964.34	4128.34	778.778	776.305	3046.34	777.542	1.96891	4.50118081692263e-07	7.91635630896709e-05	PLK2	NC_037347.1	20847409	20853386	+	2757	protein_coding	polo like kinase 2 && sp|Q5R4L1|PLK2_PONAB Serine/threonine-protein kinase PLK2 OS=Pongo abelii OX=9601 GN=PLK2 PE=3 SV=1 && PF00069:Protein kinase domain|PF00659:POLO box duplicated region	-
537985	492.938	1316.84	221.804	241.348	904.888	231.576	1.96264	2.43656457462552e-05	0.00201314	H2BC21	NC_037330.1	20725423	20727750	+	2328	protein_coding	H2B clustered histone 21 && sp|P0C1H3|H2B1_CHICK Histone H2B 1/2/3/4/6 OS=Gallus gallus OX=9031 GN=H2B-I PE=1 SV=2 && PF00125:Core histone H2A/H2B/H3/H4	-
404186	158.135	227.351	63.4606	35.8204	192.743	49.6405	1.95266	0.000181324	0.00974514	IGFBP6	NC_037332.1	26878972	26882822	-	1025	protein_coding	insulin like growth factor binding protein 6 && sp|Q05718|IBP6_BOVIN Insulin-like growth factor-binding protein 6 OS=Bos taurus OX=9913 GN=IGFBP6 PE=2 SV=2 && -	-
novel.182	88.9512	216.096	30.19	48.1521	152.524	39.171	1.94908	0.00141815	0.0437289	-	NC_037334.1	15003424	15007711	-	3681	-	- && sp|P11369|LORF2_MOUSE LINE-1 retrotransposable element ORF2 protein OS=Mus musculus OX=10090 GN=Pol PE=1 SV=2 && -	-
617830	481.819	429.942	118.912	120.967	455.88	119.939	1.92777	1.19668004656068e-07	2.76017576850462e-05	POU3F1	NC_037330.1	107920730	107922878	+	2149	protein_coding	POU class 3 homeobox 1 && sp|P20267|PO3F1_RAT POU domain, class 3, transcription factor 1 OS=Rattus norvegicus OX=10116 GN=Pou3f1 PE=2 SV=2 && PF00157:Pou domain - N-terminal to homeobox domain|PF00046:Homeodomain	Pou
777788	181.609	299.383	72.0863	55.7859	240.496	63.9361	1.90473	6.38414687758825e-05	0.00420446	DDIT3	NC_037332.1	55956303	55960510	+	883	protein_coding	DNA damage inducible transcript 3 && sp|Q0IIB6|DDIT3_BOVIN DNA damage-inducible transcript 3 protein OS=Bos taurus OX=9913 GN=DDIT3 PE=2 SV=1 && -	TF_bZIP
616767	151.958	186.833	55.451	35.2332	169.396	45.3421	1.8987	0.000213996	0.0111057	PRRG4	NC_037342.1	63514730	63533830	+	5101	protein_coding	proline rich and Gla domain 4%2C transcript variant X1 && sp|Q9BZD6|TMG4_HUMAN Transmembrane gamma-carboxyglutamic acid protein 4 OS=Homo sapiens OX=9606 GN=PRRG4 PE=1 SV=1 && PF00594:Vitamin K-dependent carboxylation/gamma-carboxyglutamic (GLA) domain	-
618042	663.428	2057.42	353.038	378.17	1360.42	365.604	1.8932	8.61445494055188e-05	0.00542558	VGF	NC_037352.1	35574169	35577279	+	2593	protein_coding	VGF nerve growth factor inducible && sp|P86435|VGF_BOVIN Neurosecretory protein VGF OS=Bos taurus OX=9913 GN=VGF PE=1 SV=2 && -	-
506954	165.548	515.48	117.063	65.7687	340.514	91.4159	1.89053	0.000989074	0.0342913	TLCD2	NC_037346.1	22802669	22814773	-	9099	protein_coding	TLC domain containing 2%2C transcript variant X2 && sp|A6NGC4|TLCD2_HUMAN TLC domain-containing protein 2 OS=Homo sapiens OX=9606 GN=TLCD2 PE=3 SV=3 && -	-
512943	212.495	772.094	135.547	129.188	492.294	132.368	1.88914	0.000605861	0.0241864	MAPK12	NC_037332.1	119618818	119626764	-	3539	protein_coding	mitogen-activated protein kinase 12%2C transcript variant X1 && sp|P53778|MK12_HUMAN Mitogen-activated protein kinase 12 OS=Homo sapiens OX=9606 GN=MAPK12 PE=1 SV=3 && -	-
509764	6457.61	12815	2730.04	2500.38	9636.29	2615.21	1.88118	4.09166829687169e-07	7.30648767808044e-05	EIF1	NC_037346.1	41907220	41909777	+	1279	protein_coding	eukaryotic translation initiation factor 1 && sp|Q5E938|EIF1_BOVIN Eukaryotic translation initiation factor 1 OS=Bos taurus OX=9913 GN=EIF1 PE=3 SV=1 && PF01253:Translation initiation factor SUI1	-
509896	1085.95	2323.04	501.523	436.305	1704.49	468.914	1.86	4.38322045175477e-06	0.000535236	ABHD4	NC_037337.1	22200345	22212614	-	2479	protein_coding	abhydrolase domain containing 4%2C N-acyl phospholipase B%2C transcript variant X1 && sp|Q5EA59|ABHD4_BOVIN (Lyso)-N-acylphosphatidylethanolamine lipase OS=Bos taurus OX=9913 GN=ABHD4 PE=2 SV=1 && PF00561:alpha/beta hydrolase fold	-
3283880	26375.3	13566.8	4260.48	6854.04	19971	5557.26	1.84561	3.20433566075438e-06	0.000422749	COX2	NC_006853.1	7374	8057	+	684	protein_coding	- && sp|P68553|COX2_BOSIN Cytochrome c oxidase subunit 2 OS=Bos indicus OX=9915 GN=MT-CO2 PE=3 SV=1 && -	-
781653	284.15	657.293	81.9442	180.864	470.721	131.404	1.83579	0.000514057	0.021558	MBNL1	NC_037328.1	115302493	115524952	-	54616	protein_coding	muscleblind like splicing regulator 1%2C transcript variant X26 && sp|Q9NR56|MBNL1_HUMAN Muscleblind-like protein 1 OS=Homo sapiens OX=9606 GN=MBNL1 PE=1 SV=2 && -	-
535183	238.439	544.743	96.7311	123.903	391.591	110.317	1.82087	0.000161384	0.00884524	ZEB1	NC_037340.1	33771235	33968002	-	5302	protein_coding	zinc finger E-box binding homeobox 1 && sp|P37275|ZEB1_HUMAN Zinc finger E-box-binding homeobox 1 OS=Homo sapiens OX=9606 GN=ZEB1 PE=1 SV=2 && PF05605:Drought induced 19 protein (Di19), zinc-binding	zf-C2H2
518080	176.667	234.104	72.7024	43.4543	205.386	58.0783	1.81875	0.000247757	0.0122092	ABCC13	NC_037328.1	22805646	22906672	-	6225	protein_coding	ATP binding cassette subfamily C member 13%2C transcript variant X1 && sp|P33527|MRP1_HUMAN Multidrug resistance-associated protein 1 OS=Homo sapiens OX=9606 GN=ABCC1 PE=1 SV=3 && PF00005:ABC transporter|PF00664:ABC transporter transmembrane region	-
506059	192.728	623.528	129.386	101.002	408.128	115.194	1.81839	0.000838578	0.0304732	ACSL6	NC_037334.1	22477874	22541091	+	3293	protein_coding	acyl-CoA synthetase long chain family member 6%2C transcript variant X4 && sp|Q9UKU0|ACSL6_HUMAN Long-chain-fatty-acid--CoA ligase 6 OS=Homo sapiens OX=9606 GN=ACSL6 PE=1 SV=4 && PF00501:AMP-binding enzyme	-
novel.221	507.763	247.61	150.334	69.292	377.687	109.813	1.78777	0.0006168	0.0244681	-	NC_037336.1	68635904	68640684	+	4781	-	- && sp|P11283|POL_MMTVC Gag-Pro-Pol polyprotein OS=Mouse mammary tumor virus (strain C3H) OX=11759 GN=gag-pro-pol PE=1 SV=2 && PF06817:Reverse transcriptase thumb domain|PF00075:RNase H|PF02022:Integrase Zinc binding domain	-
404070	138.369	128.307	36.9673	40.5182	133.338	38.7428	1.78451	0.0005878	0.0235787	MT2A	NC_037345.1	24042365	24043331	-	420	protein_coding	metallothionein 2A && - && -	-
529618	1013.06	553.747	263.084	204.94	783.401	234.012	1.74681	1.48768897321804e-05	0.00138798	GRIA1	NC_037334.1	64771727	65120614	+	25155	protein_coding	glutamate ionotropic receptor AMPA type subunit 1%2C transcript variant X1 && sp|P42261|GRIA1_HUMAN Glutamate receptor 1 OS=Homo sapiens OX=9606 GN=GRIA1 PE=1 SV=2 && -	-
521939	121.072	299.383	61.6122	63.4198	210.228	62.516	1.73914	0.00144248	0.0440355	CCNA1	NC_037339.1	25107045	25119087	-	2370	protein_coding	cyclin A1%2C transcript variant X2 && sp|Q6AY13|CCNA1_RAT Cyclin-A1 OS=Rattus norvegicus OX=10116 GN=Ccna1 PE=2 SV=1 && PF02984:Cyclin, C-terminal domain|PF00134:Cyclin, N-terminal domain	-
541218	219.907	519.982	95.4989	126.252	369.945	110.876	1.73121	0.000452133	0.0195536	POLK	NC_037337.1	6967457	7006065	+	4158	protein_coding	DNA polymerase kappa && sp|Q9UBT6|POLK_HUMAN DNA polymerase kappa OS=Homo sapiens OX=9606 GN=POLK PE=1 SV=1 && PF00817:impB/mucB/samB family|PF11798:IMS family HHH motif|PF11799:impB/mucB/samB family C-terminal domain	-
784541	882.099	1902.1	556.358	308.291	1392.1	432.324	1.68522	0.000176753	0.00953033	LOC784541	NW_020192051.1	6726	108926	+	10645	protein_coding	tumor necrosis factor receptor superfamily member 10A%2C transcript variant X2 && sp|O00220|TR10A_HUMAN Tumor necrosis factor receptor superfamily member 10A OS=Homo sapiens OX=9606 GN=TNFRSF10A PE=1 SV=3 && PF00020:TNFR/NGFR cysteine-rich region	-
100296226	392.868	427.691	110.902	145.043	410.279	127.973	1.67938	1.105188564394e-05	0.00110206	PMAIP1	NC_037351.1	58744519	58748951	+	1901	protein_coding	phorbol-12-myristate-13-acetate-induced protein 1 && sp|Q1PCT2|APR_CANLF Phorbol-12-myristate-13-acetate-induced protein 1 OS=Canis lupus familiaris OX=9615 GN=PMAIP1 PE=3 SV=1 && -	-
505149	336.038	853.13	152.798	224.905	594.584	188.852	1.64967	0.000668036	0.0256807	DYRK3	NC_037343.1	4423704	4433850	+	2161	protein_coding	dual specificity tyrosine phosphorylation regulated kinase 3 && sp|O43781|DYRK3_HUMAN Dual specificity tyrosine-phosphorylation-regulated kinase 3 OS=Homo sapiens OX=9606 GN=DYRK3 PE=1 SV=3 && PF00069:Protein kinase domain	-
540065	1478.81	641.536	481.807	205.527	1060.17	343.667	1.62767	0.00117391	0.0385278	ERAS	NC_037357.1	86934187	86938689	+	3394	protein_coding	ES cell expressed Ras%2C transcript variant X2 && sp|Q7Z444|RASE_HUMAN GTPase ERas OS=Homo sapiens OX=9606 GN=ERAS PE=1 SV=1 && PF00071:Ras family	-
768314	318.742	249.861	112.134	73.9898	284.302	93.062	1.615	0.000241382	0.0120832	GPATCH4	NC_037330.1	14232893	14240979	+	1962	protein_coding	G-patch domain containing 4%2C transcript variant X1 && sp|Q2KJE1|GPTC4_BOVIN G patch domain-containing protein 4 OS=Bos taurus OX=9913 GN=GPATCH4 PE=2 SV=1 && PF01585:G-patch domain	-
506406	1586.3	3119.89	679.583	869.673	2353.09	774.628	1.60153	3.69689922928005e-05	0.00282924	GSR	NC_037354.1	26801918	26846927	-	2351	protein_coding	glutathione-disulfide reductase && sp|P00390|GSHR_HUMAN Glutathione reductase, mitochondrial OS=Homo sapiens OX=9606 GN=GSR PE=1 SV=2 && PF07992:Pyridine nucleotide-disulphide oxidoreductase|PF02852:Pyridine nucleotide-disulphide oxidoreductase, dimerisation domain	-
540378	3008.28	5798.59	1519.36	1417.55	4403.43	1468.45	1.58353	1.78224333025989e-05	0.00155436	MDM2	NC_037332.1	44977671	45005325	-	5214	protein_coding	MDM2 proto-oncogene%2C transcript variant X1 && sp|P56951|MDM2_HORSE E3 ubiquitin-protein ligase Mdm2 OS=Equus caballus OX=9796 GN=MDM2 PE=2 SV=1 && PF02201:SWIB/MDM2 domain|PF00641:Zn-finger in Ran binding protein and others|PF13920:Zinc finger, C3HC4 type (RING finger)	-
3283877	33017	17758.2	6294.3	10681	25387.6	8487.63	1.58079	6.40529450716556e-05	0.00420446	ND1	NC_006853.1	3101	4056	+	956	protein_coding	- && sp|P03887|NU1M_BOVIN NADH-ubiquinone oxidoreductase chain 1 OS=Bos taurus OX=9913 GN=MT-ND1 PE=1 SV=1 && -	-
782359	733.847	1413.63	367.209	352.919	1073.74	360.064	1.57339	5.91822424437194e-05	0.00402755	BBC3	NC_037345.1	54237254	54247394	-	5993	protein_coding	BCL2 binding component 3%2C transcript variant X2 && sp|Q9BXH1|BBC3_HUMAN Bcl-2-binding component 3, isoforms 1/2 OS=Homo sapiens OX=9606 GN=BBC3 PE=1 SV=1 && PF15826:Bcl-2-binding component 3, p53 upregulated modulator of apoptosis	-
519758	254.499	632.532	135.547	167.358	443.516	151.452	1.5437	0.001434	0.043857	ATP1B1	NC_037343.1	36759192	36784732	+	556	protein_coding	ATPase Na+/K+ transporting subunit beta 1 && sp|P05028|AT1B1_SHEEP Sodium/potassium-transporting ATPase subunit beta-1 OS=Ovis aries OX=9940 GN=ATP1B1 PE=2 SV=1 && PF00287:Sodium / potassium ATPase beta chain	-
538794	512.705	1337.1	303.132	340.001	924.901	321.566	1.52061	0.000879081	0.0315994	CPEB4	NC_037347.1	5606033	5678509	+	7793	protein_coding	cytoplasmic polyadenylation element binding protein 4%2C transcript variant X1 && sp|Q7TN98|CPEB4_MOUSE Cytoplasmic polyadenylation element-binding protein 4 OS=Mus musculus OX=10090 GN=Cpeb4 PE=1 SV=1 && PF16366:Cytoplasmic polyadenylation element-binding protein ZZ domain|PF16367:RNA recognition motif	-
514858	318.742	657.293	200.24	140.346	488.017	170.293	1.51385	0.000853323	0.0309414	TBC1D17	NC_037345.1	56225575	56234781	+	2530	protein_coding	TBC1 domain family member 17 && sp|Q9HA65|TBC17_HUMAN TBC1 domain family member 17 OS=Homo sapiens OX=9606 GN=TBC1D17 PE=1 SV=2 && PF12068:Rab-binding domain (RBD)|PF00566:Rab-GTPase-TBC domain	-
505455	313.8	510.978	179.908	110.397	412.389	145.153	1.50227	0.000683586	0.0260973	IER3	NC_037350.1	28284912	28286183	+	1172	protein_coding	immediate early response 3 && sp|Q7YR42|IEX1_PANTR Radiation-inducible immediate-early gene IEX-1 OS=Pan troglodytes OX=9598 GN=IER3 PE=3 SV=1 && -	-
533360	396.574	758.588	191.614	214.923	577.581	203.268	1.50177	0.000308011	0.0142881	ANXA7	NC_037355.1	29383495	29408913	-	5401	protein_coding	annexin A7%2C transcript variant X3 && sp|Q4R5L5|ANXA7_MACFA Annexin A7 OS=Macaca fascicularis OX=9541 GN=ANXA7 PE=2 SV=1 && PF00191:Annexin	-
504372	266.854	396.177	91.8022	141.52	331.515	116.661	1.5017	0.000650668	0.0251294	TMEM130	NC_037352.1	37361292	37377631	+	2789	protein_coding	transmembrane protein 130%2C transcript variant X1 && sp|Q8N3G9|TM130_HUMAN Transmembrane protein 130 OS=Homo sapiens OX=9606 GN=TMEM130 PE=1 SV=1 && -	-
3283878	36930.8	18044	7871.57	11706.8	27487.4	9789.2	1.48962	0.000167752	0.00913934	ND2	NC_006853.1	4266	5307	+	1042	protein_coding	- && sp|Q6EMT0|NU2M_BOSIN NADH-ubiquinone oxidoreductase chain 2 OS=Bos indicus OX=9915 GN=MT-ND2 PE=3 SV=1 && -	-
3283879	166691	128847	36372.8	69376.6	147769	52874.7	1.4827	5.86515132999499e-05	0.00402755	COX1	NC_006853.1	5687	7231	+	1545	protein_coding	- && sp|Q6EMS9|COX1_BOSIN Cytochrome c oxidase subunit 1 OS=Bos indicus OX=9915 GN=MT-CO1 PE=3 SV=1 && -	-
3283882	53563.5	31518.6	12897.9	17630.1	42541	15264	1.47879	2.86292722245609e-05	0.00230795	ATP6	NC_006853.1	8290	8970	+	681	protein_coding	- && sp|P00847|ATP6_BOVIN ATP synthase subunit a OS=Bos taurus OX=9913 GN=MT-ATP6 PE=1 SV=1 && -	-
404163	205.082	337.651	105.973	91.0192	271.366	98.4961	1.45538	0.00114085	0.0378165	ST3GAL4	NC_037356.1	29698993	29739108	+	2302	protein_coding	ST3 beta-galactoside alpha-2%2C3-sialyltransferase 4%2C transcript variant X1 && sp|Q11206|SIA4C_HUMAN CMP-N-acetylneuraminate-beta-galactosamide-alpha-2,3-sialyltransferase 4 OS=Homo sapiens OX=9606 GN=ST3GAL4 PE=1 SV=1 && PF00777:Glycosyltransferase family 29 (sialyltransferase)	-
534043	439.814	1057.97	273.558	276.581	748.893	275.069	1.44072	0.00124624	0.0398434	CD109	NC_037336.1	13201883	13336581	+	4705	protein_coding	CD109 molecule && sp|Q6YHK3|CD109_HUMAN CD109 antigen OS=Homo sapiens OX=9606 GN=CD109 PE=1 SV=2 && PF01835:MG2 domain|PF07703:Alpha-2-macroglobulin bait region domain|PF07677:A-macroglobulin receptor binding domain|PF00207:Alpha-2-macroglobulin family|PF07678:A-macroglobulin TED domain|PF17791:Macroglobulin domain MG3	-
497024	642.425	1134.51	380.763	290.674	888.466	335.719	1.40107	0.00034738	0.0157192	NFE2L2	NC_037329.1	19617016	19649649	+	6975	protein_coding	NFE2 like bZIP transcription factor 2%2C transcript variant X1 && sp|Q5NUA6|NF2L2_BOVIN Nuclear factor erythroid 2-related factor 2 OS=Bos taurus OX=9913 GN=NFE2L2 PE=2 SV=2 && PF03131:bZIP Maf transcription factor	TF_bZIP
515219	1081	2671.94	686.976	761.625	1876.47	724.3	1.37147	0.0013939	0.0431069	MAFG	NC_037346.1	50967234	50976288	+	8386	protein_coding	MAF bZIP transcription factor G%2C transcript variant X2 && sp|A5PJV0|MAFG_BOVIN Transcription factor MafG OS=Bos taurus OX=9913 GN=MAFG PE=2 SV=1 && -	TF_bZIP
517022	1000.7	637.034	346.877	305.942	818.868	326.409	1.33011	0.00026182	0.0128032	USP44	NC_037332.1	25126563	25151506	-	2499	protein_coding	ubiquitin specific peptidase 44 && sp|D2HBJ8|UBP44_AILME Ubiquitin carboxyl-terminal hydrolase 44 OS=Ailuropoda melanoleuca OX=9646 GN=USP44 PE=3 SV=1 && PF00443:Ubiquitin carboxyl-terminal hydrolase|PF02148:Zn-finger in ubiquitin-hydrolases and other protein	-
3283884	8056.26	3862.72	1829.88	2946.67	5959.49	2388.28	1.31972	0.0013548	0.0422122	ND3	NC_006853.1	9823	10168	+	346	protein_coding	- && sp|P03898|NU3M_BOVIN NADH-ubiquinone oxidoreductase chain 3 OS=Bos taurus OX=9913 GN=MT-ND3 PE=1 SV=1 && -	-
3283883	60762.3	39021.1	15238.5	25146.5	49891.7	20192.5	1.30502	0.000340218	0.015522	COX3	NC_006853.1	8970	9750	+	781	protein_coding	- && sp|P00415|COX3_BOVIN Cytochrome c oxidase subunit 3 OS=Bos taurus OX=9913 GN=MT-CO3 PE=1 SV=2 && -	-
508861	530.001	749.584	312.99	207.289	639.793	260.139	1.29582	0.000822181	0.0300748	SAT1	NC_037357.1	119431931	119434979	-	1051	protein_coding	spermidine/spermine N1-acetyltransferase 1 && sp|Q3T0Q0|SAT1_BOVIN Diamine acetyltransferase 1 OS=Bos taurus OX=9913 GN=SAT1 PE=2 SV=1 && PF00583:Acetyltransferase (GNAT) family	-
518635	658.486	1289.83	412.186	390.502	974.156	401.344	1.27609	0.00127308	0.0403502	MFSD11	NC_037346.1	55014717	55043051	-	4807	protein_coding	major facilitator superfamily domain containing 11%2C transcript variant X2 && sp|Q4R495|MFS11_MACFA UNC93-like protein MFSD11 OS=Macaca fascicularis OX=9541 GN=MFSD11 PE=2 SV=1 && PF05978:Ion channel regulatory protein UNC-93	-
541283	1120.54	1510.42	566.832	519.103	1315.48	542.968	1.27504	8.04872768128298e-05	0.00514097	IFRD1	NC_037331.1	55863957	55887646	-	2248	protein_coding	interferon related developmental regulator 1 && sp|Q5S1U6|IFRD1_PIG Interferon-related developmental regulator 1 OS=Sus scrofa OX=9823 GN=IFRD1 PE=2 SV=1 && PF04836:Interferon-related protein conserved region|PF05004:Interferon-related developmental regulator (IFRD)	-
534386	434.873	715.819	207.017	273.645	575.346	240.331	1.25516	0.00160366	0.0475571	EPC1	NC_037340.1	33129770	33227587	+	4632	protein_coding	enhancer of polycomb homolog 1%2C transcript variant X3 && sp|Q9H2F5|EPC1_HUMAN Enhancer of polycomb homolog 1 OS=Homo sapiens OX=9606 GN=EPC1 PE=1 SV=1 && PF06752:Enhancer of Polycomb C-terminus	-
783536	487.996	866.636	304.364	266.598	677.316	285.481	1.24242	0.00157061	0.046912	SLC23A2	NC_037340.1	47205369	47348063	-	7483	protein_coding	solute carrier family 23 member 2%2C transcript variant X1 && sp|Q9UGH3|S23A2_HUMAN Solute carrier family 23 member 2 OS=Homo sapiens OX=9606 GN=SLC23A2 PE=1 SV=1 && PF00860:Permease family	-
614749	1527	2638.18	961.766	800.969	2082.59	881.367	1.23909	0.000581221	0.023485	AEN	NC_037348.1	19592098	19603621	+	3568	protein_coding	apoptosis enhancing nuclease%2C transcript variant X1 && sp|Q5REE2|AEN_PONAB Apoptosis-enhancing nuclease OS=Pongo abelii OX=9601 GN=AEN PE=2 SV=1 && PF00929:Exonuclease	-
404110	1928.51	3025.35	1023.38	1079.9	2476.93	1051.64	1.23468	0.000220912	0.0114289	ZFAND5	NC_037335.1	48589471	48599969	-	2299	protein_coding	zinc finger AN1-type containing 5%2C transcript variant X1 && sp|O76080|ZFAN5_HUMAN AN1-type zinc finger protein 5 OS=Homo sapiens OX=9606 GN=ZFAND5 PE=1 SV=1 && PF01428:AN1-like Zinc finger|PF01754:A20-like zinc finger	-
3283888	7219.87	5238.09	2064.01	3239.69	6228.98	2651.85	1.23229	0.000360662	0.0162318	ND6	NC_006853.1	13913	14440	-	528	protein_coding	- && sp|Q71PB7|NU6M_BOSIN NADH-ubiquinone oxidoreductase chain 6 OS=Bos indicus OX=9915 GN=MT-ND6 PE=3 SV=1 && PF00499:NADH-ubiquinone/plastoquinone oxidoreductase chain 6	-
784131	800.561	1105.24	422.66	390.502	952.902	406.581	1.22656	0.000262894	0.0128032	LOC784131	NC_037350.1	30101456	30103117	-	1662	pseudogene	- && sp|P68103|EF1A1_BOVIN Elongation factor 1-alpha 1 OS=Bos taurus OX=9913 GN=EEF1A1 PE=1 SV=1 && PF00009:Elongation factor Tu GTP binding domain|PF03143:Elongation factor Tu C-terminal domain|PF03144:Elongation factor Tu domain 2	-
512805	1063.71	1260.56	616.122	405.769	1162.14	510.946	1.18477	0.000687384	0.0261821	LOC512805	NC_037328.1	143846935	143850386	-	615	protein_coding	cystatin B (stefin B) && sp|P25417|CYTB_BOVIN Cystatin-B OS=Bos taurus OX=9913 GN=CSTB PE=1 SV=1 && PF00031:Cystatin domain	-
522917	904.337	1595.96	548.349	554.336	1250.15	551.342	1.17859	0.00136554	0.0424672	RIOK3	NC_037351.1	33143187	33165434	-	4312	protein_coding	RIO kinase 3 && sp|Q1RMT7|RIOK3_BOVIN Serine/threonine-protein kinase RIO3 OS=Bos taurus OX=9913 GN=RIOK3 PE=2 SV=1 && PF01163:RIO1 family	-
3283885	3623.53	2460.35	1054.8	1638.34	3041.94	1346.57	1.17639	0.000996736	0.034389	ND4L	NC_006853.1	10239	10535	+	297	protein_coding	- && sp|Q6EMS3|NU4LM_BOSIN NADH-ubiquinone oxidoreductase chain 4L OS=Bos indicus OX=9915 GN=MT-ND4L PE=3 SV=1 && -	-
782667	3689	7194.21	2323.4	2523.29	5441.61	2423.34	1.16637	0.00160188	0.0475571	TP53INP1	NC_037341.1	69395966	69412215	+	6995	protein_coding	tumor protein p53 inducible nuclear protein 1%2C transcript variant X3 && sp|Q96A56|T53I1_HUMAN Tumor protein p53-inducible nuclear protein 1 OS=Homo sapiens OX=9606 GN=TP53INP1 PE=1 SV=1 && PF14839:DOR family	-
493779	19640.9	33798.8	13674.8	10695	26719.9	12184.9	1.13269	0.00120008	0.0389927	RN18S1	NC_037354.1	6224662	6226184	-	1523	rRNA	18S ribosomal RNA && sp|Q5DU56|NLRC3_MOUSE Protein NLRC3 OS=Mus musculus OX=10090 GN=Nlrc3 PE=1 SV=2 && -	-
326583	4590.87	4655.08	2108.37	2128.09	4622.97	2118.23	1.12593	4.34201288467465e-05	0.00323268	UBE2D3	NC_037333.1	22014718	22044311	+	3616	protein_coding	ubiquitin conjugating enzyme E2 D3%2C transcript variant X3 && sp|P61077|UB2D3_HUMAN Ubiquitin-conjugating enzyme E2 D3 OS=Homo sapiens OX=9606 GN=UBE2D3 PE=1 SV=1 && PF00179:Ubiquitin-conjugating enzyme	-
781153	1207.02	862.134	475.03	476.823	1034.58	475.926	1.12243	0.000751066	0.0281557	ABHD17B	NC_037335.1	48108594	48157205	-	2648	protein_coding	abhydrolase domain containing 17B%2C depalmitoylase && sp|Q5VST6|AB17B_HUMAN Alpha/beta hydrolase domain-containing protein 17B OS=Homo sapiens OX=9606 GN=ABHD17B PE=1 SV=1 && PF12146:Serine aminopeptidase, S33	-
521706	576.947	810.361	338.867	297.721	693.654	318.294	1.12096	0.00147803	0.0447097	ITSN2	NC_037338.1	74806733	74932930	+	11310	protein_coding	intersectin 2%2C transcript variant X9 && sp|Q9Z0R6|ITSN2_MOUSE Intersectin-2 OS=Mus musculus OX=10090 GN=Itsn2 PE=1 SV=2 && PF12763:Cytoskeletal-regulatory complex EF hand|PF07653:Variant SH3 domain|PF14604:Variant SH3 domain|PF00018:SH3 domain	-
505640	1525.76	1589.21	819.442	621.866	1557.48	720.654	1.11172	0.000396111	0.0175419	PLTP	NC_037340.1	74655702	74666898	-	2413	protein_coding	phospholipid transfer protein%2C transcript variant X3 && sp|P55058|PLTP_HUMAN Phospholipid transfer protein OS=Homo sapiens OX=9606 GN=PLTP PE=1 SV=1 && PF02886:LBP / BPI / CETP family, C-terminal domain|PF01273:LBP / BPI / CETP family, N-terminal domain	-
781499	567.064	519.982	258.771	250.743	543.523	254.757	1.0943	0.00120216	0.0389927	LOC781499	NC_037331.1	16779764	16781321	+	1557	protein_coding	heterogeneous nuclear ribonucleoprotein A3-like && sp|P51991|ROA3_HUMAN Heterogeneous nuclear ribonucleoprotein A3 OS=Homo sapiens OX=9606 GN=HNRNPA3 PE=1 SV=2 && PF00076:RNA recognition motif. (a.k.a. RRM, RBD, or RNP domain)	-
3283886	29412	22363.7	10146.9	14223.1	25887.8	12185	1.08724	0.000635627	0.0249411	ND4	NC_006853.1	10529	11906	+	1378	protein_coding	- && sp|P03910|NU4M_BOVIN NADH-ubiquinone oxidoreductase chain 4 OS=Bos taurus OX=9913 GN=MT-ND4 PE=1 SV=1 && PF01059:NADH-ubiquinone oxidoreductase chain 4, amino terminus	-
281806	2449.86	2532.38	1418.31	1001.21	2491.12	1209.76	1.04203	0.000968762	0.0338273	LOC281806	NC_037356.1	45441917	45444788	+	787	protein_coding	glutathione S-transferase pi 1 && sp|P28801|GSTP1_BOVIN Glutathione S-transferase P OS=Bos taurus OX=9913 GN=GSTP1 PE=1 SV=2 && PF14497:Glutathione S-transferase, C-terminal domain	-

## Sheet: Down
gene_id	b_1_M_D5	b_1_G_M_D5	b_1_N_D5	b_1_G_N_D5	bM_D5	bN_D5	log2FoldChange	pvalue	padj	gene_name	gene_chr	gene_start	gene_end	gene_strand	gene_length	gene_biotype	gene_description	Family
538771	859.862	704.564	1466.99	1667.71	782.213	1567.35	-1.00072	0.00118749	0.0388202	KIF5C	NC_037329.1	47209453	47368943	-	7519	protein_coding	kinesin family member 5C%2C transcript variant X1 && sp|O60282|KIF5C_HUMAN Kinesin heavy chain isoform 5C OS=Homo sapiens OX=9606 GN=KIF5C PE=1 SV=1 && PF00225:Kinesin motor domain	-
518756	817.857	880.142	1450.35	1951.33	849	1700.84	-1.0031	0.00154811	0.0463234	RGMA	NC_037348.1	13981574	14031525	+	3267	protein_coding	repulsive guidance molecule BMP co-receptor a && sp|Q96B86|RGMA_HUMAN Repulsive guidance molecule A OS=Homo sapiens OX=9606 GN=RGMA PE=1 SV=3 && PF06535:Repulsive guidance molecule (RGM) N-terminus|PF06534:Repulsive guidance molecule (RGM) C-terminus	-
512562	2190.42	1971.88	3604.93	4742.98	2081.15	4173.95	-1.00363	0.000883408	0.0316783	MAGED1	NC_037357.1	89353739	89433444	+	3050	protein_coding	MAGE family member D1%2C transcript variant X1 && sp|Q6ITT4|MAGD1_PIG Melanoma-associated antigen D1 OS=Sus scrofa OX=9823 GN=MAGED1 PE=2 SV=1 && PF01454:MAGE family	-
508023	1079.77	1152.51	2444.77	2037.07	1116.14	2240.92	-1.00605	0.000698706	0.0264918	DOCK6	NC_037334.1	15628761	15676270	-	6885	protein_coding	dedicator of cytokinesis 6%2C transcript variant X1 && sp|Q8VDR9|DOCK6_MOUSE Dedicator of cytokinesis protein 6 OS=Mus musculus OX=10090 GN=Dock6 PE=1 SV=4 && PF06920:Dock homology region 2|PF14429:C2 domain in Dock180 and Zizimin proteins|PF11878:Domain of unknown function (DUF3398)	-
508204	710.374	697.811	1405.37	1434.58	704.093	1419.98	-1.01182	0.000640107	0.0249411	GREB1	NC_037338.1	86231561	86366120	-	14382	protein_coding	growth regulating estrogen receptor binding 1%2C transcript variant X3 && sp|Q4ZG55|GREB1_HUMAN Protein GREB1 OS=Homo sapiens OX=9606 GN=GREB1 PE=2 SV=1 && PF15782:Gene regulated by oestrogen in breast cancer	-
505941	1253.96	1069.23	2677.67	2025.91	1161.6	2351.79	-1.01657	0.00116628	0.0383743	RRBP1	NC_037340.1	37984310	38032515	-	5674	protein_coding	ribosome binding protein 1%2C transcript variant X2 && sp|Q99PL5|RRBP1_MOUSE Ribosome-binding protein 1 OS=Mus musculus OX=10090 GN=Rrbp1 PE=1 SV=2 && PF05104:Ribosome receptor lysine/proline rich region	-
522383	3811.31	3698.4	8309.64	7017.87	3754.86	7663.75	-1.02921	0.000256063	0.0125812	NES	NC_037330.1	14159893	14168905	+	5935	protein_coding	nestin && sp|P48681|NEST_HUMAN Nestin OS=Homo sapiens OX=9606 GN=NES PE=1 SV=2 && PF00038:Intermediate filament protein	-
510907	684.43	616.775	1560.02	1115.72	650.603	1337.87	-1.03894	0.00164091	0.0482312	ADAM19	NC_037334.1	69117990	69209902	-	10126	protein_coding	ADAM metallopeptidase domain 19%2C transcript variant X5 && sp|Q9H013|ADA19_HUMAN Disintegrin and metalloproteinase domain-containing protein 19 OS=Homo sapiens OX=9606 GN=ADAM19 PE=1 SV=3 && -	-
100125276	539.884	447.95	1111.48	930.744	493.917	1021.11	-1.04512	0.00127421	0.0403502	GNG4	NC_037355.1	8295600	8364883	-	4645	protein_coding	G protein subunit gamma 4%2C transcript variant X1 && sp|P50150|GBG4_HUMAN Guanine nucleotide-binding protein G(I)/G(S)/G(O) subunit gamma-4 OS=Homo sapiens OX=9606 GN=GNG4 PE=1 SV=1 && -	-
789892	1237.9	1404.63	2431.22	3093.48	1321.27	2762.35	-1.06478	0.000451701	0.0195536	BCR	NC_037344.1	71708903	71795710	-	6846	protein_coding	BCR activator of RhoGEF and GTPase%2C transcript variant X1 && sp|P11274|BCR_HUMAN Breakpoint cluster region protein OS=Homo sapiens OX=9606 GN=BCR PE=1 SV=2 && PF00620:RhoGAP domain|PF09036:Bcr-Abl oncoprotein oligomerisation domain|PF00621:RhoGEF domain	-
768070	2249.72	1749.03	4145.27	4346.02	1999.38	4245.64	-1.08536	0.000244824	0.0121367	TUBB3	NC_037345.1	14709021	14717352	+	1750	protein_coding	tubulin beta 3 class III && sp|Q2T9S0|TBB3_BOVIN Tubulin beta-3 chain OS=Bos taurus OX=9913 GN=TUBB3 PE=1 SV=1 && PF00091:Tubulin/FtsZ family, GTPase domain|PF03953:Tubulin C-terminal domain	-
516019	1619.65	1564.45	2607.43	4174.55	1592.05	3390.99	-1.0907	0.00112617	0.0375548	SEMA6A	NC_037334.1	37317025	37448265	+	6839	protein_coding	semaphorin 6A%2C transcript variant X1 && sp|Q9H2E6|SEM6A_HUMAN Semaphorin-6A OS=Homo sapiens OX=9606 GN=SEMA6A PE=1 SV=2 && PF01403:Sema domain|PF01437:Plexin repeat	-
505472	849.978	666.297	1480.54	1775.17	758.138	1627.85	-1.1001	0.000527443	0.0220082	PYGL	NC_037337.1	43742884	43797386	-	5209	protein_coding	glycogen phosphorylase L%2C transcript variant X2 && sp|Q0VCM4|PYGL_BOVIN Glycogen phosphorylase, liver form OS=Bos taurus OX=9913 GN=PYGL PE=2 SV=1 && -	-
508141	1153.89	866.636	1761.49	2624.88	1010.27	2193.18	-1.11654	0.00116692	0.0383743	KDM4B	NC_037334.1	19095470	19216553	-	5204	protein_coding	lysine demethylase 4B%2C transcript variant X1 && sp|O94953|KDM4B_HUMAN Lysine-specific demethylase 4B OS=Homo sapiens OX=9606 GN=KDM4B PE=1 SV=4 && -	-
282092	534.943	418.687	877.974	1196.17	476.815	1037.07	-1.11788	0.0011768	0.0385466	TIMP1	NC_037357.1	85939719	85943557	+	808	protein_coding	TIMP metallopeptidase inhibitor 1 && sp|P20414|TIMP1_BOVIN Metalloproteinase inhibitor 1 OS=Bos taurus OX=9913 GN=TIMP1 PE=1 SV=1 && PF00965:Tissue inhibitor of metalloproteinase	-
515914	901.866	1373.11	2128.7	2821.59	1137.49	2475.15	-1.12401	0.00109143	0.0368227	SESN3	NC_037342.1	15191004	15271904	+	9573	protein_coding	sestrin 3%2C transcript variant X1 && sp|P58005|SESN3_HUMAN Sestrin-3 OS=Homo sapiens OX=9606 GN=SESN3 PE=1 SV=2 && PF04636:PA26 p53-induced protein (sestrin)	-
516993	539.884	567.253	1414	1022.94	553.569	1218.47	-1.13879	0.000558583	0.0227921	NYNRIN	NC_037337.1	20755336	20776156	-	7950	protein_coding	NYN domain and retroviral integrase containing && sp|Q9P2P1|NYNRI_HUMAN Protein NYNRIN OS=Homo sapiens OX=9606 GN=NYNRIN PE=2 SV=3 && -	-
535746	1295.97	992.693	3033.78	2018.86	1144.33	2526.32	-1.14101	0.000824669	0.0300995	SEPTIN11	NC_037333.1	91737395	91876722	+	6653	protein_coding	septin 11%2C transcript variant X4 && sp|A2VE99|SEP11_BOVIN Septin-11 OS=Bos taurus OX=9913 GN=SEPTIN11 PE=2 SV=1 && PF00735:Septin	-
618809	258.206	225.1	489.201	579.587	241.653	534.394	-1.14174	0.00123704	0.0396594	VAT1L	NC_037345.1	5004870	5169822	+	2622	protein_coding	vesicle amine transport 1 like && sp|Q9HCJ6|VAT1L_HUMAN Synaptic vesicle membrane protein VAT-1 homolog-like OS=Homo sapiens OX=9606 GN=VAT1L PE=1 SV=2 && PF08240:Alcohol dehydrogenase GroES-like domain|PF13602:Zinc-binding dehydrogenase	-
536020	1566.53	1258.31	2739.28	3519.8	1412.42	3129.54	-1.1466	0.000229768	0.011719	CACHD1	NC_037330.1	80788190	81022968	-	5988	protein_coding	cache domain containing 1 && sp|Q5VU97|CAHD1_HUMAN VWFA and cache domain-containing protein 1 OS=Homo sapiens OX=9606 GN=CACHD1 PE=2 SV=2 && PF08399:VWA N-terminal	-
618620	392.868	312.89	667.876	906.081	352.879	786.979	-1.15345	0.00110113	0.0370173	SLC29A4	NC_037352.1	38971779	38995240	-	2907	protein_coding	solute carrier family 29 member 4%2C transcript variant X1 && sp|Q7RTT9|S29A4_HUMAN Equilibrative nucleoside transporter 4 OS=Homo sapiens OX=9606 GN=SLC29A4 PE=1 SV=1 && PF01733:Nucleoside transporter	-
530939	171.725	204.841	402.328	435.13	188.283	418.729	-1.15812	0.00165254	0.0484015	IGSF3	NC_037330.1	26640604	26701306	+	3603	protein_coding	immunoglobulin superfamily member 3 && sp|O75054|IGSF3_HUMAN Immunoglobulin superfamily member 3 OS=Homo sapiens OX=9606 GN=IGSF3 PE=2 SV=3 && PF13927:Immunoglobulin domain|PF07686:Immunoglobulin V-set domain	-
281903	285.385	360.161	636.454	815.649	322.773	726.052	-1.17391	0.00082087	0.0300748	LOXL1	NC_037348.1	34663150	34687411	-	2504	protein_coding	lysyl oxidase like 1 && sp|Q95L39|LOXL1_BOVIN Lysyl oxidase homolog 1 OS=Bos taurus OX=9913 GN=LOXL1 PE=1 SV=1 && PF01186:Lysyl oxidase	-
508632	815.386	925.163	2441.08	1563.18	870.274	2002.13	-1.20289	0.000422741	0.0185237	COL4A2	NC_037339.1	84996172	85157766	+	8212	protein_coding	collagen type IV alpha 2 chain%2C transcript variant X2 && sp|Q7SIB3|CO4A2_BOVIN Collagen alpha-2(IV) chain (Fragment) OS=Bos taurus OX=9913 GN=COL4A2 PE=1 SV=1 && -	-
517052	1036.53	949.924	2750.98	1830.95	993.226	2290.97	-1.20513	0.000266525	0.0129421	GOLM1	NC_037335.1	79260862	79321394	-	4792	protein_coding	golgi membrane protein 1%2C transcript variant X3 && sp|Q8NBJ4|GOLM1_HUMAN Golgi membrane protein 1 OS=Homo sapiens OX=9606 GN=GOLM1 PE=1 SV=1 && -	-
505580	565.829	659.544	1255.66	1584.32	612.686	1419.99	-1.21453	0.000137949	0.00773961	NECTIN2	NC_037345.1	52582150	52615253	+	3636	protein_coding	nectin cell adhesion molecule 2%2C transcript variant X1 && sp|Q92692|NECT2_HUMAN Nectin-2 OS=Homo sapiens OX=9606 GN=NECTIN2 PE=1 SV=1 && PF07686:Immunoglobulin V-set domain|PF08205:CD80-like C2-set immunoglobulin domain	-
282887	573.241	510.978	1627.79	923.11	542.109	1275.45	-1.23315	0.000956884	0.0335711	MMP15	NC_037345.1	25939947	25960720	+	3903	protein_coding	matrix metallopeptidase 15%2C transcript variant X1 && sp|P51511|MMP15_HUMAN Matrix metalloproteinase-15 OS=Homo sapiens OX=9606 GN=MMP15 PE=1 SV=1 && -	-
539895	324.919	213.845	686.36	593.093	269.382	639.726	-1.2397	0.000834668	0.0303977	NHS	NC_037357.1	125750192	126095520	-	8948	protein_coding	NHS actin remodeling regulator%2C transcript variant X1 && sp|Q6T4R5|NHS_HUMAN Nance-Horan syndrome protein OS=Homo sapiens OX=9606 GN=NHS PE=1 SV=2 && PF15273:NHS-like	-
444872	1161.31	1274.07	3031.94	2769.92	1217.69	2900.93	-1.25305	1.30923316017401e-05	0.00127001	HSPG2	NC_037329.1	130867527	130977472	+	14575	protein_coding	heparan sulfate proteoglycan 2%2C transcript variant X1 && sp|P98160|PGBM_HUMAN Basement membrane-specific heparan sulfate proteoglycan core protein OS=Homo sapiens OX=9606 GN=HSPG2 PE=1 SV=4 && -	-
535222	164.313	164.323	413.418	369.949	164.318	391.683	-1.25315	0.000755955	0.0282116	EFEMP2	NC_037356.1	43984835	43992177	-	2125	protein_coding	EGF containing fibulin extracellular matrix protein 2 && sp|O95967|FBLN4_HUMAN EGF-containing fibulin-like extracellular matrix protein 2 OS=Homo sapiens OX=9606 GN=EFEMP2 PE=1 SV=3 && PF12662:Complement Clr-like EGF-like|PF07645:Calcium-binding EGF domain	-
522967	218.672	213.845	642.615	395.199	216.259	518.907	-1.26211	0.00142575	0.0437378	MYO1D	NC_037346.1	17330824	17691005	+	5249	protein_coding	myosin ID && sp|Q17R14|MYO1D_BOVIN Unconventional myosin-Id OS=Bos taurus OX=9913 GN=MYO1D PE=2 SV=1 && PF00063:Myosin head (motor domain)|PF06017:Unconventional myosin tail, actin- and lipid-binding	-
104968470	336.038	391.675	623.515	1119.83	363.856	871.672	-1.26256	0.00123621	0.0396594	FAM53B	NC_037353.1	44228181	44341863	-	5734	protein_coding	family with sequence similarity 53 member B%2C transcript variant X2 && sp|Q8BGR5|FA53B_MOUSE Protein FAM53B OS=Mus musculus OX=10090 GN=Fam53b PE=1 SV=1 && -	-
505818	180.373	326.396	654.938	555.51	253.384	605.224	-1.26652	0.00165045	0.0484015	PPP1R13L	NC_037345.1	53005623	53022682	-	4609	protein_coding	protein phosphatase 1 regulatory subunit 13 like%2C transcript variant X3 && sp|Q8WUF5|IASPP_HUMAN RelA-associated inhibitor OS=Homo sapiens OX=9606 GN=PPP1R13L PE=1 SV=4 && PF14604:Variant SH3 domain|PF12796:Ankyrin repeats (3 copies)	-
537290	300.21	218.347	608.112	645.942	259.279	627.027	-1.26709	0.00037005	0.0165645	TWSG1	NC_037351.1	41546086	41567761	+	4076	protein_coding	twisted gastrulation BMP signaling modulator 1%2C transcript variant X2 && sp|Q9GZX9|TWSG1_HUMAN Twisted gastrulation protein homolog 1 OS=Homo sapiens OX=9606 GN=TWSG1 PE=1 SV=1 && PF04668:Twisted gastrulation (Tsg) protein conserved region	-
519929	439.814	254.363	919.254	763.386	347.089	841.32	-1.26957	0.000885092	0.0316783	RIMS3	NC_037330.1	105531072	105573195	+	7090	protein_coding	regulating synaptic membrane exocytosis 3 && sp|Q9UJD0|RIMS3_HUMAN Regulating synaptic membrane exocytosis protein 3 OS=Homo sapiens OX=9606 GN=RIMS3 PE=1 SV=1 && -	-
533851	642.425	513.229	1826.19	983.007	577.827	1404.6	-1.27945	0.000934189	0.0330087	PDLIM7	NC_037334.1	38975500	38995593	-	2276	protein_coding	PDZ and LIM domain 7%2C transcript variant X2 && sp|Q9NR12|PDLI7_HUMAN PDZ and LIM domain protein 7 OS=Homo sapiens OX=9606 GN=PDLIM7 PE=1 SV=1 && PF00412:LIM domain|PF00595:PDZ domain	-
540588	256.97	258.865	664.179	588.982	257.918	626.581	-1.28073	0.000156212	0.00861865	MAML3	NC_037344.1	17560715	18020917	+	109895	protein_coding	mastermind like transcriptional coactivator 3%2C transcript variant X3 && sp|Q96JK9|MAML3_HUMAN Mastermind-like protein 3 OS=Homo sapiens OX=9606 GN=MAML3 PE=1 SV=4 && -	-
512652	224.849	272.371	626.596	584.284	248.61	605.44	-1.28875	0.00019463	0.010275	SSH2	NC_037346.1	20877457	21124117	-	14668	protein_coding	slingshot protein phosphatase 2%2C transcript variant X1 && sp|Q76I76|SSH2_HUMAN Protein phosphatase Slingshot homolog 2 OS=Homo sapiens OX=9606 GN=SSH2 PE=1 SV=1 && PF00782:Dual specificity phosphatase, catalytic domain|PF08766:DEK C terminal domain	-
514588	643.661	596.516	1562.49	1492.13	620.088	1527.31	-1.29942	1.37405850456239e-05	0.00131902	FBLN1	NC_037332.1	115888336	115968168	+	2867	protein_coding	fibulin 1 && sp|P23142|FBLN1_HUMAN Fibulin-1 OS=Homo sapiens OX=9606 GN=FBLN1 PE=1 SV=4 && PF07645:Calcium-binding EGF domain|PF12662:Complement Clr-like EGF-like	-
281407	181.609	207.092	565.6	391.089	194.351	478.344	-1.30255	0.000743874	0.0279491	PLAT	NC_037354.1	37053712	37077724	-	2475	protein_coding	plasminogen activator%2C tissue type && sp|Q28198|TPA_BOVIN Tissue-type plasminogen activator OS=Bos taurus OX=9913 GN=PLAT PE=2 SV=1 && PF00089:Trypsin|PF00008:EGF-like domain|PF00051:Kringle domain|PF00039:Fibronectin type I domain	-
524741	301.446	270.12	709.772	703.49	285.783	706.631	-1.3035	8.25426998818959e-05	0.00523201	PRELID2	NC_037334.1	56437260	57021261	-	19376	protein_coding	PRELI domain containing 2%2C transcript variant X3 && sp|Q8N945|PRLD2_HUMAN PRELI domain-containing protein 2 OS=Homo sapiens OX=9606 GN=PRELID2 PE=2 SV=1 && PF04707:PRELI-like family	-
509992	214.965	213.845	662.331	400.484	214.405	531.408	-1.30923	0.00100012	0.034389	ZNF608	NC_037334.1	29016570	29125945	+	7967	protein_coding	zinc finger protein 608%2C transcript variant X1 && sp|Q56A10|ZN608_MOUSE Zinc finger protein 608 OS=Mus musculus OX=10090 GN=Znf608 PE=1 SV=1 && -	-
100125267	475.642	317.392	674.654	1301.28	396.517	987.967	-1.31289	0.00169746	0.0494963	LIPA	NC_037353.1	10952398	11081825	-	2645	protein_coding	lipase A%2C lysosomal acid type%2C transcript variant X1 && sp|Q4R4S5|LICH_MACFA Lysosomal acid lipase/cholesteryl ester hydrolase OS=Macaca fascicularis OX=9541 GN=LIPA PE=2 SV=1 && PF00561:alpha/beta hydrolase fold	-
100139818	379.278	468.209	1050.49	1062.87	423.743	1056.68	-1.32185	3.61805969069387e-05	0.00278172	EFNB2	NC_037339.1	82239359	82289213	-	4657	protein_coding	ephrin B2 && sp|P52799|EFNB2_HUMAN Ephrin-B2 OS=Homo sapiens OX=9606 GN=EFNB2 PE=1 SV=1 && -	-
525795	1975.46	2320.78	6353.45	4424.71	2148.12	5389.08	-1.32751	2.876770759524e-05	0.00230795	AGRN	NC_037343.1	51422630	51461881	-	14510	protein_coding	agrin%2C transcript variant X1 && sp|P25304|AGRIN_RAT Agrin OS=Rattus norvegicus OX=10116 GN=Agrn PE=1 SV=2 && PF00008:EGF-like domain|PF00053:Laminin EGF domain|PF00050:Kazal-type serine protease inhibitor domain|PF07648:Kazal-type serine protease inhibitor domain|PF00054:Laminin G domain|PF01390:SEA domain	-
767864	186.55	123.805	359.815	428.084	155.178	393.949	-1.33283	0.0009714	0.0338273	IL10RB	NC_037328.1	2257124	2314086	-	28936	protein_coding	interleukin 10 receptor subunit beta%2C transcript variant X1 && sp|O02751|CFDP2_BOVIN Craniofacial development protein 2 OS=Bos taurus OX=9913 GN=CFDP2 PE=1 SV=2 && -	-
281555	1064.94	1001.7	2579.7	2652.47	1033.32	2616.09	-1.33959	2.79590592061356e-06	0.000383732	TUBB2B	NC_037350.1	50489642	50492431	+	1434	protein_coding	tubulin%2C beta 2B class IIb && sp|Q6B856|TBB2B_BOVIN Tubulin beta-2B chain OS=Bos taurus OX=9913 GN=TUBB2B PE=1 SV=2 && PF03953:Tubulin C-terminal domain|PF00091:Tubulin/FtsZ family, GTPase domain	-
526460	395.339	312.89	699.915	1108.67	354.114	904.293	-1.34919	0.000302176	0.0140839	TSPAN13	NC_037331.1	25245149	25283286	+	1771	protein_coding	tetraspanin 13 && sp|Q3ZBV0|TSN13_BOVIN Tetraspanin-13 OS=Bos taurus OX=9913 GN=TSPAN13 PE=2 SV=1 && PF00335:Tetraspanin family	-
523780	684.43	488.468	1556.94	1440.45	586.449	1498.7	-1.34966	3.5522346665315e-05	0.00275663	HS2ST1	NC_037330.1	56956608	57144975	-	32300	protein_coding	heparan sulfate 2-O-sulfotransferase 1%2C transcript variant X7 && sp|Q7LGA3|HS2ST_HUMAN Heparan sulfate 2-O-sulfotransferase 1 OS=Homo sapiens OX=9606 GN=HS2ST1 PE=1 SV=1 && -	-
513155	292.798	409.683	666.644	1119.83	351.24	893.237	-1.35125	0.000568522	0.0231408	MMD	NC_037346.1	5561001	5642425	-	24105	protein_coding	monocyte to macrophage differentiation associated%2C transcript variant X5 && sp|Q15546|PAQRB_HUMAN Monocyte to macrophage differentiation factor OS=Homo sapiens OX=9606 GN=MMD PE=1 SV=2 && PF03006:Haemolysin-III related	-
509346	149.487	162.072	491.665	305.355	155.78	398.51	-1.35712	0.00109115	0.0368227	MPP2	NC_037346.1	43762888	43795255	-	7641	protein_coding	MAGUK p55 scaffold protein 2%2C transcript variant X3 && sp|D3ZAA9|MPP2_RAT MAGUK p55 subfamily member 2 OS=Rattus norvegicus OX=10116 GN=Mpp2 PE=1 SV=2 && -	-
531367	686.901	792.353	1701.73	2088.16	739.627	1894.94	-1.35882	1.07467572468561e-05	0.00108164	NXN	NC_037346.1	21889158	22053103	+	2819	protein_coding	nucleoredoxin && sp|A6QLU8|NXN_BOVIN Nucleoredoxin OS=Bos taurus OX=9913 GN=NXN PE=2 SV=1 && PF13905:Thioredoxin-like|PF13848:Thioredoxin-like domain	-
540023	148.252	148.566	364.128	398.135	148.409	381.132	-1.36082	0.000299284	0.0140839	BCORL1	NC_037357.1	13977408	14037966	+	8577	protein_coding	BCL6 corepressor like 1%2C transcript variant X2 && sp|Q5H9F3|BCORL_HUMAN BCL-6 corepressor-like protein 1 OS=Homo sapiens OX=9606 GN=BCORL1 PE=1 SV=1 && PF16553:BCORL-PCGF1-binding domain|PF12796:Ankyrin repeats (3 copies)	-
515860	2742.66	2840.77	8431.01	5941.5	2791.71	7186.25	-1.36418	9.4039657009132e-06	0.000982212	PXDN	NC_037335.1	112102926	112167795	+	6270	protein_coding	peroxidasin%2C transcript variant X1 && sp|Q92626|PXDN_HUMAN Peroxidasin homolog OS=Homo sapiens OX=9606 GN=PXDN PE=1 SV=2 && PF07679:Immunoglobulin I-set domain|PF03098:Animal haem peroxidase|PF00093:von Willebrand factor type C domain|PF13855:Leucine rich repeat	-
282661	534.943	389.424	1226.7	1160.93	462.183	1193.82	-1.36442	3.44930389965537e-05	0.00268932	CD47	NC_037328.1	52710243	52777180	-	4948	protein_coding	CD47 molecule%2C transcript variant X1 && sp|Q9N0K1|CD47_BOVIN Leukocyte surface antigen CD47 OS=Bos taurus OX=9913 GN=CD47 PE=2 SV=1 && PF04549:CD47 transmembrane region|PF08204:CD47 immunoglobulin-like domain	-
101906526	122.308	101.295	236.591	342.937	111.802	289.764	-1.36781	0.0016224	0.0479416	LOC101906526	NC_037333.1	71168824	71200916	-	16092	lncRNA	uncharacterized LOC101906526%2C transcript variant X1 && - && -	-
785924	198.905	162.072	616.738	328.256	180.489	472.497	-1.3839	0.00144987	0.0441797	ROR2	NC_037335.1	85905286	86141522	+	4166	protein_coding	receptor tyrosine kinase like orphan receptor 2 && sp|Q01974|ROR2_HUMAN Tyrosine-protein kinase transmembrane receptor ROR2 OS=Homo sapiens OX=9606 GN=ROR2 PE=1 SV=2 && PF01392:Fz domain|PF07679:Immunoglobulin I-set domain|PF07714:Protein tyrosine kinase|PF00051:Kringle domain	-
445416	148.252	146.315	317.303	452.747	147.284	385.025	-1.38609	0.000539191	0.0222192	FZD4	NC_037356.1	8618154	8623002	+	2687	protein_coding	frizzled class receptor 4 && sp|Q9ULV1|FZD4_HUMAN Frizzled-4 OS=Homo sapiens OX=9606 GN=FZD4 PE=1 SV=2 && PF01392:Fz domain|PF01534:Frizzled/Smoothened family membrane region	-
512019	165.548	168.825	573.61	307.116	167.187	440.363	-1.39752	0.00125927	0.0400625	ANGPTL2	NC_037338.1	97835686	97871650	-	3418	protein_coding	angiopoietin like 2%2C transcript variant X1 && sp|Q9UKU9|ANGL2_HUMAN Angiopoietin-related protein 2 OS=Homo sapiens OX=9606 GN=ANGPTL2 PE=1 SV=1 && PF00147:Fibrinogen beta and gamma chains, C-terminal globular domain	-
783538	119.837	114.801	232.894	386.391	117.319	309.643	-1.39903	0.0015899	0.0474031	ARID5B	NC_037355.1	17916558	18109437	+	7582	protein_coding	AT-rich interaction domain 5B%2C transcript variant X1 && sp|E1BLP6|ARI5B_BOVIN AT-rich interactive domain-containing protein 5B OS=Bos taurus OX=9913 GN=ARID5B PE=3 SV=1 && PF01388:ARID/BRIGHT DNA binding domain	ARID
531092	617.717	567.253	2061.54	1070.5	592.485	1566.02	-1.40147	0.000277316	0.0133415	MMP25	NC_037352.1	2476645	2488442	+	4154	protein_coding	matrix metallopeptidase 25%2C transcript variant X1 && sp|Q9NPA2|MMP25_HUMAN Matrix metalloproteinase-25 OS=Homo sapiens OX=9606 GN=MMP25 PE=1 SV=1 && -	-
514467	662.192	641.536	2131.17	1341.21	651.864	1736.19	-1.41293	4.37789259225068e-05	0.00323268	SALL1	NC_037345.1	19544924	19561433	-	12824	protein_coding	spalt like transcription factor 1%2C transcript variant X1 && sp|Q9NSC2|SALL1_HUMAN Sal-like protein 1 OS=Homo sapiens OX=9606 GN=SALL1 PE=1 SV=2 && -	zf-C2H2
534450	339.744	288.128	893.377	795.684	313.936	844.53	-1.42417	1.64217625941758e-05	0.00146622	LRP5	NC_037356.1	45803314	45927823	+	5201	protein_coding	LDL receptor related protein 5%2C transcript variant X1 && sp|O75197|LRP5_HUMAN Low-density lipoprotein receptor-related protein 5 OS=Homo sapiens OX=9606 GN=LRP5 PE=1 SV=2 && PF00058:Low-density lipoprotein receptor repeat class B|PF00057:Low-density lipoprotein receptor domain class A|PF14670:Coagulation Factor Xa inhibitory site	-
101907523	235.968	211.594	833.613	371.123	223.781	602.368	-1.42665	0.0015444	0.0462956	LOC101907523	NC_037346.1	58528627	58690313	+	17956	lncRNA	uncharacterized LOC101907523%2C transcript variant X2 && sp|P11369|LORF2_MOUSE LINE-1 retrotransposable element ORF2 protein OS=Mus musculus OX=10090 GN=Pol PE=1 SV=2 && -	-
512451	158.135	186.833	424.508	507.946	172.484	466.227	-1.43965	0.000106118	0.00636207	ZHX3	NC_037340.1	69827307	69940512	-	26863	protein_coding	zinc fingers and homeoboxes 3%2C transcript variant X6 && sp|Q9H4I2|ZHX3_HUMAN Zinc fingers and homeoboxes protein 3 OS=Homo sapiens OX=9606 GN=ZHX3 PE=1 SV=3 && -	Homeobox
618138	3701.36	2305.03	8657.75	7713.14	3003.19	8185.44	-1.44549	1.26568915967565e-05	0.00123643	PEG10	NC_037331.1	12063954	12076659	+	6509	protein_coding	paternally expressed 10%2C transcript variant 2 && sp|Q86TG7|PEG10_HUMAN Retrotransposon-derived protein PEG10 OS=Homo sapiens OX=9606 GN=PEG10 PE=1 SV=2 && PF03732:Retrotransposon gag protein	-
529049	487.996	549.245	1723.29	1101.04	518.621	1412.17	-1.44648	3.72756597765169e-05	0.00283962	MRC2	NC_037346.1	47043142	47103169	+	6453	protein_coding	mannose receptor C type 2%2C transcript variant 1 && sp|Q9UBG0|MRC2_HUMAN C-type mannose receptor 2 OS=Homo sapiens OX=9606 GN=MRC2 PE=1 SV=2 && -	-
522767	491.703	675.301	1694.95	1478.62	583.502	1586.79	-1.44707	8.92877049900438e-06	0.000956056	NTN1	NC_037346.1	28447277	28652556	+	5464	protein_coding	netrin 1%2C transcript variant X1 && sp|O95631|NET1_HUMAN Netrin-1 OS=Homo sapiens OX=9606 GN=NTN1 PE=1 SV=2 && -	-
617472	290.327	198.088	803.423	537.894	244.208	670.658	-1.4501	0.000222313	0.0114657	CATSPERD	NC_037334.1	18552688	18590378	-	6663	protein_coding	cation channel sperm associated auxiliary subunit delta%2C transcript variant X9 && sp|E1B9E5|CTSRD_BOVIN Cation channel sperm-associated protein subunit delta OS=Bos taurus OX=9913 GN=CATSPERD PE=3 SV=1 && PF15020:Cation channel sperm-associated protein subunit delta	-
537376	180.373	184.582	598.254	409.293	182.478	503.774	-1.46555	0.000140526	0.00785763	RYR2	NC_037355.1	9691348	10518983	+	16365	protein_coding	ryanodine receptor 2%2C transcript variant X7 && sp|Q92736|RYR2_HUMAN Ryanodine receptor 2 OS=Homo sapiens OX=9606 GN=RYR2 PE=1 SV=3 && PF13833:EF-hand domain pair|PF08454:RyR and IP3R Homology associated|PF00622:SPRY domain|PF08709:Inositol 1,4,5-trisphosphate/ryanodine receptor|PF00520:Ion transport protein|PF02815:MIR domain|PF01365:RIH domain|PF06459:Ryanodine Receptor TM 4-6|PF02026:RyR doma…	-
539548	336.038	252.112	1067.74	561.383	294.075	814.561	-1.46558	0.000405313	0.0179017	CNTFR	NC_037335.1	75920612	75958561	-	2160	protein_coding	ciliary neurotrophic factor receptor%2C transcript variant X4 && sp|P26992|CNTFR_HUMAN Ciliary neurotrophic factor receptor subunit alpha OS=Homo sapiens OX=9606 GN=CNTFR PE=1 SV=2 && -	-
282073	107.483	132.809	434.982	226.667	120.146	330.825	-1.46688	0.00169885	0.0494963	ST6GAL1	NC_037328.1	80194846	80239514	-	4568	protein_coding	ST6 beta-galactoside alpha-2%2C6-sialyltransferase 1%2C transcript variant X1 && sp|P15907|SIAT1_HUMAN Beta-galactoside alpha-2,6-sialyltransferase 1 OS=Homo sapiens OX=9606 GN=ST6GAL1 PE=1 SV=1 && -	-
534075	1336.74	677.552	2186.62	3392.96	1007.15	2789.79	-1.4669	0.000280238	0.0133733	EGLN1	NC_037355.1	4087440	4150653	-	4148	protein_coding	egl-9 family hypoxia inducible factor 1%2C transcript variant X1 && sp|Q91YE3|EGLN1_MOUSE Egl nine homolog 1 OS=Mus musculus OX=10090 GN=Egln1 PE=1 SV=2 && PF13640:2OG-Fe(II) oxygenase superfamily|PF01753:MYND finger	-
282194	311.329	299.383	1192.81	499.137	305.356	845.975	-1.46954	0.00100017	0.034389	COL6A2	NC_037328.1	145807107	145838162	+	5755	protein_coding	collagen type VI alpha 2 chain%2C transcript variant X1 && sp|Q02788|CO6A2_MOUSE Collagen alpha-2(VI) chain OS=Mus musculus OX=10090 GN=Col6a2 PE=1 SV=3 && PF00092:von Willebrand factor type A domain|PF01391:Collagen triple helix repeat (20 copies)	-
537808	139.604	130.558	261.236	489.155	135.081	375.195	-1.47223	0.00102222	0.03493	NRXN2	NC_037356.1	42854864	42958700	-	7316	protein_coding	neurexin 2 && sp|Q63374|NRX2A_RAT Neurexin-2 OS=Rattus norvegicus OX=10116 GN=Nrxn2 PE=1 SV=3 && PF01034:Syndecan domain|PF02210:Laminin G domain	-
786369	151.958	173.327	568.064	334.128	162.643	451.096	-1.47491	0.000431638	0.0188637	IGLON5	NC_037345.1	57390098	57404602	+	1060	protein_coding	IgLON family member 5 && sp|Q8HW98|IGLO5_MOUSE IgLON family member 5 OS=Mus musculus OX=10090 GN=Iglon5 PE=2 SV=2 && PF13927:Immunoglobulin domain|PF00047:Immunoglobulin domain	-
509796	305.152	364.663	799.726	1065.8	334.907	932.766	-1.48111	1.66697014305943e-05	0.00148039	DPYSL3	NC_037334.1	58593494	58710806	-	5510	protein_coding	dihydropyrimidinase like 3%2C transcript variant X1 && sp|Q14195|DPYL3_HUMAN Dihydropyrimidinase-related protein 3 OS=Homo sapiens OX=9606 GN=DPYSL3 PE=1 SV=1 && PF01979:Amidohydrolase family	-
618198	268.089	254.363	880.438	590.156	261.226	735.297	-1.49185	4.63810192613139e-05	0.00334891	SDC3	NC_037329.1	122667127	122702779	+	2284	protein_coding	syndecan 3 && sp|O75056|SDC3_HUMAN Syndecan-3 OS=Homo sapiens OX=9606 GN=SDC3 PE=1 SV=2 && PF01034:Syndecan domain	-
100299286	492.938	598.767	2237.14	840.9	545.852	1539.02	-1.49666	0.000975068	0.0338765	SH3PXD2A	NC_037353.1	24161306	24410593	-	11571	protein_coding	SH3 and PX domains 2A%2C transcript variant X1 && sp|Q5TCZ1|SPD2A_HUMAN SH3 and PX domain-containing protein 2A OS=Homo sapiens OX=9606 GN=SH3PXD2A PE=1 SV=1 && -	-
530484	672.076	231.853	1147.22	1437.52	451.965	1292.37	-1.50843	0.0012756	0.0403502	ABHD18	NC_037344.1	29693852	29733153	-	4852	protein_coding	abhydrolase domain containing 18%2C transcript variant X5 && sp|Q8C1A9|ABD18_MOUSE Protein ABHD18 OS=Mus musculus OX=10090 GN=Abhd18 PE=2 SV=1 && PF09752:Abhydrolase domain containing 18	-
101902363	116.131	110.299	365.976	279.517	113.215	322.747	-1.50933	0.000237979	0.0120491	LOC101902363	NC_037357.1	4872730	4892239	+	16340	lncRNA	uncharacterized LOC101902363%2C transcript variant X2 && sp|P11369|LORF2_MOUSE LINE-1 retrotransposable element ORF2 protein OS=Mus musculus OX=10090 GN=Pol PE=1 SV=2 && -	-
281942	468.229	272.371	1038.17	1084.01	370.3	1061.09	-1.51109	4.18484972777185e-05	0.0031447	CALCOCO2	NC_037346.1	37678759	37702394	-	2915	protein_coding	calcium binding and coiled-coil domain 2%2C transcript variant X2 && sp|O18737|CACO2_BOVIN Calcium-binding and coiled-coil domain-containing protein 2 OS=Bos taurus OX=9913 GN=CALCOCO2 PE=2 SV=1 && -	-
536818	763.498	537.99	2320.93	1413.44	650.744	1867.19	-1.51777	4.27523686915955e-05	0.00319815	SLC7A8	NC_037337.1	21684152	21737239	+	3897	protein_coding	solute carrier family 7 member 8%2C transcript variant X1 && sp|Q9N1Q4|LAT2_RABIT Large neutral amino acids transporter small subunit 2 OS=Oryctolagus cuniculus OX=9986 GN=SLC7A8 PE=1 SV=1 && PF13520:Amino acid permease	-
535077	515.176	459.205	1673.39	1130.4	487.19	1401.89	-1.52328	8.5233042294728e-06	0.000919133	GSN	NC_037335.1	110672965	110733958	+	4169	protein_coding	gelsolin%2C transcript variant X6 && sp|Q3SX14|GELS_BOVIN Gelsolin OS=Bos taurus OX=9913 GN=GSN PE=2 SV=1 && PF00626:Gelsolin repeat	-
132345345	237.203	150.817	621.667	504.422	194.01	563.045	-1.52632	9.42042719345237e-05	0.0058375	P3H3	NC_037332.1	103610117	103623486	-	2617	protein_coding	prolyl 3-hydroxylase 3 && sp|Q8IVL6|P3H3_HUMAN Prolyl 3-hydroxylase 3 OS=Homo sapiens OX=9606 GN=P3H3 PE=1 SV=1 && PF13640:2OG-Fe(II) oxygenase superfamily	-
524002	88.9512	65.2791	258.155	192.021	77.1152	225.088	-1.53276	0.00104761	0.0356509	SEMA4G	NC_037353.1	21809162	21822830	+	4340	protein_coding	semaphorin 4G%2C transcript variant X1 && sp|Q9NTN9|SEM4G_HUMAN Semaphorin-4G OS=Homo sapiens OX=9606 GN=SEMA4G PE=1 SV=1 && PF01403:Sema domain|PF01437:Plexin repeat	-
540722	91.4221	74.2831	287.113	195.544	82.8526	241.329	-1.53412	0.000911218	0.0324038	ADAMTS6	NC_037347.1	14055308	14485041	+	11956	protein_coding	ADAM metallopeptidase with thrombospondin type 1 motif 6 && sp|Q9UKP5|ATS6_HUMAN A disintegrin and metalloproteinase with thrombospondin motifs 6 OS=Homo sapiens OX=9606 GN=ADAMTS6 PE=2 SV=2 && -	-
540776	66.7134	58.5261	168.201	196.132	62.6198	182.166	-1.53444	0.00132991	0.0416854	EFNA3	NC_037330.1	15512387	15521157	-	1790	protein_coding	ephrin A3 && sp|P52797|EFNA3_HUMAN Ephrin-A3 OS=Homo sapiens OX=9606 GN=EFNA3 PE=1 SV=1 && PF00812:Ephrin	-
524357	119.837	132.809	439.295	296.546	126.323	367.921	-1.54549	0.000196616	0.0103329	KREMEN1	NC_037344.1	68414240	68513675	+	5509	protein_coding	kringle containing transmembrane protein 1%2C transcript variant X2 && sp|Q96MU8|KREM1_HUMAN Kremen protein 1 OS=Homo sapiens OX=9606 GN=KREMEN1 PE=1 SV=3 && PF01822:WSC domain|PF00051:Kringle domain|PF00431:CUB domain	-
508156	107.483	72.0321	289.577	242.522	89.7574	266.05	-1.55229	0.000501915	0.0212635	SSBP4	NC_037334.1	4741033	4757679	-	2498	protein_coding	single stranded DNA binding protein 4%2C transcript variant X9 && sp|Q9BWG4|SSBP4_HUMAN Single-stranded DNA-binding protein 4 OS=Homo sapiens OX=9606 GN=SSBP4 PE=1 SV=1 && PF04503:Single-stranded DNA binding protein, SSDP	-
531552	286.621	189.084	894.609	511.469	237.852	703.039	-1.55628	0.000203846	0.0106455	ACSS3	NC_037332.1	10671696	10861775	+	9728	protein_coding	acyl-CoA synthetase short chain family member 3%2C transcript variant X1 && sp|A7MB45|ACSS3_BOVIN Acyl-CoA synthetase short-chain family member 3, mitochondrial OS=Bos taurus OX=9913 GN=ACSS3 PE=2 SV=1 && PF16177:Acetyl-coenzyme A synthetase N-terminus|PF13193:AMP-binding enzyme C-terminal domain|PF00501:AMP-binding enzyme	-
281544	862.333	596.516	3119.43	1193.82	729.424	2156.62	-1.56208	0.000585528	0.0235444	TPM1	NC_037337.1	46993263	47022836	-	3244	protein_coding	tropomyosin 1%2C transcript variant X27 && - && PF00261:Tropomyosin	-
281912	361.982	274.622	1240.25	652.402	318.302	946.328	-1.56805	0.000125033	0.00718484	MFAP2	NC_037329.1	135609074	135615966	+	1231	protein_coding	microfibril associated protein 2%2C transcript variant X3 && sp|P27424|MFAP2_BOVIN Microfibrillar-associated protein 2 OS=Bos taurus OX=9913 GN=MFAP2 PE=1 SV=1 && PF05507:Microfibril-associated glycoprotein (MAGP)	-
281409	789.442	382.671	2515.63	971.262	586.056	1743.44	-1.56911	0.00142191	0.0437289	PLOD1	NC_037343.1	41718740	41748319	-	3079	protein_coding	procollagen-lysine%2C2-oxoglutarate 5-dioxygenase 1 && sp|O77588|PLOD1_BOVIN Procollagen-lysine,2-oxoglutarate 5-dioxygenase 1 OS=Bos taurus OX=9913 GN=PLOD1 PE=2 SV=2 && PF03171:2OG-Fe(II) oxygenase superfamily	-
519892	170.49	141.813	641.383	288.912	156.152	465.148	-1.57069	0.000802175	0.0296559	NUAK1	NC_037332.1	69476203	69552137	-	2260	protein_coding	NUAK family kinase 1 && sp|O60285|NUAK1_HUMAN NUAK family SNF1-like kinase 1 OS=Homo sapiens OX=9606 GN=NUAK1 PE=1 SV=1 && PF00069:Protein kinase domain	-
617287	80.3032	137.311	415.266	231.365	108.807	323.316	-1.58579	0.00112375	0.0375496	TRAM2	NC_037350.1	24893070	24958090	-	1456	protein_coding	translocation associated membrane protein 2 && sp|Q15035|TRAM2_HUMAN Translocating chain-associated membrane protein 2 OS=Homo sapiens OX=9606 GN=TRAM2 PE=1 SV=1 && PF03798:TLC domain|PF08390:TRAM1-like protein	-
508683	4135	1242.55	8361.39	7842.92	2688.77	8102.15	-1.59001	0.000809489	0.029763	PFKL	NC_037328.1	144308777	144335971	+	2800	protein_coding	phosphofructokinase%2C liver type && sp|A1A4J1|PFKAL_BOVIN ATP-dependent 6-phosphofructokinase, liver type OS=Bos taurus OX=9913 GN=PFKL PE=2 SV=1 && PF00365:Phosphofructokinase	-
788858	87.7158	65.2791	196.543	268.36	76.4974	232.451	-1.59149	0.000640444	0.0249411	LIX1L	NC_037330.1	21418207	21443140	+	3033	protein_coding	limb and CNS expressed 1 like && sp|Q8IVB5|LIX1L_HUMAN LIX1-like protein OS=Homo sapiens OX=9606 GN=LIX1L PE=2 SV=1 && PF14954:Limb expression 1	-
281879	431.166	297.132	1154.61	1056.41	364.149	1105.51	-1.59581	3.18058940168811e-06	0.000422749	ITPR3	NC_037350.1	7745549	7813182	+	8293	protein_coding	inositol 1%2C4%2C5-trisphosphate receptor type 3 && sp|Q8WN95|ITPR3_BOVIN Inositol 1,4,5-trisphosphate receptor type 3 OS=Bos taurus OX=9913 GN=ITPR3 PE=2 SV=1 && PF01365:RIH domain|PF02815:MIR domain|PF00520:Ion transport protein|PF08454:RyR and IP3R Homology associated|PF08709:Inositol 1,4,5-trisphosphate/ryanodine receptor	-
528252	479.348	560.5	1462.67	1675.93	519.924	1569.3	-1.59608	2.59644698669091e-07	5.07284648329129e-05	TLN2	NC_037337.1	47247634	47742864	-	10717	protein_coding	talin 2%2C transcript variant X4 && sp|Q9Y4G6|TLN2_HUMAN Talin-2 OS=Homo sapiens OX=9606 GN=TLN2 PE=1 SV=4 && -	-
540852	105.012	78.7851	380.763	180.277	91.8985	280.52	-1.60123	0.001599	0.0475571	SAMD4A	NC_037337.1	67063064	67289995	+	44039	protein_coding	sterile alpha motif domain containing 4A%2C transcript variant X2 && sp|Q9UPU9|SMAG1_HUMAN Protein Smaug homolog 1 OS=Homo sapiens OX=9606 GN=SAMD4A PE=1 SV=3 && -	-
538936	66.7134	63.0281	208.865	185.562	64.8708	197.213	-1.6013	0.000579649	0.0234786	ARL4D	NC_037346.1	43342402	43344320	+	1348	protein_coding	ADP ribosylation factor like GTPase 4D && sp|Q0VC18|ARL4D_BOVIN ADP-ribosylation factor-like protein 4D OS=Bos taurus OX=9913 GN=ARL4D PE=2 SV=1 && PF00025:ADP-ribosylation factor family	-
112442617	260.676	330.898	1135.51	654.751	295.787	895.132	-1.60131	4.42718088554499e-05	0.00323886	RFLNB	NC_037346.1	22265727	22274332	+	5472	protein_coding	refilin B%2C transcript variant X2 && sp|Q6AXS9|RFLB_RAT Refilin-B OS=Rattus norvegicus OX=10116 GN=Rflnb PE=2 SV=1 && -	-
515820	122.308	83.2871	348.725	281.866	102.798	315.295	-1.603	0.000194605	0.010275	SH2D3C	NC_037338.1	98421824	98460913	-	8569	protein_coding	SH2 domain containing 3C%2C transcript variant X9 && sp|Q8N5H7|SH2D3_HUMAN SH2 domain-containing protein 3C OS=Homo sapiens OX=9606 GN=SH2D3C PE=1 SV=1 && -	-
504664	82.774	47.2711	179.291	222.557	65.0226	200.924	-1.60511	0.0013716	0.042497	NRBP2	NC_037341.1	961133	968468	+	3809	protein_coding	nuclear receptor binding protein 2%2C transcript variant X1 && sp|Q91V36|NRBP2_MOUSE Nuclear receptor-binding protein 2 OS=Mus musculus OX=10090 GN=Nrbp2 PE=1 SV=2 && PF00069:Protein kinase domain	-
112442023	97.5992	54.0241	215.643	253.092	75.8117	234.367	-1.6061	0.000868504	0.0312869	LOC112442023	NC_037344.1	29700581	29704515	-	3935	pseudogene	- && sp|Q7Z3B0|SIM15_HUMAN Small integral membrane protein 15 OS=Homo sapiens OX=9606 GN=SMIM15 PE=3 SV=1 && -	-
615596	197.669	78.7851	495.362	357.617	138.227	426.49	-1.60685	0.00101893	0.0348893	TSPAN7	NC_037357.1	104581090	104712556	-	1755	protein_coding	tetraspanin 7 && sp|P41732|TSN7_HUMAN Tetraspanin-7 OS=Homo sapiens OX=9606 GN=TSPAN7 PE=1 SV=2 && PF00335:Tetraspanin family	-
100848491	541.12	513.229	2173.68	1041.14	527.174	1607.41	-1.60786	6.22094999988742e-05	0.00413245	COL5A1	NC_037338.1	105268092	105419307	+	8158	protein_coding	collagen type V alpha 1 chain%2C transcript variant X1 && sp|P20908|CO5A1_HUMAN Collagen alpha-1(V) chain OS=Homo sapiens OX=9606 GN=COL5A1 PE=1 SV=3 && -	-
530005	153.194	258.865	810.2	443.351	206.03	626.776	-1.61433	0.000278724	0.0133415	WNT5A	NC_037349.1	45540765	45559683	+	8514	protein_coding	Wnt family member 5A%2C transcript variant X1 && sp|Q27Q52|WNT5A_RABIT Protein Wnt-5a OS=Oryctolagus cuniculus OX=9986 GN=WNT5A PE=2 SV=1 && -	-
280832	294.033	231.853	603.8	1012.37	262.943	808.084	-1.61555	3.59212339229969e-05	0.00277462	KIT	NC_037333.1	70166692	70254049	+	5149	protein_coding	KIT proto-oncogene%2C receptor tyrosine kinase && sp|P43481|KIT_BOVIN Mast/stem cell growth factor receptor Kit OS=Bos taurus OX=9913 GN=KIT PE=2 SV=1 && PF00047:Immunoglobulin domain|PF07714:Protein tyrosine kinase	-
100139725	175.432	99.0442	446.688	408.118	137.238	427.403	-1.62277	0.000113645	0.0067164	ZDBF2	NC_037329.1	94607844	94626789	+	13874	protein_coding	zinc finger DBF-type containing 2 && sp|Q9HCK1|ZDBF2_HUMAN DBF4-type zinc finger-containing protein 2 OS=Homo sapiens OX=9606 GN=ZDBF2 PE=1 SV=3 && -	-
534413	158.135	177.829	651.857	383.455	167.982	517.656	-1.62652	7.88990863551429e-05	0.00507859	EFNB1	NC_037357.1	81635875	81648032	-	2511	protein_coding	ephrin B1 && sp|P98172|EFNB1_HUMAN Ephrin-B1 OS=Homo sapiens OX=9606 GN=EFNB1 PE=1 SV=1 && PF00812:Ephrin	-
281562	392.868	200.339	1179.26	667.67	296.604	923.463	-1.63023	0.000228484	0.0117112	UCP2	NC_037342.1	53409782	53416245	-	1590	protein_coding	uncoupling protein 2 && sp|Q3SZI5|UCP2_BOVIN Mitochondrial uncoupling protein 2 OS=Bos taurus OX=9913 GN=UCP2 PE=2 SV=1 && PF00153:Mitochondrial carrier protein	-
282356	4198	1179.53	7663.32	9005.02	2688.76	8334.17	-1.63078	0.000866976	0.0312869	SLC2A1	NC_037330.1	103309108	103337308	+	2529	protein_coding	solute carrier family 2 member 1 && sp|P27674|GTR1_BOVIN Solute carrier family 2, facilitated glucose transporter member 1 OS=Bos taurus OX=9913 GN=SLC2A1 PE=1 SV=1 && PF00083:Sugar (and other) transporter	-
616913	186.55	209.343	808.968	417.514	197.947	613.241	-1.63356	0.000121047	0.0070043	FZD8	NC_037340.1	26784525	26788094	-	3570	protein_coding	frizzled class receptor 8 && sp|Q61091|FZD8_MOUSE Frizzled-8 OS=Mus musculus OX=10090 GN=Fzd8 PE=1 SV=2 && PF01534:Frizzled/Smoothened family membrane region|PF01392:Fz domain	-
509083	121.072	103.546	309.909	394.025	112.309	351.967	-1.6422	5.26403327100614e-05	0.0036886	PDZRN3	NC_037349.1	28118240	28387533	+	4219	protein_coding	PDZ domain containing ring finger 3 && sp|Q9UPQ7|PZRN3_HUMAN E3 ubiquitin-protein ligase PDZRN3 OS=Homo sapiens OX=9606 GN=PDZRN3 PE=1 SV=2 && PF13923:Zinc finger, C3HC4 type (RING finger)|PF00595:PDZ domain	-
112442078	116.131	227.351	401.712	667.67	171.741	534.691	-1.65182	0.000316243	0.0145884	GNAZ	NC_037344.1	71827388	71857577	-	2957	protein_coding	G protein subunit alpha z && sp|O70443|GNAZ_MOUSE Guanine nucleotide-binding protein G(z) subunit alpha OS=Mus musculus OX=10090 GN=Gnaz PE=1 SV=4 && -	-
534017	67.9488	65.2791	247.681	172.056	66.614	209.868	-1.6536	0.000544542	0.0223842	TMEM63A	NC_037343.1	28871491	28907513	-	3471	protein_coding	transmembrane protein 63A%2C transcript variant X1 && sp|A0A452G813|CSCL1_CAPHI CSC1-like protein 1 OS=Capra hircus OX=9925 GN=TMEM63A PE=1 SV=2 && PF02714:Calcium-dependent channel, 7TM region, putative phosphate|PF14703:Cytosolic domain of 10TM putative phosphate transporter|PF13967:Late exocytosis, associated with Golgi transport	-
508941	175.432	155.319	662.947	385.804	165.375	524.376	-1.66164	5.99103805555247e-05	0.00404416	CCN1	NC_037330.1	58488393	58491302	-	2009	protein_coding	cellular communication network factor 1 && sp|O00622|CCN1_HUMAN CCN family member 1 OS=Homo sapiens OX=9606 GN=CCN1 PE=1 SV=1 && PF00219:Insulin-like growth factor binding protein|PF00007:Cystine-knot domain|PF00093:von Willebrand factor type C domain	-
521962	114.895	121.554	373.986	374.059	118.225	374.023	-1.66384	1.56486619837263e-05	0.00142009	MLLT3	NC_037335.1	23784620	24072709	+	6384	protein_coding	MLLT3 super elongation complex subunit%2C transcript variant X1 && sp|P42568|AF9_HUMAN Protein AF-9 OS=Homo sapiens OX=9606 GN=MLLT3 PE=1 SV=2 && -	-
513912	364.453	256.614	968.544	1015.89	310.534	992.217	-1.66903	1.13406690962504e-06	0.000172784	SRL	NC_037352.1	3395211	3432202	-	4787	protein_coding	sarcalumenin%2C transcript variant X1 && sp|P13666|SRCA_RABIT Sarcalumenin OS=Oryctolagus cuniculus OX=9986 GN=SRL PE=1 SV=2 && PF00350:Dynamin family|PF16880:N-terminal EH-domain containing protein	-
527026	98.8347	105.797	436.214	214.335	102.316	325.275	-1.67048	0.000507124	0.0213751	B4GALNT3	NC_037332.1	107337651	107435518	+	5053	protein_coding	beta-1%2C4-N-acetyl-galactosaminyltransferase 3%2C transcript variant X1 && sp|Q6L8S8|B4GN3_MOUSE Beta-1,4-N-acetylgalactosaminyltransferase 3 OS=Mus musculus OX=10090 GN=B4galnt3 PE=2 SV=1 && PF05679:Chondroitin N-acetylgalactosaminyltransferase|PF07691:PA14 domain	-
785152	243.38	108.048	484.272	647.704	175.714	565.988	-1.67229	0.000226481	0.0116445	PRICKLE1	NC_037332.1	38058247	38171666	+	4601	protein_coding	prickle planar cell polarity protein 1%2C transcript variant X5 && sp|Q96MT3|PRIC1_HUMAN Prickle-like protein 1 OS=Homo sapiens OX=9606 GN=PRICKLE1 PE=1 SV=2 && PF06297:PET Domain|PF00412:LIM domain	-
616886	590.537	434.444	1105.94	2206.19	512.49	1656.06	-1.68951	2.95810146364471e-05	0.00236179	IGFBPL1	NC_037335.1	62441826	62458981	-	3131	protein_coding	insulin like growth factor binding protein like 1 && sp|A5PKD8|IBPL1_BOVIN Insulin-like growth factor-binding protein-like 1 OS=Bos taurus OX=9913 GN=IGFBPL1 PE=2 SV=1 && PF00219:Insulin-like growth factor binding protein|PF07648:Kazal-type serine protease inhibitor domain|PF07679:Immunoglobulin I-set domain	-
538131	75.3614	60.7771	268.629	174.992	68.0693	221.81	-1.69489	0.000475399	0.0203914	ADAMTS17	NC_037348.1	6331736	6741921	+	6358	protein_coding	ADAM metallopeptidase with thrombospondin type 1 motif 17%2C transcript variant X1 && sp|Q8TE56|ATS17_HUMAN A disintegrin and metalloproteinase with thrombospondin motifs 17 OS=Homo sapiens OX=9606 GN=ADAMTS17 PE=2 SV=2 && PF00090:Thrombospondin type 1 domain|PF01562:Reprolysin family propeptide|PF01421:Reprolysin (M12B) family zinc metalloprotease|PF17771:ADAM cysteine-rich domain|PF05986:ADAM-T…	-
281941	369.395	486.217	1154.61	1614.27	427.806	1384.44	-1.69826	9.74443242305965e-07	0.000149839	NCAM1	NC_037342.1	23472421	23834661	+	9247	protein_coding	neural cell adhesion molecule 1%2C transcript variant X1 && sp|P31836|NCAM1_BOVIN Neural cell adhesion molecule 1 OS=Bos taurus OX=9913 GN=NCAM1 PE=1 SV=1 && PF13927:Immunoglobulin domain|PF00041:Fibronectin type III domain|PF07679:Immunoglobulin I-set domain	-
615978	79.0677	54.0241	196.543	240.76	66.5459	218.652	-1.6994	0.000349408	0.015768	CHST2	NC_037328.1	125870582	125875377	-	4691	protein_coding	carbohydrate sulfotransferase 2%2C transcript variant X1 && sp|Q9Y4C5|CHST2_HUMAN Carbohydrate sulfotransferase 2 OS=Homo sapiens OX=9606 GN=CHST2 PE=1 SV=2 && -	-
518288	1123.01	310.639	2354.2	2351.82	716.824	2353.01	-1.71001	0.000584483	0.0235444	P4HA1	NC_037355.1	29067105	29167323	-	3073	protein_coding	prolyl 4-hydroxylase subunit alpha 1%2C transcript variant X7 && sp|Q1RMU3|P4HA1_BOVIN Prolyl 4-hydroxylase subunit alpha-1 OS=Bos taurus OX=9913 GN=P4HA1 PE=1 SV=1 && PF08336:Prolyl 4-Hydroxylase alpha-subunit, N-terminal region|PF13640:2OG-Fe(II) oxygenase superfamily	-
100299651	275.502	126.056	564.368	776.305	200.779	670.337	-1.72572	9.94322144231652e-05	0.00602654	ABCA2	NC_037338.1	106045870	106065604	-	9095	protein_coding	ATP binding cassette subfamily A member 2%2C transcript variant X1 && sp|Q9BZC7|ABCA2_HUMAN ATP-binding cassette sub-family A member 2 OS=Homo sapiens OX=9606 GN=ABCA2 PE=1 SV=4 && PF00005:ABC transporter|PF12698:ABC-2 family transporter protein	-
522073	539.884	168.825	1637.65	720.519	354.355	1179.09	-1.72688	0.00146564	0.044416	RCN3	NC_037345.1	55968593	55977022	+	1496	protein_coding	reticulocalbin 3 && sp|Q2KJ39|RCN3_BOVIN Reticulocalbin-3 OS=Bos taurus OX=9913 GN=RCN3 PE=2 SV=1 && -	-
782214	481.819	731.576	2672.12	1340.04	606.698	2006.08	-1.72831	2.58565124124744e-05	0.0021049	IL17RD	NC_037349.1	43940257	44008679	+	8340	protein_coding	interleukin 17 receptor D%2C transcript variant X1 && sp|Q8NFM7|I17RD_HUMAN Interleukin-17 receptor D OS=Homo sapiens OX=9606 GN=IL17RD PE=1 SV=3 && PF08357:SEFIR domain|PF16742:N-terminus of interleukin 17 receptor D	-
616280	79.0677	54.0241	238.439	207.876	66.5459	223.158	-1.72831	0.00023441	0.0119047	EXOC6B	NC_037338.1	11625776	12347599	+	7315	protein_coding	exocyst complex component 6B%2C transcript variant X1 && sp|Q9Y2D4|EXC6B_HUMAN Exocyst complex component 6B OS=Homo sapiens OX=9606 GN=EXOC6B PE=1 SV=3 && PF04091:Exocyst complex subunit Sec15-like	-
282081	139.604	159.821	356.118	638.309	149.713	497.214	-1.73539	4.72309978305372e-05	0.00338088	SOCS3	NC_037346.1	53839192	53842544	+	2775	protein_coding	suppressor of cytokine signaling 3 && sp|Q9BEG9|SOCS3_BOVIN Suppressor of cytokine signaling 3 OS=Bos taurus OX=9913 GN=SOCS3 PE=2 SV=1 && PF00017:SH2 domain	-
538590	105.012	60.7771	262.468	300.07	82.8945	281.269	-1.74178	0.00014608	0.00814078	COL5A2	NC_037329.1	7284623	7358813	+	5699	protein_coding	collagen type V alpha 2 chain && sp|P05997|CO5A2_HUMAN Collagen alpha-2(V) chain OS=Homo sapiens OX=9606 GN=COL5A2 PE=1 SV=3 && PF01391:Collagen triple helix repeat (20 copies)|PF01410:Fibrillar collagen C-terminal domain	-
617982	449.698	351.157	620.435	2078.17	400.427	1349.3	-1.75087	0.000533626	0.0222103	NKX1-2	NC_037353.1	44081183	44087884	-	4768	protein_coding	NK1 homeobox 2 && sp|Q9UD57|NKX12_HUMAN NK1 transcription factor-related protein 2 OS=Homo sapiens OX=9606 GN=NKX1-2 PE=2 SV=3 && PF00046:Homeodomain	Homeobox
100139295	85.2449	56.2751	177.443	304.18	70.76	240.812	-1.75144	0.000510196	0.0214502	MSH5	NC_037350.1	27558171	27578112	-	3454	protein_coding	mutS homolog 5%2C transcript variant X3 && sp|O43196|MSH5_HUMAN MutS protein homolog 5 OS=Homo sapiens OX=9606 GN=MSH5 PE=1 SV=1 && PF05192:MutS domain III|PF00488:MutS domain V|PF05190:MutS family domain IV	-
100139161	66.7134	101.295	296.355	264.836	84.0043	280.596	-1.75743	7.55825447639838e-05	0.00488404	TIAM2	NC_037336.1	91634927	91871693	+	11306	protein_coding	TIAM Rac1 associated GEF 2%2C transcript variant X6 && sp|Q8IVF5|TIAM2_HUMAN Rho guanine nucleotide exchange factor TIAM2 OS=Homo sapiens OX=9606 GN=TIAM2 PE=2 SV=4 && PF00621:RhoGEF domain	-
281637	54.3591	144.064	383.228	276.581	99.2117	329.904	-1.75812	0.000736475	0.0277392	ARRB1	NC_037342.1	54474588	54552822	-	46402	protein_coding	arrestin beta 1%2C transcript variant X4 && sp|P17870|ARRB1_BOVIN Beta-arrestin-1 OS=Bos taurus OX=9913 GN=ARRB1 PE=1 SV=1 && -	-
505942	90.1866	83.2871	210.714	378.757	86.7369	294.735	-1.76203	0.000189604	0.0101246	COL9A2	NC_037330.1	105795011	105810239	+	2771	protein_coding	collagen type IX alpha 2 chain && sp|C0HLN2|CO9A2_BOVIN Collagen alpha-2(IX) chain OS=Bos taurus OX=9913 GN=COL9A2 PE=1 SV=1 && PF01391:Collagen triple helix repeat (20 copies)	-
616131	122.308	171.076	635.838	355.268	146.692	495.553	-1.76469	5.64426497084282e-05	0.00393842	LHFPL2	NC_037337.1	9534466	9708816	-	5167	protein_coding	LHFPL tetraspan subfamily member 2%2C transcript variant X1 && sp|Q6ZUX7|LHPL2_HUMAN LHFPL tetraspan subfamily member 2 protein OS=Homo sapiens OX=9606 GN=LHFPL2 PE=1 SV=2 && -	-
281530	618.952	898.15	4073.8	1102.8	758.551	2588.3	-1.77202	0.000618196	0.0244681	THBS1	NC_037337.1	35209555	35225356	+	5801	protein_coding	thrombospondin 1%2C transcript variant X1 && sp|Q28178|TSP1_BOVIN Thrombospondin-1 OS=Bos taurus OX=9913 GN=THBS1 PE=2 SV=2 && PF00090:Thrombospondin type 1 domain|PF00093:von Willebrand factor type C domain|PF05735:Thrombospondin C-terminal region|PF12662:Complement Clr-like EGF-like|PF02412:Thrombospondin type 3 repeat	-
786025	71.6551	96.7932	266.165	308.291	84.2241	287.228	-1.78313	3.89272760287843e-05	0.0029519	BAHCC1	NC_037346.1	51300538	51361501	-	14664	protein_coding	BAH domain and coiled-coil containing 1%2C transcript variant X2 && sp|Q9P281|BAHC1_HUMAN BAH and coiled-coil domain-containing protein 1 OS=Homo sapiens OX=9606 GN=BAHCC1 PE=1 SV=4 && PF01426:BAH domain	-
506636	289.091	292.63	1116.41	886.703	290.861	1001.56	-1.78407	7.52936728894815e-08	1.95375316511815e-05	SEMA5A	NC_037347.1	63654403	64222832	+	10751	protein_coding	semaphorin 5A%2C transcript variant X3 && sp|Q13591|SEM5A_HUMAN Semaphorin-5A OS=Homo sapiens OX=9606 GN=SEMA5A PE=1 SV=3 && PF00090:Thrombospondin type 1 domain|PF01403:Sema domain	-
280677	196.434	148.566	810.2	386.978	172.5	598.589	-1.7891	7.18045190072937e-05	0.0046763	C3	NC_037334.1	17774607	17810616	+	5110	protein_coding	complement C3 && sp|Q2UVX4|CO3_BOVIN Complement C3 OS=Bos taurus OX=9913 GN=C3 PE=1 SV=2 && PF07703:Alpha-2-macroglobulin bait region domain|PF07677:A-macroglobulin receptor binding domain|PF01835:MG2 domain|PF01759:UNC-6/NTR/C345C module|PF17790:Macroglobulin domain MG1|PF17789:Macroglobulin domain MG4|PF17791:Macroglobulin domain MG3|PF00207:Alpha-2-macroglobulin family|PF01821:Anaphylotoxin-li…	-
535053	584.36	670.799	1746.71	2591.4	627.58	2169.05	-1.79069	8.87978781732834e-08	2.20099457137868e-05	GREB1L	NC_037351.1	34674856	34918909	-	10559	protein_coding	GREB1 like retinoic acid receptor coactivator%2C transcript variant X4 && sp|Q9C091|GRB1L_HUMAN GREB1-like protein OS=Homo sapiens OX=9606 GN=GREB1L PE=1 SV=2 && PF15782:Gene regulated by oestrogen in breast cancer	-
281154	319.977	234.104	938.354	994.164	277.041	966.259	-1.79538	1.36819652498704e-07	3.02955195872797e-05	FBN1	NC_037337.1	61654504	61919167	+	12270	protein_coding	fibrillin 1%2C transcript variant X1 && sp|P98133|FBN1_BOVIN Fibrillin-1 OS=Bos taurus OX=9913 GN=FBN1 PE=1 SV=2 && PF00683:TB domain|PF12662:Complement Clr-like EGF-like|PF07645:Calcium-binding EGF domain|PF14670:Coagulation Factor Xa inhibitory site|PF18193:Fibrillin 1 unique N-terminal domain	-
508008	206.317	60.7771	562.519	377.583	133.547	470.051	-1.79539	0.000896518	0.0320182	WNT5B	NC_037332.1	108071491	108153131	+	3707	protein_coding	Wnt family member 5B%2C transcript variant X2 && sp|Q5NVK2|WNT5B_PONAB Protein Wnt-5b OS=Pongo abelii OX=9601 GN=WNT5B PE=2 SV=1 && PF00110:wnt family	-
539634	92.6575	81.0361	390.005	217.859	86.8468	303.932	-1.80215	0.000128719	0.00729648	LZTS1	NC_037335.1	67361738	67428849	-	5281	protein_coding	leucine zipper tumor suppressor 1%2C transcript variant X1 && sp|Q9Y250|LZTS1_HUMAN Leucine zipper putative tumor suppressor 1 OS=Homo sapiens OX=9606 GN=LZTS1 PE=1 SV=3 && -	-
509821	155.665	119.303	427.589	542.004	137.484	484.797	-1.80927	3.20746310423356e-06	0.000422749	ELMO1	NC_037331.1	59868012	60450511	+	4642	protein_coding	engulfment and cell motility 1%2C transcript variant X6 && sp|Q92556|ELMO1_HUMAN Engulfment and cell motility protein 1 OS=Homo sapiens OX=9606 GN=ELMO1 PE=1 SV=2 && PF04727:ELMO/CED-12 family|PF16457:Pleckstrin homology domain|PF11841:Domain of unknown function (DUF3361)	-
528123	254.499	474.962	1602.53	944.25	364.731	1273.39	-1.8107	1.75999283721181e-05	0.00154647	WLS	NC_037330.1	77070875	77187329	+	2783	protein_coding	Wnt ligand secretion mediator%2C transcript variant X1 && sp|Q5T9L3|WLS_HUMAN Protein wntless homolog OS=Homo sapiens OX=9606 GN=WLS PE=1 SV=2 && PF06664:Wnt-binding factor required for Wnt secretion	-
784913	70.4197	51.7731	296.971	135.648	61.0964	216.309	-1.81227	0.00099836	0.034389	FHDC1	NC_037344.1	4670989	4711571	-	5860	protein_coding	FH2 domain containing 1%2C transcript variant X1 && sp|Q9C0D6|FHDC1_HUMAN FH2 domain-containing protein 1 OS=Homo sapiens OX=9606 GN=FHDC1 PE=1 SV=2 && PF02181:Formin Homology 2 Domain	-
539761	54.3591	150.817	469.485	241.348	102.588	355.416	-1.81435	0.00113853	0.037815	PLAGL1	NC_037336.1	81363243	81419573	-	3667	protein_coding	PLAG1 like zinc finger 1%2C transcript variant X4 && sp|Q2I689|PLAL1_PIG Zinc finger protein PLAGL1 OS=Sus scrofa OX=9823 GN=PLAGL1 PE=2 SV=1 && -	zf-C2H2
511553	86.4803	92.2912	360.431	273.645	89.3857	317.038	-1.82924	1.53867806178086e-05	0.00141176	LDLRAD4	NC_037351.1	43309571	43483325	+	27533	protein_coding	low density lipoprotein receptor class A domain containing 4%2C transcript variant X3 && sp|O15165|LRAD4_HUMAN Low-density lipoprotein receptor class A domain-containing protein 4 OS=Homo sapiens OX=9606 GN=LDLRAD4 PE=1 SV=1 && -	-
529183	217.436	263.367	1154	567.255	240.402	860.626	-1.84311	1.31536281800189e-05	0.00127001	MAPK4	NC_037351.1	50107789	50281079	+	6344	protein_coding	mitogen-activated protein kinase 4%2C transcript variant X1 && sp|Q6P5G0|MK04_MOUSE Mitogen-activated protein kinase 4 OS=Mus musculus OX=10090 GN=Mapk4 PE=1 SV=1 && PF00069:Protein kinase domain	-
786290	139.604	117.052	564.984	362.902	128.328	463.943	-1.84832	7.61743272507306e-06	0.000837766	MN1	NC_037344.1	67173207	67222838	-	7908	protein_coding	MN1 proto-oncogene%2C transcriptional regulator && sp|Q10571|MN1_HUMAN Transcriptional activator MN1 OS=Homo sapiens OX=9606 GN=MN1 PE=1 SV=3 && -	-
524109	48.1819	47.2711	224.268	122.729	47.7265	173.499	-1.86088	0.000673925	0.0258473	PCDH19	NC_037357.1	49298701	49432475	-	10331	protein_coding	protocadherin 19%2C transcript variant X3 && sp|Q8TAB3|PCD19_HUMAN Protocadherin-19 OS=Homo sapiens OX=9606 GN=PCDH19 PE=1 SV=3 && PF08266:Cadherin-like|PF00028:Cadherin domain	-
511854	361.982	346.655	2004.86	571.365	354.318	1288.11	-1.86172	0.000273964	0.0132259	FBLN2	NC_037349.1	58328989	58398254	-	4239	protein_coding	fibulin 2%2C transcript variant X1 && sp|P98095|FBLN2_HUMAN Fibulin-2 OS=Homo sapiens OX=9606 GN=FBLN2 PE=1 SV=2 && PF14670:Coagulation Factor Xa inhibitory site|PF07645:Calcium-binding EGF domain|PF12662:Complement Clr-like EGF-like	-
521854	48.1819	33.7651	179.291	123.316	40.9735	151.304	-1.86593	0.000736617	0.0277392	NID2	NC_037337.1	44846567	44939145	-	4651	protein_coding	nidogen 2 && sp|Q14112|NID2_HUMAN Nidogen-2 OS=Homo sapiens OX=9606 GN=NID2 PE=1 SV=3 && PF00058:Low-density lipoprotein receptor repeat class B|PF00086:Thyroglobulin type-1 repeat|PF07474:G2F domain|PF12662:Complement Clr-like EGF-like|PF07645:Calcium-binding EGF domain|PF12947:EGF domain|PF06119:Nidogen-like	-
524464	71.6551	90.0401	324.08	261.313	80.8476	292.697	-1.8664	1.68490231932654e-05	0.00148836	SEMA6C	NC_037330.1	19673583	19686663	+	4940	protein_coding	semaphorin 6C%2C transcript variant X2 && sp|Q9H3T2|SEM6C_HUMAN Semaphorin-6C OS=Homo sapiens OX=9606 GN=SEMA6C PE=2 SV=4 && PF01403:Sema domain	-
536281	92.6575	175.578	277.871	691.746	134.118	484.808	-1.86643	0.000374713	0.0166833	FAT3	NC_037356.1	1991657	2637475	-	23836	protein_coding	FAT atypical cadherin 3%2C transcript variant X2 && sp|Q8TDW7|FAT3_HUMAN Protocadherin Fat 3 OS=Homo sapiens OX=9606 GN=FAT3 PE=2 SV=3 && PF00028:Cadherin domain|PF02210:Laminin G domain	-
614376	108.718	36.0161	234.126	307.116	72.3671	270.621	-1.87152	0.000679822	0.0260134	LOC614376	NC_037330.1	103299265	103308934	-	8640	misc_RNA	uncharacterized LOC614376 && sp|Q5RCP8|H2B2E_PONAB Histone H2B type 2-E OS=Pongo abelii OX=9601 GN=H2BC21 PE=2 SV=3 && -	-
537712	38.2984	94.5422	293.274	184.974	66.4203	239.124	-1.8781	0.000693931	0.026371	EBF1	NC_037334.1	70283493	70713852	-	6250	protein_coding	EBF transcription factor 1%2C transcript variant X2 && sp|Q63398|COE1_RAT Transcription factor COE1 OS=Rattus norvegicus OX=10116 GN=Ebf1 PE=1 SV=2 && -	-
132342078	98.8347	186.833	771.385	271.296	142.834	521.34	-1.8786	0.000538175	0.0222192	STARD4	NC_037334.1	110579054	110599444	-	5178	protein_coding	StAR related lipid transfer domain containing 4%2C transcript variant X1 && sp|Q96DR4|STAR4_HUMAN StAR-related lipid transfer protein 4 OS=Homo sapiens OX=9606 GN=STARD4 PE=1 SV=1 && PF01852:START domain	-
616669	77.8323	74.2831	381.996	178.515	76.0577	280.255	-1.87969	0.000230048	0.011719	ZCCHC24	NC_037355.1	34985408	35050586	-	15634	protein_coding	zinc finger CCHC-type containing 24%2C transcript variant X1 && sp|B2RVL6|ZCH24_MOUSE Zinc finger CCHC domain-containing protein 24 OS=Mus musculus OX=10090 GN=Zcchc24 PE=1 SV=1 && -	-
785086	134.662	110.299	649.393	259.551	122.481	454.472	-1.88678	0.000157387	0.00865472	CREB3L2	NC_037331.1	101603468	101729511	-	3228	protein_coding	cAMP responsive element binding protein 3 like 2 && sp|Q5RCM9|CR3L2_PONAB Cyclic AMP-responsive element-binding protein 3-like protein 2 OS=Pongo abelii OX=9601 GN=CREB3L2 PE=2 SV=1 && -	TF_bZIP
768313	76.5969	85.5381	399.863	199.655	81.0675	299.759	-1.89035	0.000124339	0.00716981	SOX4	NC_037350.1	36520660	36522538	-	1879	protein_coding	SRY-box transcription factor 4 && sp|Q06945|SOX4_HUMAN Transcription factor SOX-4 OS=Homo sapiens OX=9606 GN=SOX4 PE=1 SV=1 && PF00505:HMG (high mobility group) box	HMG
407236	60.5362	27.012	175.595	157.375	43.7741	166.485	-1.89074	0.000754238	0.0282109	LY75	NC_037329.1	36454504	36545260	+	5823	protein_coding	lymphocyte antigen 75 && sp|O60449|LY75_HUMAN Lymphocyte antigen 75 OS=Homo sapiens OX=9606 GN=LY75 PE=1 SV=3 && PF00040:Fibronectin type II domain|PF00059:Lectin C-type domain	-
514201	65.478	72.0321	189.149	323.558	68.755	256.354	-1.9029	8.70270213181759e-05	0.0054538	SMPD3	NC_037345.1	35721611	35764953	-	19395	protein_coding	sphingomyelin phosphodiesterase 3%2C transcript variant X2 && sp|Q9JJY3|NSMA2_MOUSE Sphingomyelin phosphodiesterase 3 OS=Mus musculus OX=10090 GN=Smpd3 PE=1 SV=1 && -	-
507654	72.8906	45.0201	320.383	128.601	58.9553	224.492	-1.9123	0.00100692	0.0345496	ADAMTSL4	NC_037330.1	20144001	20154889	-	4850	protein_coding	ADAMTS like 4%2C transcript variant X1 && sp|Q6UY14|ATL4_HUMAN ADAMTS-like protein 4 OS=Homo sapiens OX=9606 GN=ADAMTSL4 PE=1 SV=2 && PF00090:Thrombospondin type 1 domain|PF08686:PLAC (protease and lacunin) domain|PF05986:ADAM-TS Spacer 1	-
515029	64.2425	22.51	199.624	137.997	43.3763	168.81	-1.92008	0.0014992	0.0451854	UPP1	NC_037331.1	7619654	7648120	-	2184	protein_coding	uridine phosphorylase 1%2C transcript variant X5 && sp|P52624|UPP1_MOUSE Uridine phosphorylase 1 OS=Mus musculus OX=10090 GN=Upp1 PE=1 SV=2 && PF01048:Phosphorylase superfamily	-
787488	67.9488	60.7771	256.923	236.65	64.363	246.786	-1.9331	1.48033441288135e-05	0.00138798	AFF3	NC_037338.1	4657734	5289471	-	12255	protein_coding	ALF transcription elongation factor 3%2C transcript variant X1 && sp|P51826|AFF3_HUMAN AF4/FMR2 family member 3 OS=Homo sapiens OX=9606 GN=AFF3 PE=1 SV=3 && -	-
407142	1786.44	643.787	4912.96	4536.86	1215.11	4724.91	-1.95619	9.18069100334837e-06	0.000971107	COL2A1	NC_037332.1	32283180	32313172	+	4924	protein_coding	collagen type II alpha 1 chain%2C transcript variant 1 && sp|P02459|CO2A1_BOVIN Collagen alpha-1(II) chain OS=Bos taurus OX=9913 GN=COL2A1 PE=1 SV=4 && PF00093:von Willebrand factor type C domain|PF01391:Collagen triple helix repeat (20 copies)|PF01410:Fibrillar collagen C-terminal domain	-
516333	77.8323	51.7731	313.606	200.242	64.8027	256.924	-1.96958	5.87504186713495e-05	0.00402755	SDK1	NC_037352.1	39452557	40199010	-	12334	protein_coding	sidekick cell adhesion molecule 1%2C transcript variant X2 && sp|Q7Z5N4|SDK1_HUMAN Protein sidekick-1 OS=Homo sapiens OX=9606 GN=SDK1 PE=2 SV=3 && -	-
507299	72.8906	83.2871	268.013	342.349	78.0889	305.181	-1.9729	4.64437624229571e-06	0.000558907	GXYLT2	NC_037349.1	28723471	28808947	-	6626	protein_coding	glucoside xylosyltransferase 2 && sp|A0PJZ3|GXLT2_HUMAN Glucoside xylosyltransferase 2 OS=Homo sapiens OX=9606 GN=GXYLT2 PE=2 SV=2 && PF01501:Glycosyl transferase family 8	-
540550	71.6551	27.012	255.691	142.107	49.3336	198.899	-1.97664	0.000940717	0.0331688	MBNL3	NC_037357.1	16204462	16325689	-	9834	protein_coding	muscleblind like splicing regulator 3%2C transcript variant X5 && sp|Q9NUK0|MBNL3_HUMAN Muscleblind-like protein 3 OS=Homo sapiens OX=9606 GN=MBNL3 PE=1 SV=2 && -	-
281203	80.3032	49.5221	279.719	241.935	64.9126	260.827	-1.98418	2.20076788928895e-05	0.00185524	GNG2	NC_037337.1	44659756	44796955	+	4522	protein_coding	G protein subunit gamma 2 && sp|P63212|GBG2_BOVIN Guanine nucleotide-binding protein G(I)/G(S)/G(O) subunit gamma-2 OS=Bos taurus OX=9913 GN=GNG2 PE=1 SV=2 && -	-
281136	23.4732	31.5141	128.769	86.3214	27.4936	107.545	-1.98569	0.00152677	0.0458572	LPAR1	NC_037335.1	100350056	100518672	-	9051	protein_coding	lysophosphatidic acid receptor 1%2C transcript variant X4 && sp|P46628|LPAR1_SHEEP Lysophosphatidic acid receptor 1 OS=Ovis aries OX=9940 GN=LPAR1 PE=2 SV=1 && -	-
101906490	45.711	29.263	186.069	117.444	37.487	151.756	-1.99373	0.000505196	0.0213481	LOC101906490	NC_037345.1	19560666	19663522	+	30910	protein_coding	uncharacterized LOC101906490%2C transcript variant X2 && sp|Q588U8|CFDP2_TRAJA Craniofacial development protein 2 OS=Tragulus javanicus OX=9849 GN=CFDP2 PE=2 SV=1 && -	-
407768	35.8276	33.7651	116.447	161.486	34.7963	138.966	-1.99435	0.000372046	0.016609	ST8SIA4	NC_037334.1	100037116	100136839	-	1554	protein_coding	ST8 alpha-N-acetyl-neuraminide alpha-2%2C8-sialyltransferase 4 && sp|Q6ZXC9|SIA8D_BOVIN CMP-N-acetylneuraminate-poly-alpha-2,8-sialyltransferase OS=Bos taurus OX=9913 GN=ST8SIA4 PE=2 SV=1 && PF00777:Glycosyltransferase family 29 (sialyltransferase)	-
novel.474	74.126	60.7771	248.913	292.436	67.4516	270.675	-1.9947	6.7119760011629e-06	0.000743105	-	NC_037346.1	22057090	22058677	-	1416	-	- && - && -	-
529849	71.6551	27.012	195.927	212.574	49.3336	204.25	-2.01055	0.000300259	0.0140839	C2CD4B	NC_037337.1	47902649	47904128	+	1289	protein_coding	C2 calcium dependent domain containing 4B && sp|Q2KJ18|C2C4A_BOVIN C2 calcium-dependent domain-containing protein 4A OS=Bos taurus OX=9913 GN=C2CD4A PE=2 SV=1 && -	-
282077	2803.2	1879.59	12100	6822.33	2341.39	9461.17	-2.01373	7.35727331325783e-08	1.93940060179798e-05	SPARC	NC_037334.1	62874459	62897234	-	2379	protein_coding	secreted protein acidic and cysteine rich%2C transcript variant X1 && sp|P13213|SPRC_BOVIN SPARC OS=Bos taurus OX=9913 GN=SPARC PE=1 SV=2 && PF10591:Secreted protein acidic and rich in cysteine Ca binding region|PF00050:Kazal-type serine protease inhibitor domain|PF09289:Follistatin/Osteonectin-like EGF domain	-
615342	2457.28	429.942	5290.02	6414.8	1443.61	5852.41	-2.01715	0.000493109	0.0210515	BNIP3	NC_037353.1	51221338	51225301	-	824	protein_coding	BCL2 interacting protein 3 && sp|Q32KN2|BNIP3_BOVIN BCL2/adenovirus E1B 19 kDa protein-interacting protein 3 OS=Bos taurus OX=9913 GN=BNIP3 PE=2 SV=1 && PF06553:BNIP3	-
529830	271.795	184.582	484.272	1382.32	228.189	933.294	-2.0272	4.50890787507721e-05	0.00328419	IGDCC3	NC_037337.1	12268812	12311948	-	4115	protein_coding	immunoglobulin superfamily DCC subclass member 3 && sp|Q8IVU1|IGDC3_HUMAN Immunoglobulin superfamily DCC subclass member 3 OS=Homo sapiens OX=9606 GN=IGDCC3 PE=2 SV=2 && PF13927:Immunoglobulin domain|PF00041:Fibronectin type III domain|PF07679:Immunoglobulin I-set domain	-
614786	214.965	94.5422	723.943	561.383	154.754	642.663	-2.03628	5.62472896980881e-06	0.000644206	WWTR1	NC_037328.1	118496458	118645507	+	4725	protein_coding	WW domain containing transcription regulator 1%2C transcript variant X2 && sp|Q9GZV5|WWTR1_HUMAN WW domain-containing transcription regulator protein 1 OS=Homo sapiens OX=9606 GN=WWTR1 PE=1 SV=1 && PF00397:WW domain	-
539369	187.786	119.303	975.937	290.674	153.545	633.306	-2.03707	0.000205988	0.0107236	NRP1	NC_037340.1	19634857	19782189	+	6142	protein_coding	neuropilin 1%2C transcript variant X1 && sp|O14786|NRP1_HUMAN Neuropilin-1 OS=Homo sapiens OX=9606 GN=NRP1 PE=1 SV=3 && PF00629:MAM domain, meprin/A5/mu|PF11980:C-terminal domain of neuropilin glycoprotein|PF00754:F5/8 type C domain|PF00431:CUB domain	-
539635	56.8299	33.7651	220.572	159.724	45.2975	190.148	-2.04317	0.000113583	0.0067164	RIPOR2	NC_037350.1	32786760	32998335	+	24407	protein_coding	RHO family interacting cell polarization regulator 2%2C transcript variant X5 && sp|Q3B7M3|RIPR2_BOVIN Rho family-interacting cell polarization regulator 2 OS=Bos taurus OX=9913 GN=RIPOR2 PE=2 SV=1 && -	-
537640	54.3591	69.7811	288.961	219.033	62.0701	253.997	-2.04545	1.04302577318879e-05	0.00105619	HUNK	NC_037328.1	3498977	3630239	-	5619	protein_coding	hormonally up-regulated Neu-associated kinase && sp|Q68UT7|HUNK_PANTR Hormonally up-regulated neu tumor-associated kinase OS=Pan troglodytes OX=9598 GN=HUNK PE=3 SV=1 && -	-
540545	441.05	276.873	2064.01	922.523	358.962	1493.27	-2.05172	3.81219097959969e-06	0.000479614	SYT13	NC_037342.1	75297582	75339698	-	5097	protein_coding	synaptotagmin 13 && sp|Q7L8C5|SYT13_HUMAN Synaptotagmin-13 OS=Homo sapiens OX=9606 GN=SYT13 PE=1 SV=1 && PF00168:C2 domain	-
516122	195.198	110.299	639.535	643.006	152.749	641.27	-2.0537	2.55255863724373e-07	5.04646920103651e-05	CERCAM	NC_037338.1	99004851	99017658	+	2397	protein_coding	cerebral endothelial cell adhesion molecule && sp|A7MB73|GT253_BOVIN Probable inactive glycosyltransferase 25 family member 3 OS=Bos taurus OX=9913 GN=CERCAM PE=2 SV=1 && PF01755:Glycosyltransferase family 25 (LPS biosynthesis protein)|PF13704:Glycosyl transferase family 2	-
100337486	196.434	148.566	897.074	544.353	172.5	720.713	-2.05565	3.3072627782453e-07	6.0355728525626e-05	KIF26A	NC_037348.1	68662823	68702157	+	6730	protein_coding	kinesin family member 26A && sp|Q52KG5|KI26A_MOUSE Kinesin-like protein KIF26A OS=Mus musculus OX=10090 GN=Kif26a PE=1 SV=2 && PF00225:Kinesin motor domain	-
519566	114.895	117.052	534.178	432.781	115.974	483.48	-2.06035	6.53647551932922e-08	1.75082659595968e-05	RAPGEF5	NC_037331.1	30908102	31143304	-	7003	protein_coding	Rap guanine nucleotide exchange factor 5%2C transcript variant X1 && sp|Q8C0Q9|RPGF5_MOUSE Rap guanine nucleotide exchange factor 5 OS=Mus musculus OX=10090 GN=Rapgef5 PE=2 SV=2 && PF00610:Domain found in Dishevelled, Egl-10, and Pleckstrin (DEP)|PF00617:RasGEF domain|PF00618:RasGEF N-terminal motif	-
112449505	38.2984	49.5221	257.539	106.874	43.9103	182.207	-2.06399	0.000547572	0.0224532	LOC112449505	NC_037341.1	19067594	19083383	-	9285	lncRNA	uncharacterized LOC112449505 && - && -	-
535675	160.606	105.797	762.759	362.902	133.202	562.831	-2.06893	1.02388615340671e-05	0.00104317	PTPRU	NC_037329.1	124237184	124325678	-	5608	protein_coding	protein tyrosine phosphatase receptor type U%2C transcript variant X1 && sp|Q92729|PTPRU_HUMAN Receptor-type tyrosine-protein phosphatase U OS=Homo sapiens OX=9606 GN=PTPRU PE=1 SV=2 && PF00102:Protein-tyrosine phosphatase|PF00629:MAM domain, meprin/A5/mu|PF00041:Fibronectin type III domain	-
539182	70.4197	22.51	282.184	120.38	46.4649	201.282	-2.07938	0.00142746	0.0437378	SSC4D	NC_037352.1	34415436	34428415	-	3296	protein_coding	scavenger receptor cysteine rich family member with 4 domains%2C transcript variant X2 && sp|Q8WTU2|SRB4D_HUMAN Scavenger receptor cysteine-rich domain-containing group B protein OS=Homo sapiens OX=9606 GN=SSC4D PE=2 SV=1 && -	-
510738	22.2378	24.761	128.769	71.6409	23.4994	100.205	-2.09871	0.00163692	0.0482312	AFAP1L1	NC_037334.1	60664734	60741070	+	4200	protein_coding	actin filament associated protein 1 like 1%2C transcript variant X1 && sp|A6QQV9|AF1L1_BOVIN Actin filament-associated protein 1-like 1 OS=Bos taurus OX=9913 GN=AFAP1L1 PE=2 SV=1 && PF00169:PH domain	-
524530	274.266	243.108	408.489	1812.16	258.687	1110.33	-2.10069	0.000192747	0.0102595	CCND1	NC_037356.1	46889102	46898563	+	1188	protein_coding	cyclin D1 && sp|Q2KI22|CCND1_BOVIN G1/S-specific cyclin-D1 OS=Bos taurus OX=9913 GN=CCND1 PE=2 SV=1 && PF00134:Cyclin, N-terminal domain|PF02984:Cyclin, C-terminal domain	-
509704	156.9	56.2751	677.118	249.569	106.588	463.343	-2.10152	0.000343698	0.0155951	MYRF	NC_037356.1	40197089	40232316	+	6317	protein_coding	myelin regulatory factor%2C transcript variant X1 && sp|Q9Y2G1|MYRF_HUMAN Myelin regulatory factor OS=Homo sapiens OX=9606 GN=MYRF PE=1 SV=3 && PF05224:NDT80 / PhoG like DNA-binding family|PF13888:Myelin gene regulatory factor C-terminal domain 2|PF13884:Chaperone of endosialidase|PF13887:Myelin gene regulatory factor -C-terminal domain 1	NDT80/PhoG
527830	48.1819	15.757	173.13	113.334	31.9695	143.232	-2.1146	0.00109313	0.0368227	KCTD16	NC_037334.1	55310696	55634681	+	14818	protein_coding	potassium channel tetramerization domain containing 16%2C transcript variant X1 && sp|Q68DU8|KCD16_HUMAN BTB/POZ domain-containing protein KCTD16 OS=Homo sapiens OX=9606 GN=KCTD16 PE=1 SV=1 && PF02214:BTB/POZ domain	-
281878	98.8347	121.554	741.811	219.62	110.194	480.716	-2.12938	0.000129172	0.00729648	ITPR2	NC_037332.1	82983248	83574976	+	16273	protein_coding	inositol 1%2C4%2C5-trisphosphate receptor type 2 && sp|Q8WN96|ITPR2_BOVIN Inositol 1,4,5-trisphosphate receptor type 2 OS=Bos taurus OX=9913 GN=ITPR2 PE=2 SV=1 && PF00520:Ion transport protein|PF08454:RyR and IP3R Homology associated|PF08709:Inositol 1,4,5-trisphosphate/ryanodine receptor|PF02815:MIR domain|PF01365:RIH domain	-
530157	76.5969	45.0201	166.353	372.885	60.8085	269.619	-2.12962	0.000115552	0.00678081	ESYT3	NC_037328.1	130608600	130664294	-	4370	protein_coding	extended synaptotagmin 3 && sp|A0FGR9|ESYT3_HUMAN Extended synaptotagmin-3 OS=Homo sapiens OX=9606 GN=ESYT3 PE=1 SV=1 && PF00168:C2 domain|PF17047:Synaptotagmin-like mitochondrial-lipid-binding domain	-
100849076	82.774	49.5221	362.28	225.493	66.1481	293.886	-2.1301	1.46684389989157e-05	0.00138408	WNK4	NC_037346.1	42810506	42826231	+	5043	protein_coding	WNK lysine deficient protein kinase 4%2C transcript variant X3 && sp|Q7TPK6|WNK4_RAT Serine/threonine-protein kinase WNK4 OS=Rattus norvegicus OX=10116 GN=Wnk4 PE=1 SV=3 && PF00069:Protein kinase domain|PF12202:Oxidative-stress-responsive kinase 1 C-terminal domain	-
504201	176.667	31.5141	678.35	249.569	104.091	463.959	-2.13506	0.00164051	0.0482312	MYL4	NC_037346.1	46260721	46300173	+	2131	protein_coding	myosin light chain 4%2C transcript variant X2 && sp|F1RRT2|MYL4_PIG Myosin light chain 4 OS=Sus scrofa OX=9823 GN=MYL4 PE=1 SV=3 && -	-
512726	161.842	117.052	650.625	589.569	139.447	620.097	-2.14124	8.87934478405186e-09	3.75067113988645e-06	SHF	NC_037337.1	65235579	65262573	+	3442	protein_coding	Src homology 2 domain containing F%2C transcript variant X6 && sp|Q7M4L6|SHF_HUMAN SH2 domain-containing adapter protein F OS=Homo sapiens OX=9606 GN=SHF PE=1 SV=2 && -	-
526127	113.66	65.2791	377.683	425.148	89.4695	401.415	-2.14381	7.33252753175481e-07	0.000121771	FRMD4B	NC_037349.1	32023038	32381777	+	8395	protein_coding	FERM domain containing 4B%2C transcript variant X3 && sp|Q9Y2L6|FRM4B_HUMAN FERM domain-containing protein 4B OS=Homo sapiens OX=9606 GN=FRMD4B PE=1 SV=4 && PF00373:FERM central domain|PF11819:Domain of unknown function (DUF3338)|PF09380:FERM C-terminal PH-like domain|PF09379:FERM N-terminal domain	-
540595	74.126	60.7771	416.498	183.213	67.4516	299.856	-2.14474	4.39103182190964e-05	0.00323268	BMP7	NC_037340.1	58889622	58975046	+	2275	protein_coding	bone morphogenetic protein 7 && sp|P18075|BMP7_HUMAN Bone morphogenetic protein 7 OS=Homo sapiens OX=9606 GN=BMP7 PE=1 SV=1 && PF00688:TGF-beta propeptide|PF00019:Transforming growth factor beta like domain	-
540305	44.4756	56.2751	272.942	171.468	50.3753	222.205	-2.15322	2.18795613537684e-05	0.00185385	S1PR2	NC_037334.1	14748494	14756256	-	2693	protein_coding	sphingosine-1-phosphate receptor 2 && sp|O95136|S1PR2_HUMAN Sphingosine 1-phosphate receptor 2 OS=Homo sapiens OX=9606 GN=S1PR2 PE=1 SV=2 && -	-
101902369	51.8882	36.0161	276.639	119.206	43.9521	197.922	-2.1546	0.000246363	0.0121766	KIF26B	NC_037343.1	31619747	32144917	-	14097	protein_coding	kinesin family member 26B%2C transcript variant X1 && sp|Q2KJY2|KI26B_HUMAN Kinesin-like protein KIF26B OS=Homo sapiens OX=9606 GN=KIF26B PE=2 SV=1 && -	-
515125	584.36	560.5	2888.38	2216.76	572.43	2552.57	-2.1562	3.66708610359505e-12	7.61241236530037e-09	SMAD3	NC_037337.1	13895783	14022516	+	12722	protein_coding	SMAD family member 3 && sp|P84022|SMAD3_HUMAN Mothers against decapentaplegic homolog 3 OS=Homo sapiens OX=9606 GN=SMAD3 PE=1 SV=1 && PF03166:MH2 domain|PF03165:MH1 domain	MH1
523518	280.443	290.379	752.901	1796.89	285.411	1274.9	-2.15981	8.42959598428171e-07	0.000133324	SCUBE1	NC_037332.1	113971659	114102664	-	8228	protein_coding	signal peptide%2C CUB domain and EGF like domain containing 1%2C transcript variant X1 && sp|Q6NZL8|SCUB1_MOUSE Signal peptide, CUB and EGF-like domain-containing protein 1 OS=Mus musculus OX=10090 GN=Scube1 PE=2 SV=2 && -	-
282411	151.958	108.048	659.867	524.975	130.003	592.421	-2.17597	1.81264488047481e-08	6.54404207174894e-06	CACNA1G	NC_037346.1	36102401	36164794	-	8723	protein_coding	calcium voltage-gated channel subunit alpha1 G%2C transcript variant X17 && sp|O43497|CAC1G_HUMAN Voltage-dependent T-type calcium channel subunit alpha-1G OS=Homo sapiens OX=9606 GN=CACNA1G PE=1 SV=3 && -	-
280847	44.4756	18.008	207.633	82.7981	31.2418	145.216	-2.17853	0.00152701	0.0458572	LUM	NC_037332.1	20971292	20981075	-	2060	protein_coding	lumican%2C transcript variant X2 && sp|Q05443|LUM_BOVIN Lumican OS=Bos taurus OX=9913 GN=LUM PE=1 SV=1 && PF13855:Leucine rich repeat|PF01462:Leucine rich repeat N-terminal domain|PF12799:Leucine Rich repeats (2 copies)	-
100337041	148.252	15.757	366.593	396.374	82.0045	381.483	-2.1888	0.0016072	0.0475772	SGPP2	NC_037329.1	110589724	110737499	+	4126	protein_coding	sphingosine-1-phosphate phosphatase 2 && sp|Q8IWX5|SGPP2_HUMAN Sphingosine-1-phosphate phosphatase 2 OS=Homo sapiens OX=9606 GN=SGPP2 PE=1 SV=1 && PF01569:PAP2 superfamily	-
516921	48.1819	27.012	181.14	170.294	37.597	175.717	-2.19156	4.68477836010939e-05	0.00336797	EML6	NC_037338.1	37435296	37722763	+	9783	protein_coding	EMAP like 6%2C transcript variant X1 && sp|Q6ZMW3|EMAL6_HUMAN Echinoderm microtubule-associated protein-like 6 OS=Homo sapiens OX=9606 GN=EML6 PE=2 SV=2 && PF12894:Anaphase-promoting complex subunit 4 WD40 domain|PF03451:HELP motif	-
507781	45.711	36.0161	235.975	143.282	40.8635	189.628	-2.20091	4.39926350254185e-05	0.00323268	NEDD4	NC_037337.1	54426277	54570735	+	9022	protein_coding	NEDD4 E3 ubiquitin protein ligase%2C transcript variant X1 && sp|P46934|NEDD4_HUMAN E3 ubiquitin-protein ligase NEDD4 OS=Homo sapiens OX=9606 GN=NEDD4 PE=1 SV=4 && PF00632:HECT-domain (ubiquitin-transferase)|PF00397:WW domain	-
540135	118.602	83.2871	759.062	173.817	100.944	466.44	-2.20127	0.000324418	0.0149241	PHLDA1	NC_037332.1	5573898	5575874	-	1551	protein_coding	pleckstrin homology like domain family A member 1 && sp|Q8WV24|PHLA1_HUMAN Pleckstrin homology-like domain family A member 1 OS=Homo sapiens OX=9606 GN=PHLDA1 PE=1 SV=4 && -	-
novel.652	95.1284	49.5221	113.983	559.034	72.3252	336.508	-2.20458	0.00108772	0.0368227	-	NW_020190166.1	68459	75084	+	873	-	- && sp|P60509|ERB1_HUMAN Endogenous retrovirus group PABLB member 1 Env polyprotein OS=Homo sapiens OX=9606 GN=ERVPABLB-1 PE=2 SV=1 && PF18697:Murine leukemia virus (MLV) integrase (IN) C-terminal domain	-
541004	429.931	605.52	2916.72	1923.15	517.725	2419.93	-2.22854	3.8314665645325e-10	3.18145826185956e-07	NRP2	NC_037329.1	94027746	94147954	+	12147	protein_coding	neuropilin 2%2C transcript variant X2 && sp|O60462|NRP2_HUMAN Neuropilin-2 OS=Homo sapiens OX=9606 GN=NRP2 PE=1 SV=3 && PF00629:MAM domain, meprin/A5/mu|PF00754:F5/8 type C domain|PF00431:CUB domain	-
532719	66.7134	33.7651	353.038	126.252	50.2392	239.645	-2.23031	0.000300375	0.0140839	GDPD5	NC_037342.1	54615543	54706775	-	4958	protein_coding	glycerophosphodiester phosphodiesterase domain containing 5 && sp|Q8WTR4|GDPD5_HUMAN Glycerophosphodiester phosphodiesterase domain-containing protein 5 OS=Homo sapiens OX=9606 GN=GDPD5 PE=1 SV=2 && -	-
512467	118.602	36.0161	553.278	207.289	77.3088	380.283	-2.27291	0.000243018	0.0120832	SP5	NC_037329.1	25728723	25733737	-	3802	protein_coding	Sp5 transcription factor%2C transcript variant X2 && sp|Q9JHX2|SP5_MOUSE Transcription factor Sp5 OS=Mus musculus OX=10090 GN=Sp5 PE=2 SV=1 && PF00096:Zinc finger, C2H2 type	zf-C2H2
506387	182.844	135.06	1020.91	525.562	158.952	773.238	-2.27495	1.35941380887641e-07	3.02955195872797e-05	LAMA1	NC_037351.1	39951574	40077260	-	9562	protein_coding	laminin subunit alpha 1%2C transcript variant X1 && sp|P25391|LAMA1_HUMAN Laminin subunit alpha-1 OS=Homo sapiens OX=9606 GN=LAMA1 PE=1 SV=2 && PF06009:Laminin Domain II|PF00052:Laminin B (Domain IV)|PF00053:Laminin EGF domain|PF00055:Laminin N-terminal (Domain VI)|PF00054:Laminin G domain|PF06008:Laminin Domain I	-
541596	40.7693	54.0241	253.226	202.004	47.3967	227.615	-2.28039	2.70134245816958e-06	0.000376985	B3GAT1	NC_037342.1	83674775	83697502	-	4068	protein_coding	beta-1%2C3-glucuronyltransferase 1 && sp|Q9P2W7|B3GA1_HUMAN Galactosylgalactosylxylosylprotein 3-beta-glucuronosyltransferase 1 OS=Homo sapiens OX=9606 GN=B3GAT1 PE=1 SV=2 && -	-
510559	254.499	103.546	981.482	780.416	179.023	880.949	-2.28213	3.61197642386875e-07	6.52001005121613e-05	LTBP1	NC_037338.1	15473629	15930112	+	6514	protein_coding	latent transforming growth factor beta binding protein 1%2C transcript variant X1 && sp|Q14766|LTBP1_HUMAN Latent-transforming growth factor beta-binding protein 1 OS=Homo sapiens OX=9606 GN=LTBP1 PE=1 SV=4 && -	-
287013	422.518	144.064	1811.4	971.262	283.291	1391.33	-2.28595	5.42976395553345e-06	0.000639518	COL11A1	NC_037330.1	40304545	40530671	+	7965	protein_coding	collagen type XI alpha 1 chain%2C transcript variant X1 && sp|P12107|COBA1_HUMAN Collagen alpha-1(XI) chain OS=Homo sapiens OX=9606 GN=COL11A1 PE=1 SV=4 && -	-
282262	460.817	333.149	2634.54	1250.78	396.983	1942.66	-2.28736	3.78978433803405e-08	1.11946061215548e-05	IGFBP4	NC_037346.1	40672669	40684257	+	2087	protein_coding	insulin like growth factor binding protein 4 && sp|Q05716|IBP4_BOVIN Insulin-like growth factor-binding protein 4 OS=Bos taurus OX=9913 GN=IGFBP4 PE=2 SV=1 && -	-
112448763	434.873	198.088	732.569	2384.7	316.48	1558.64	-2.29415	2.28478851773834e-05	0.00190671	KCNG3	NC_037338.1	24818404	24885462	-	15727	protein_coding	potassium voltage-gated channel modifier subfamily G member 3%2C transcript variant X1 && sp|Q8TAE7|KCNG3_HUMAN Potassium voltage-gated channel subfamily G member 3 OS=Homo sapiens OX=9606 GN=KCNG3 PE=1 SV=1 && -	-
509726	170.49	276.873	1636.42	553.162	223.682	1094.79	-2.29722	5.8680616616449e-06	0.000662931	TENM4	NC_037356.1	16552708	17404028	+	14312	protein_coding	teneurin transmembrane protein 4%2C transcript variant X4 && sp|Q6N022|TEN4_HUMAN Teneurin-4 OS=Homo sapiens OX=9606 GN=TENM4 PE=1 SV=2 && PF06484:Teneurin Intracellular Region|PF15636:GHH signature containing HNH/Endo VII superfamily nuclease toxin	-
616582	75.3614	105.797	153.414	735.2	90.5793	444.307	-2.30126	0.000278767	0.0133415	AJAP1	NC_037343.1	48572099	48653020	-	1446	protein_coding	adherens junctions associated protein 1 && sp|A2ALI5|AJAP1_MOUSE Adherens junction-associated protein 1 OS=Mus musculus OX=10090 GN=Ajap1 PE=2 SV=1 && PF15298:AJAP1/PANP C-terminus	-
541125	67.9488	81.0361	508.917	224.318	74.4925	366.617	-2.30536	5.59017865157281e-06	0.000644206	ELK3	NC_037332.1	60480300	60550378	+	4108	protein_coding	ETS transcription factor ELK3%2C transcript variant X2 && sp|P41971|ELK3_MOUSE ETS domain-containing protein Elk-3 OS=Mus musculus OX=10090 GN=Elk3 PE=2 SV=3 && PF00178:Ets-domain	ETS
404185	518.882	348.906	3421.94	876.133	433.894	2149.04	-2.30586	1.60307128650864e-05	0.00144686	IGFBP5	NC_037329.1	104656175	104679857	-	6171	protein_coding	insulin like growth factor binding protein 5 && sp|Q05717|IBP5_BOVIN Insulin-like growth factor-binding protein 5 OS=Bos taurus OX=9913 GN=IGFBP5 PE=2 SV=2 && PF00086:Thyroglobulin type-1 repeat|PF00219:Insulin-like growth factor binding protein	-
444864	1371.33	695.56	6668.29	3585.57	1033.45	5126.93	-2.30796	4.92884720390118e-08	1.41126492267564e-05	PEG3	NC_037345.1	64099192	64122748	-	11069	protein_coding	paternally expressed 3 && sp|Q6H236|PEG3_BOVIN Paternally-expressed gene 3 protein OS=Bos taurus OX=9913 GN=PEG3 PE=2 SV=1 && PF02023:SCAN domain	zf-C2H2
511907	686.901	339.902	2383.78	2726.46	513.401	2555.12	-2.30867	2.04912574724163e-09	1.18157573776441e-06	RADX	NC_037357.1	55115130	55215014	+	3756	protein_coding	RPA1 related single stranded DNA binding protein%2C X-linked%2C transcript variant X1 && sp|Q6NSI4|RADX_HUMAN RPA-related protein RADX OS=Homo sapiens OX=9606 GN=RADX PE=1 SV=2 && -	-
534164	160.606	45.0201	764.607	273.057	102.813	518.832	-2.31459	0.00017655	0.00953033	SLIT2	NC_037333.1	39778000	40184422	+	8032	protein_coding	slit guidance ligand 2%2C transcript variant X1 && sp|O94813|SLIT2_HUMAN Slit homolog 2 protein OS=Homo sapiens OX=9606 GN=SLIT2 PE=1 SV=1 && PF00054:Laminin G domain|PF13855:Leucine rich repeat|PF00008:EGF-like domain|PF01462:Leucine rich repeat N-terminal domain	-
317692	61.7717	29.263	189.766	275.406	45.5174	232.586	-2.31788	1.53754685564841e-05	0.00141176	ATP8A1	NC_037333.1	61240030	61478165	-	7889	protein_coding	ATPase phospholipid transporting 8A1%2C transcript variant X2 && sp|Q9Y2Q0|AT8A1_HUMAN Phospholipid-transporting ATPase IA OS=Homo sapiens OX=9606 GN=ATP8A1 PE=1 SV=1 && PF16209:Phospholipid-translocating ATPase N-terminal|PF00122:E1-E2 ATPase|PF16212:Phospholipid-translocating P-type ATPase C-terminal|PF13246:Cation transport ATPase (P-type)	-
282006	123.543	81.0361	621.051	413.99	102.29	517.521	-2.32351	5.14178933539316e-08	1.4472829744555e-05	PROS1	NC_037328.1	38203318	38267163	-	2382	protein_coding	protein S && sp|P07224|PROS_BOVIN Vitamin K-dependent protein S OS=Bos taurus OX=9913 GN=PROS1 PE=1 SV=1 && PF02210:Laminin G domain|PF14670:Coagulation Factor Xa inhibitory site|PF00054:Laminin G domain|PF07645:Calcium-binding EGF domain|PF00008:EGF-like domain|PF00594:Vitamin K-dependent carboxylation/gamma-carboxyglutamic (GLA) domain	-
521326	171.725	69.7811	751.053	479.172	120.753	615.112	-2.32757	1.39265036342507e-06	0.000208358	HMCN1	NC_037343.1	66705632	67245735	+	18360	protein_coding	hemicentin 1%2C transcript variant X1 && sp|Q96RW7|HMCN1_HUMAN Hemicentin-1 OS=Homo sapiens OX=9606 GN=HMCN1 PE=1 SV=2 && PF00090:Thrombospondin type 1 domain|PF13927:Immunoglobulin domain|PF07679:Immunoglobulin I-set domain|PF07645:Calcium-binding EGF domain|PF12662:Complement Clr-like EGF-like|PF07474:G2F domain	-
522467	19.7669	11.255	87.4893	72.8153	15.511	80.1523	-2.3287	0.00133565	0.0417724	WNT3A	NC_037334.1	3036585	3107320	-	1170	protein_coding	Wnt family member 3A && sp|P56704|WNT3A_HUMAN Protein Wnt-3a OS=Homo sapiens OX=9606 GN=WNT3A PE=1 SV=2 && PF00110:wnt family	-
526873	58.0654	65.2791	381.996	235.475	61.6722	308.735	-2.32936	7.05697117693533e-07	0.000119587	CAMK1D	NC_037340.1	11668382	12062955	-	7103	protein_coding	calcium/calmodulin dependent protein kinase ID%2C transcript variant X1 && sp|Q8IU85|KCC1D_HUMAN Calcium/calmodulin-dependent protein kinase type 1D OS=Homo sapiens OX=9606 GN=CAMK1D PE=1 SV=1 && PF00069:Protein kinase domain	-
508193	45.711	63.0281	324.696	234.888	54.3696	279.792	-2.38119	4.52853525231453e-07	7.91635630896709e-05	SLC39A8	NC_037333.1	22459081	22542658	+	5525	protein_coding	solute carrier family 39 member 8%2C transcript variant X3 && sp|Q9C0K1|S39A8_HUMAN Metal cation symporter ZIP8 OS=Homo sapiens OX=9606 GN=SLC39A8 PE=1 SV=1 && PF02535:ZIP Zinc transporter	-
537951	44.4756	6.75301	112.134	168.532	25.6143	140.333	-2.38708	0.00124758	0.0398434	EPHA3	NC_037328.1	37110589	37521912	+	5759	protein_coding	EPH receptor A3%2C transcript variant X1 && sp|O08680|EPHA3_RAT Ephrin type-A receptor 3 OS=Rattus norvegicus OX=10116 GN=Epha3 PE=2 SV=1 && PF07699:Putative ephrin-receptor like|PF00041:Fibronectin type III domain|PF14575:Ephrin type-A receptor 2 transmembrane domain|PF01404:Ephrin receptor ligand binding domain|PF00536:SAM domain (Sterile alpha motif)|PF07714:Protein tyrosine kinase	-
282094	72.8906	27.012	377.067	157.962	49.9513	267.514	-2.38768	9.64276314961039e-05	0.00590913	TIMP3	NC_037332.1	71402333	71459972	+	2134	protein_coding	TIMP metallopeptidase inhibitor 3 && sp|P79121|TIMP3_BOVIN Metalloproteinase inhibitor 3 OS=Bos taurus OX=9913 GN=TIMP3 PE=2 SV=1 && PF00965:Tissue inhibitor of metalloproteinase	-
520070	39.5339	40.5181	330.857	89.2575	40.026	210.057	-2.39245	0.000295583	0.014025	CD248	NC_037356.1	44370002	44372627	-	2626	protein_coding	CD248 molecule && sp|Q9HCU0|CD248_HUMAN Endosialin OS=Homo sapiens OX=9606 GN=CD248 PE=1 SV=1 && PF00059:Lectin C-type domain|PF14670:Coagulation Factor Xa inhibitory site	-
537391	34.5921	24.761	166.353	152.677	29.6766	159.515	-2.40318	1.23629148099248e-05	0.00121486	DDAH1	NC_037330.1	58618306	58775117	+	4008	protein_coding	dimethylarginine dimethylaminohydrolase 1 && sp|P56965|DDAH1_BOVIN N(G),N(G)-dimethylarginine dimethylaminohydrolase 1 OS=Bos taurus OX=9913 GN=DDAH1 PE=1 SV=3 && PF02274:Amidinotransferase	-
535399	84.0095	49.5221	560.055	156.201	66.7658	358.128	-2.40856	8.24297470283164e-05	0.00523201	LEF1	NC_037333.1	17083384	17200676	+	6465	protein_coding	lymphoid enhancer binding factor 1%2C transcript variant X5 && sp|Q9UJU2|LEF1_HUMAN Lymphoid enhancer-binding factor 1 OS=Homo sapiens OX=9606 GN=LEF1 PE=1 SV=1 && PF08347:N-terminal CTNNB1 binding|PF00505:HMG (high mobility group) box	HMG
523846	93.8929	27.012	317.919	346.46	60.4525	332.189	-2.41766	1.10823556233305e-05	0.00110206	SPOCK2	NC_037355.1	28145188	28170447	-	5116	protein_coding	SPARC (osteonectin)%2C cwcv and kazal like domains proteoglycan 2 && sp|Q92563|TICN2_HUMAN Testican-2 OS=Homo sapiens OX=9606 GN=SPOCK2 PE=1 SV=1 && -	-
407104	49.4173	18.008	266.165	104.525	33.7127	185.345	-2.418	0.000301888	0.0140839	PLXNA4	NC_037331.1	95788261	96270780	-	13293	protein_coding	plexin A4 && sp|Q9HCM2|PLXA4_HUMAN Plexin-A4 OS=Homo sapiens OX=9606 GN=PLXNA4 PE=1 SV=4 && -	-
538575	28.415	49.5221	341.948	69.292	38.9685	205.62	-2.41805	0.000914037	0.0324346	PRSS23	NC_037356.1	8736360	8755377	-	1721	protein_coding	serine protease 23%2C transcript variant X1 && sp|Q1LZE9|PRS23_BOVIN Serine protease 23 OS=Bos taurus OX=9913 GN=PRSS23 PE=2 SV=1 && PF00089:Trypsin	-
504657	64.2425	29.263	333.322	180.864	46.7528	257.093	-2.42519	1.43135188835187e-05	0.00136612	ARHGAP29	NC_037330.1	49238312	49320813	+	5421	protein_coding	Rho GTPase activating protein 29%2C transcript variant X2 && sp|A7YY57|RHG29_BOVIN Rho GTPase-activating protein 29 OS=Bos taurus OX=9913 GN=ARHGAP29 PE=2 SV=1 && PF00620:RhoGAP domain	-
515202	23.4732	20.259	145.405	95.7169	21.8661	120.561	-2.45209	9.604593469897e-05	0.00590754	USP18	NC_037332.1	76001952	76018301	+	963	protein_coding	ubiquitin specific peptidase 18 && sp|Q9UMW8|UBP18_HUMAN Ubl carboxyl-terminal hydrolase 18 OS=Homo sapiens OX=9606 GN=USP18 PE=1 SV=1 && PF00443:Ubiquitin carboxyl-terminal hydrolase	-
280794	6537.91	6102.47	50507.2	19532.1	6320.19	35019.7	-2.47008	5.1041739004876e-09	2.49308870486464e-06	FN1	NC_037329.1	103361560	103430752	-	8361	protein_coding	fibronectin 1%2C transcript variant X1 && sp|P07589|FINC_BOVIN Fibronectin OS=Bos taurus OX=9913 GN=FN1 PE=1 SV=4 && PF00041:Fibronectin type III domain|PF00039:Fibronectin type I domain|PF00040:Fibronectin type II domain	-
132344315	974.757	641.536	1534.14	7528.17	808.147	4531.15	-2.48601	1.17244768196599e-05	0.00115898	LOC132344315	NC_037357.1	85951020	85956568	+	4779	protein_coding	endogenous retrovirus group PABLB member 1 Env polyprotein-like%2C transcript variant X1 && sp|P03360|POL_AVIRE Gag-Pol polyprotein (Fragment) OS=Avian reticuloendotheliosis virus OX=11636 GN=pol PE=1 SV=2 && PF00078:Reverse transcriptase (RNA-dependent DNA polymerase)|PF00075:RNase H|PF00429:ENV polyprotein (coat polyprotein)	-
614712	76.5969	29.263	365.976	243.696	52.93	304.836	-2.48718	3.68149622086581e-06	0.000468462	THY1	NC_037342.1	29981019	29986913	-	1924	protein_coding	Thy-1 cell surface antigen && sp|P04216|THY1_HUMAN Thy-1 membrane glycoprotein OS=Homo sapiens OX=9606 GN=THY1 PE=1 SV=2 && -	-
504967	48.1819	33.7651	345.644	127.427	40.9735	236.536	-2.51311	2.99953157088575e-05	0.00238341	NEDD9	NC_037350.1	44941945	45131903	+	9413	protein_coding	neural precursor cell expressed%2C developmentally down-regulated 9%2C transcript variant X1 && sp|Q14511|CASL_HUMAN Enhancer of filamentation 1 OS=Homo sapiens OX=9606 GN=NEDD9 PE=1 SV=1 && PF14604:Variant SH3 domain|PF12026:Crk-Associated Substrate C-terminal domain|PF08824:Serine rich protein interaction domain	-
100125928	51.8882	11.255	180.524	197.893	31.5716	189.208	-2.52098	9.00897670187857e-05	0.00560345	HILPDA	NC_037331.1	92647984	92650046	+	1202	protein_coding	hypoxia inducible lipid droplet associated && - && -	-
532684	222.378	153.068	1391.82	776.305	187.723	1084.06	-2.52133	8.23131063432043e-10	6.21351707746179e-07	LOXL2	NC_037335.1	70414275	70527420	-	3563	protein_coding	lysyl oxidase like 2 && sp|A6H737|LOXL2_BOVIN Lysyl oxidase homolog 2 OS=Bos taurus OX=9913 GN=LOXL2 PE=2 SV=1 && PF00530:Scavenger receptor cysteine-rich domain|PF01186:Lysyl oxidase	-
618586	112.424	29.263	691.905	134.473	70.8437	413.189	-2.52178	0.00055051	0.022518	NKD1	NC_037345.1	18940437	19032328	+	2277	protein_coding	NKD inhibitor of WNT signaling pathway 1 && sp|Q969G9|NKD1_HUMAN Protein naked cuticle homolog 1 OS=Homo sapiens OX=9606 GN=NKD1 PE=1 SV=1 && -	-
407170	77.8323	45.0201	597.022	119.793	61.4262	358.408	-2.53087	0.000167851	0.00913934	KDR	NC_037333.1	70567551	70612407	-	5998	protein_coding	kinase insert domain receptor && sp|P35968|VGFR2_HUMAN Vascular endothelial growth factor receptor 2 OS=Homo sapiens OX=9606 GN=KDR PE=1 SV=2 && PF07679:Immunoglobulin I-set domain|PF07714:Protein tyrosine kinase|PF17988:VEGFR-2 Transmembrane domain|PF13927:Immunoglobulin domain	-
530147	21.0024	45.0201	263.7	113.921	33.0112	188.81	-2.55375	5.9417734580123e-05	0.00402755	BAMBI	NC_037340.1	36021690	36028577	-	2641	protein_coding	BMP and activin membrane bound inhibitor && sp|Q8HYZ0|BAMBI_SHEEP BMP and activin membrane-bound inhibitor homolog OS=Ovis aries OX=9940 GN=BAMBI PE=2 SV=1 && PF06211:BMP and activin membrane-bound inhibitor (BAMBI) N-terminal domain	-
519027	32.1213	18.008	189.766	116.857	25.0646	153.311	-2.57516	2.46019513915466e-05	0.0020226	KANK4	NC_037330.1	83258538	83334028	+	5754	protein_coding	KN motif and ankyrin repeat domains 4%2C transcript variant X2 && sp|Q5T7N3|KANK4_HUMAN KN motif and ankyrin repeat domain-containing protein 4 OS=Homo sapiens OX=9606 GN=KANK4 PE=1 SV=1 && PF12796:Ankyrin repeats (3 copies)|PF12075:KN motif	-
510972	85.2449	56.2751	563.752	292.436	70.76	428.094	-2.58003	1.00233927734838e-07	2.37797833984637e-05	CDKN1C	NC_037356.1	48728495	48730501	+	1187	protein_coding	cyclin dependent kinase inhibitor 1C && sp|P49918|CDN1C_HUMAN Cyclin-dependent kinase inhibitor 1C OS=Homo sapiens OX=9606 GN=CDKN1C PE=1 SV=1 && PF02234:Cyclin-dependent kinase inhibitor	-
518368	32.1213	6.75301	154.03	91.0192	19.4371	122.525	-2.58143	0.000497319	0.0211227	PARM1	NC_037333.1	89847747	89973570	+	1351	protein_coding	prostate androgen-regulated mucin-like protein 1 && sp|Q6UWI2|PARM1_HUMAN Prostate androgen-regulated mucin-like protein 1 OS=Homo sapiens OX=9606 GN=PARM1 PE=1 SV=1 && PF17061:PARM	-
132346771	119.837	110.299	237.823	1148.02	115.068	692.919	-2.58888	1.83943914690664e-05	0.00159102	LOC132346771	NC_037339.1	37568870	37574503	-	4178	protein_coding	uncharacterized LOC132346771 && sp|P03360|POL_AVIRE Gag-Pol polyprotein (Fragment) OS=Avian reticuloendotheliosis virus OX=11636 GN=pol PE=1 SV=2 && PF00429:ENV polyprotein (coat polyprotein)|PF00075:RNase H|PF00078:Reverse transcriptase (RNA-dependent DNA polymerase)	-
281968	61.7717	31.5141	307.445	275.994	46.6429	291.719	-2.60781	9.64063795641746e-08	2.32031992090181e-05	PCSK2	NC_037340.1	37505772	37746198	+	4469	protein_coding	proprotein convertase subtilisin/kexin type 2%2C transcript variant X1 && sp|Q9GLR0|NEC2_BOVIN Neuroendocrine convertase 2 OS=Bos taurus OX=9913 GN=PCSK2 PE=2 SV=1 && -	-
616148	238.439	144.064	1665.99	690.571	191.251	1178.28	-2.61465	3.00604176036786e-08	9.41911990838284e-06	LBH	NC_037338.1	69617500	69643907	-	2943	protein_coding	LBH regulator of WNT signaling pathway%2C transcript variant X1 && sp|A5PJU8|LBH_BOVIN Protein LBH OS=Bos taurus OX=9913 GN=LBH PE=3 SV=1 && PF15317:Cardiac transcription factor regulator, Developmental protein	-
novel.309	364.453	141.813	585.316	2538.55	253.133	1561.93	-2.61838	1.55080209801305e-05	0.00141506	-	NC_037340.1	43260593	43266774	+	6182	-	- && sp|P03360|POL_AVIRE Gag-Pol polyprotein (Fragment) OS=Avian reticuloendotheliosis virus OX=11636 GN=pol PE=1 SV=2 && PF00077:Retroviral aspartyl protease|PF02093:Gag P30 core shell protein|PF00078:Reverse transcriptase (RNA-dependent DNA polymerase)	-
282301	97.5992	119.303	671.573	665.908	108.451	668.74	-2.63395	4.69710632092504e-13	1.3000807445267e-09	PDGFRA	NC_037333.1	69723776	69771549	+	8168	protein_coding	platelet derived growth factor receptor alpha%2C transcript variant X4 && sp|P16234|PGFRA_HUMAN Platelet-derived growth factor receptor alpha OS=Homo sapiens OX=9606 GN=PDGFRA PE=1 SV=1 && PF07714:Protein tyrosine kinase|PF07679:Immunoglobulin I-set domain	-
613849	48.1819	18.008	174.979	262.488	33.095	218.733	-2.67349	4.28340653058598e-06	0.000526922	COL13A1	NC_037355.1	26095666	26248051	+	5400	protein_coding	collagen type XIII alpha 1 chain%2C transcript variant X6 && - && -	-
615467	48.1819	11.255	312.374	79.862	29.7185	196.118	-2.67561	0.000535616	0.0222192	LRRC32	NC_037342.1	56043484	56057456	-	8473	protein_coding	leucine rich repeat containing 32%2C transcript variant X1 && sp|G3XA59|LRC32_MOUSE Transforming growth factor beta activator LRRC32 OS=Mus musculus OX=10090 GN=Lrrc32 PE=1 SV=1 && -	-
510214	70.4197	45.0201	544.652	203.765	57.7199	374.209	-2.67973	1.51644448450355e-06	0.000224854	ADAMTS14	NC_037355.1	26827316	26922566	+	5526	protein_coding	ADAM metallopeptidase with thrombospondin type 1 motif 14%2C transcript variant X1 && sp|Q8WXS8|ATS14_HUMAN A disintegrin and metalloproteinase with thrombospondin motifs 14 OS=Homo sapiens OX=9606 GN=ADAMTS14 PE=2 SV=2 && PF01562:Reprolysin family propeptide|PF17771:ADAM cysteine-rich domain|PF00090:Thrombospondin type 1 domain|PF05986:ADAM-TS Spacer 1|PF01421:Reprolysin (M12B) family zinc metal…	-
537072	74.126	54.0241	286.497	544.941	64.075	415.719	-2.68372	2.47131607218731e-08	8.20822920216292e-06	RNF165	NC_037351.1	46062982	46179953	+	7224	protein_coding	ring finger protein 165 && sp|E9QAU8|RN165_MOUSE E3 ubiquitin-protein ligase RNF165 OS=Mus musculus OX=10090 GN=Rnf165 PE=1 SV=1 && -	-
280841	24.7087	4.50201	126.921	76.3386	14.6053	101.63	-2.7098	0.00062809	0.0247173	LOX	NC_037334.1	31755215	31767581	+	2251	protein_coding	lysyl oxidase && sp|P33072|LYOX_BOVIN Protein-lysine 6-oxidase OS=Bos taurus OX=9913 GN=LOX PE=1 SV=3 && PF01186:Lysyl oxidase	-
540664	245.851	229.602	2401.03	714.06	237.727	1557.54	-2.711	7.77011464143224e-08	1.98520452077331e-05	TNC	NC_037335.1	104208978	104311445	-	8147	protein_coding	tenascin C%2C transcript variant X1 && sp|P24821|TENA_HUMAN Tenascin OS=Homo sapiens OX=9606 GN=TNC PE=1 SV=3 && PF00147:Fibrinogen beta and gamma chains, C-terminal globular domain|PF00041:Fibronectin type III domain	-
280733	96.3638	27.012	679.583	145.631	61.6879	412.607	-2.71612	0.0001305	0.00734647	BGN	NC_037357.1	36728478	36742281	+	2258	protein_coding	biglycan%2C transcript variant X1 && sp|P21809|PGS1_BOVIN Biglycan OS=Bos taurus OX=9913 GN=BGN PE=1 SV=3 && PF13855:Leucine rich repeat|PF01462:Leucine rich repeat N-terminal domain	-
534629	17.2961	18.008	130.618	101.002	17.652	115.81	-2.71711	2.31895956753981e-05	0.00192555	TPD52L1	NC_037336.1	25985760	26078941	-	1698	protein_coding	TPD52 like 1%2C transcript variant X5 && sp|Q16890|TPD53_HUMAN Tumor protein D53 OS=Homo sapiens OX=9606 GN=TPD52L1 PE=1 SV=1 && PF04201:Tumour protein D52 family	-
512302	21.0024	15.757	187.917	58.1348	18.3797	123.026	-2.72475	0.000286652	0.0136402	CDH13	NC_037345.1	9138128	10154231	+	4213	protein_coding	cadherin 13 && sp|Q3B7N0|CAD13_BOVIN Cadherin-13 OS=Bos taurus OX=9913 GN=CDH13 PE=2 SV=1 && -	-
767827	43.2402	6.75301	133.698	213.748	24.9966	173.723	-2.72509	0.00012888	0.00729648	C1S	NC_037332.1	103407687	103418871	-	2800	protein_coding	complement C1s && sp|Q0VCX1|C1S_BOVIN Complement C1s subcomponent OS=Bos taurus OX=9913 GN=C1S PE=2 SV=2 && PF00084:Sushi repeat (SCR repeat)|PF00089:Trypsin|PF14670:Coagulation Factor Xa inhibitory site|PF00431:CUB domain	-
613386	65.478	11.255	304.98	223.731	38.3665	264.356	-2.72723	2.47314270854335e-05	0.00202323	FGF11	NC_037346.1	27115109	27121780	+	3920	protein_coding	fibroblast growth factor 11%2C transcript variant X1 && sp|P70378|FGF11_MOUSE Fibroblast growth factor 11 OS=Mus musculus OX=10090 GN=Fgf11 PE=2 SV=1 && PF00167:Fibroblast growth factor	-
282066	23.4732	20.259	180.524	115.682	21.8661	148.103	-2.74826	5.50725969723044e-06	0.000644078	SELENOP	NC_037347.1	31761770	31771443	+	2164	protein_coding	selenoprotein P && sp|P49907|SEPP1_BOVIN Selenoprotein P OS=Bos taurus OX=9913 GN=SELENOP PE=2 SV=2 && -	-
538564	9.88347	11.255	88.1054	56.3732	10.5692	72.2393	-2.78434	0.000495994	0.0211204	COL8A1	NC_037328.1	43902264	44073697	+	5108	protein_coding	collagen type VIII alpha 1 chain && sp|P27658|CO8A1_HUMAN Collagen alpha-1(VIII) chain OS=Homo sapiens OX=9606 GN=COL8A1 PE=1 SV=2 && PF00386:C1q domain|PF01391:Collagen triple helix repeat (20 copies)	-
616895	11.1189	6.75301	52.3704	76.3386	8.93596	64.3545	-2.80476	0.000905639	0.0322746	RARB	NC_037354.1	40196705	40792265	-	3779	protein_coding	retinoic acid receptor beta%2C transcript variant X2 && sp|P22605|RARB_MOUSE Retinoic acid receptor beta OS=Mus musculus OX=10090 GN=Rarb PE=1 SV=1 && PF00105:Zinc finger, C4 type (two domains)|PF00104:Ligand-binding domain of nuclear hormone receptor	THR-like
510083	92.6575	47.2711	737.498	254.266	69.9643	495.882	-2.8051	7.2204063180649e-07	0.00012112	DOCK2	NC_037347.1	1544579	2002178	+	6044	protein_coding	dedicator of cytokinesis 2%2C transcript variant X1 && sp|Q92608|DOCK2_HUMAN Dedicator of cytokinesis protein 2 OS=Homo sapiens OX=9606 GN=DOCK2 PE=1 SV=2 && PF06920:Dock homology region 2|PF16172:DOCK N-terminus|PF14429:C2 domain in Dock180 and Zizimin proteins	-
353510	11.1189	6.75301	88.1054	41.1054	8.93596	64.6054	-2.81244	0.00142119	0.0437289	IFITM1	NC_037356.1	50933708	50934839	-	550	protein_coding	interferon induced transmembrane protein 1 (9-27) && sp|P13164|IFM1_HUMAN Interferon-induced transmembrane protein 1 OS=Homo sapiens OX=9606 GN=IFITM1 PE=1 SV=3 && PF04505:Interferon-induced transmembrane protein	-
615883	90.1866	92.2912	932.193	354.681	91.2389	643.437	-2.81867	1.59761868771739e-08	5.92404582151013e-06	SLIT3	NC_037347.1	442969	1201675	-	9552	protein_coding	slit guidance ligand 3%2C transcript variant X1 && sp|Q9WVB4|SLIT3_MOUSE Slit homolog 3 protein OS=Mus musculus OX=10090 GN=Slit3 PE=2 SV=2 && -	-
513281	53.1236	49.5221	627.212	103.351	51.3229	365.281	-2.82915	4.92023273409568e-05	0.00349189	CPM	NC_037332.1	44876597	44965428	+	6524	protein_coding	carboxypeptidase M%2C transcript variant X2 && sp|P14384|CBPM_HUMAN Carboxypeptidase M OS=Homo sapiens OX=9606 GN=CPM PE=1 SV=2 && PF00246:Zinc carboxypeptidase|PF13620:Carboxypeptidase regulatory-like domain	-
535033	53.1236	72.0321	654.938	230.778	62.5779	442.858	-2.83426	2.40277595329844e-07	4.86620734834479e-05	LIX1	NC_037334.1	96536557	96592167	-	4578	protein_coding	limb and CNS expressed 1 && sp|Q8N485|LIX1_HUMAN Protein limb expression 1 homolog OS=Homo sapiens OX=9606 GN=LIX1 PE=1 SV=2 && -	-
407216	64.2425	29.263	485.504	199.655	46.7528	342.58	-2.84139	9.16462604370083e-07	0.00014224	BMP4	NC_037337.1	66518533	66525639	-	1804	protein_coding	bone morphogenetic protein 4 && sp|Q2KJH1|BMP4_BOVIN Bone morphogenetic protein 4 OS=Bos taurus OX=9913 GN=BMP4 PE=2 SV=1 && PF00688:TGF-beta propeptide|PF00019:Transforming growth factor beta like domain	-
281270	23.4732	2.251	143.556	56.3732	12.8621	99.9648	-2.86205	0.00131215	0.0412705	HOPX	NC_037333.1	71973662	72005995	-	1681	protein_coding	HOP homeobox && sp|Q8MJD5|HOP_BOVIN Homeodomain-only protein OS=Bos taurus OX=9913 GN=HOPX PE=3 SV=1 && -	-
540199	43.2402	36.0161	77.6314	502.661	39.6281	290.146	-2.86643	9.4983827025325e-05	0.00586393	WNT8A	NC_037334.1	49525958	49530902	+	1056	protein_coding	Wnt family member 8A && sp|Q9H1J5|WNT8A_HUMAN Protein Wnt-8a OS=Homo sapiens OX=9606 GN=WNT8A PE=1 SV=2 && PF00110:wnt family	-
510458	123.543	24.761	917.406	214.923	74.1522	566.164	-2.90745	4.53400037854704e-05	0.00328804	SUSD2	NC_037344.1	71426379	71433950	+	3376	protein_coding	sushi domain containing 2 && sp|Q9UGT4|SUSD2_HUMAN Sushi domain-containing protein 2 OS=Homo sapiens OX=9606 GN=SUSD2 PE=1 SV=1 && PF00094:von Willebrand factor type D domain|PF00084:Sushi repeat (SCR repeat)|PF03782:AMOP domain	-
506769	66.7134	33.7651	585.932	186.149	50.2392	386.04	-2.91736	1.34573242546957e-06	0.000203169	SKAP1	NC_037346.1	38060670	38366730	+	1564	protein_coding	src kinase associated phosphoprotein 1 && sp|Q86WV1|SKAP1_HUMAN Src kinase-associated phosphoprotein 1 OS=Homo sapiens OX=9606 GN=SKAP1 PE=1 SV=3 && -	-
540451	63.0071	42.7691	647.544	162.66	52.8881	405.102	-2.92419	2.74704476027707e-06	0.000380168	EMILIN1	NC_037338.1	72550809	72558774	-	3696	protein_coding	elastin microfibril interfacer 1 && sp|Q9Y6C2|EMIL1_HUMAN EMILIN-1 OS=Homo sapiens OX=9606 GN=EMILIN1 PE=1 SV=3 && PF00386:C1q domain|PF01391:Collagen triple helix repeat (20 copies)|PF07546:EMI domain	-
530748	84.0095	9.00401	478.727	251.33	46.5067	365.029	-2.92535	3.41201836968021e-05	0.0026728	NODAL	NC_037355.1	26636791	26643883	-	1041	protein_coding	nodal growth differentiation factor && sp|Q96S42|NODAL_HUMAN Nodal homolog OS=Homo sapiens OX=9606 GN=NODAL PE=1 SV=2 && PF00019:Transforming growth factor beta like domain	-
537051	91.4221	45.0201	929.728	140.346	68.2211	535.037	-2.95689	2.73887622519173e-05	0.00221876	ADAMTS9	NC_037349.1	36760280	36923586	+	7667	protein_coding	ADAM metallopeptidase with thrombospondin type 1 motif 9%2C transcript variant X1 && sp|Q9P2N4|ATS9_HUMAN A disintegrin and metalloproteinase with thrombospondin motifs 9 OS=Homo sapiens OX=9606 GN=ADAMTS9 PE=1 SV=4 && PF05986:ADAM-TS Spacer 1|PF01562:Reprolysin family propeptide|PF01421:Reprolysin (M12B) family zinc metalloprotease|PF17771:ADAM cysteine-rich domain|PF00090:Thrombospondin type 1 …	-
519648	71.6551	38.2671	175.595	692.333	54.9611	433.964	-2.96193	2.5084876809743e-06	0.000356055	CDX4	NC_037357.1	77453969	77462968	-	840	protein_coding	caudal type homeobox 4 && sp|O14627|CDX4_HUMAN Homeobox protein CDX-4 OS=Homo sapiens OX=9606 GN=CDX4 PE=1 SV=1 && PF00046:Homeodomain|PF04731:Caudal like protein activation region	Homeobox
529939	60.5362	54.0241	762.759	134.473	57.2802	448.616	-2.96607	9.67361648928407e-06	0.00100406	LAMB3	NC_037343.1	73647145	73712354	+	9585	protein_coding	laminin subunit beta 3%2C transcript variant X1 && sp|Q13751|LAMB3_HUMAN Laminin subunit beta-3 OS=Homo sapiens OX=9606 GN=LAMB3 PE=1 SV=1 && PF00053:Laminin EGF domain|PF00055:Laminin N-terminal (Domain VI)	-
535458	40.7693	4.50201	170.666	206.702	22.6357	188.684	-2.97468	3.08781692688103e-05	0.00244188	GALNT3	NC_037329.1	30517055	30570302	+	3669	protein_coding	polypeptide N-acetylgalactosaminyltransferase 3%2C transcript variant X2 && sp|Q14435|GALT3_HUMAN Polypeptide N-acetylgalactosaminyltransferase 3 OS=Homo sapiens OX=9606 GN=GALNT3 PE=1 SV=2 && PF00652:Ricin-type beta-trefoil lectin domain|PF00535:Glycosyl transferase family 2	-
539596	707.903	308.388	5771.83	2257.86	508.145	4014.85	-2.97729	1.80566815406801e-09	1.11061966794842e-06	TGFBI	NC_037334.1	47468020	47501512	+	2707	protein_coding	transforming growth factor beta induced && sp|P55906|BGH3_BOVIN Transforming growth factor-beta-induced protein ig-h3 OS=Bos taurus OX=9913 GN=TGFBI PE=1 SV=2 && PF02469:Fasciclin domain	-
512602	150.723	153.068	1505.19	909.604	151.896	1207.4	-2.99118	3.85806736268401e-15	2.13569748973645e-11	TMEM132C	NC_037344.1	48416041	48868880	-	5276	protein_coding	transmembrane protein 132C && sp|Q8N3T6|T132C_HUMAN Transmembrane protein 132C OS=Homo sapiens OX=9606 GN=TMEM132C PE=2 SV=3 && PF16070:Transmembrane protein family 132|PF15706:Mature oligodendrocyte transmembrane protein, TMEM132D, C-term|PF15705:Mature oligodendrocyte transmembrane protein, TMEM132D, N-term	-
112447423	18.5315	11.255	197.159	46.9776	14.8933	122.068	-3.00378	0.000242169	0.0120832	SMIM32	NC_037334.1	47633345	47634966	-	1622	protein_coding	small integral membrane protein 32 && sp|A0A1B0GUA5|SIM32_HUMAN Small integral membrane protein 32 OS=Homo sapiens OX=9606 GN=SMIM32 PE=3 SV=1 && -	-
616129	8.64803	11.255	28.9577	129.188	9.95153	79.0731	-3.01022	0.00122198	0.0394521	HOXB2	NC_037346.1	37946400	37948660	+	1493	protein_coding	homeobox B2 && sp|P14652|HXB2_HUMAN Homeobox protein Hox-B2 OS=Homo sapiens OX=9606 GN=HOXB2 PE=1 SV=1 && PF00046:Homeodomain	Homeobox
407770	102.541	51.7731	1045.56	211.987	77.157	628.773	-3.01195	3.00769824132527e-06	0.000409417	PLXNA2	NC_037343.1	75115631	75349329	+	31891	protein_coding	plexin A2%2C transcript variant X2 && sp|O75051|PLXA2_HUMAN Plexin-A2 OS=Homo sapiens OX=9606 GN=PLXNA2 PE=1 SV=4 && -	-
505010	29.6504	22.51	239.055	189.672	26.0802	214.364	-3.01659	1.35746961751501e-08	5.3674995090647e-06	CLMN	NC_037348.1	60052445	60174518	-	13735	protein_coding	calmin%2C transcript variant X5 && sp|Q96JQ2|CLMN_HUMAN Calmin OS=Homo sapiens OX=9606 GN=CLMN PE=1 SV=1 && -	-
615490	24.7087	9.00401	223.652	62.2454	16.8563	142.949	-3.02866	0.000119563	0.00694262	SMOC2	NC_037336.1	102645195	102803021	+	3017	protein_coding	SPARC related modular calcium binding 2%2C transcript variant X2 && sp|Q9H3U7|SMOC2_HUMAN SPARC-related modular calcium-binding protein 2 OS=Homo sapiens OX=9606 GN=SMOC2 PE=1 SV=2 && PF00086:Thyroglobulin type-1 repeat|PF16597:Thyroglobulin_1 repeat associated disordered domain|PF10591:Secreted protein acidic and rich in cysteine Ca binding region|PF07648:Kazal-type serine protease inhibitor dom…	-
508794	18.5315	11.255	189.149	60.4837	14.8933	124.817	-3.03261	7.9545736831827e-05	0.00510045	DNM1	NC_037338.1	98822587	98866068	+	4071	protein_coding	dynamin 1%2C transcript variant X2 && sp|Q05193|DYN1_HUMAN Dynamin-1 OS=Homo sapiens OX=9606 GN=DNM1 PE=1 SV=2 && PF01031:Dynamin central region|PF00169:PH domain|PF00350:Dynamin family|PF02212:Dynamin GTPase effector domain	-
novel.86	24.7087	0	149.102	69.292	12.3543	109.197	-3.03426	0.00116608	0.0383743	-	NC_037330.1	119204033	119209393	-	5361	-	- && sp|P03374|ENV_MMTVG Envelope glycoprotein gp70 OS=Mouse mammary tumor virus (strain GR) OX=11760 GN=env PE=1 SV=1 && PF02337:Retroviral GAG p10 protein|PF00517:Retroviral envelope protein	-
615239	153.194	60.7771	828.068	960.105	106.985	894.087	-3.03542	1.22670039595768e-11	1.85198304324266e-08	GPC3	NC_037357.1	17366004	17829177	-	2230	protein_coding	glypican 3 && sp|A5A6P7|GPC3_PANTR Glypican-3 OS=Pan troglodytes OX=9598 GN=GPC3 PE=2 SV=1 && PF01153:Glypican	-
520750	44.4756	47.2711	627.828	129.776	45.8733	378.802	-3.04767	3.85620814044611e-06	0.000481504	CILP2	NC_037334.1	3782380	3791397	-	4103	protein_coding	cartilage intermediate layer protein 2 && sp|Q8IUL8|CILP2_HUMAN Cartilage intermediate layer protein 2 OS=Homo sapiens OX=9606 GN=CILP2 PE=2 SV=2 && PF13927:Immunoglobulin domain|PF00090:Thrombospondin type 1 domain|PF13330:Mucin-2 protein WxxW repeating region	-
613954	8.64803	11.255	133.082	29.361	9.95153	81.2217	-3.04796	0.00103695	0.0353606	RAB37	NC_037346.1	56672132	56739912	-	2447	protein_coding	RAB37%2C member RAS oncogene family%2C transcript variant X1 && sp|Q96AX2|RAB37_HUMAN Ras-related protein Rab-37 OS=Homo sapiens OX=9606 GN=RAB37 PE=1 SV=3 && PF00071:Ras family	-
789493	14.8252	9.00401	141.092	63.4198	11.9146	102.256	-3.06045	6.93245707639356e-05	0.00453257	COL9A3	NC_037340.1	54545391	54566364	-	4705	protein_coding	collagen type IX alpha 3 chain && sp|Q14050|CO9A3_HUMAN Collagen alpha-3(IX) chain OS=Homo sapiens OX=9606 GN=COL9A3 PE=1 SV=2 && PF01391:Collagen triple helix repeat (20 copies)	-
786844	11.1189	2.251	72.7024	49.3265	6.68495	61.0145	-3.07192	0.00108755	0.0368227	MXRA5	NC_037357.1	138512144	138541697	+	10297	protein_coding	matrix remodeling associated 5%2C transcript variant X1 && sp|Q9NR99|MXRA5_HUMAN Matrix-remodeling-associated protein 5 OS=Homo sapiens OX=9606 GN=MXRA5 PE=1 SV=3 && -	-
282187	917.927	592.014	10304	2412.3	754.971	6358.16	-3.07263	1.42461163050767e-08	5.50198263903274e-06	COL1A1	NC_037346.1	36457711	36474476	+	4748	protein_coding	collagen type I alpha 1 chain && sp|P02453|CO1A1_BOVIN Collagen alpha-1(I) chain OS=Bos taurus OX=9913 GN=COL1A1 PE=1 SV=3 && PF01391:Collagen triple helix repeat (20 copies)|PF01410:Fibrillar collagen C-terminal domain|PF00093:von Willebrand factor type C domain	-
132344928	13.5898	2.251	89.9538	57.5476	7.92039	73.7507	-3.09816	0.000522661	0.0218636	LOC132344928	NC_037330.1	103337416	103343534	+	6119	transcribed_pseudogene	protein BEX3-like && sp|Q3ZBJ6|BEX3_BOVIN Protein BEX3 OS=Bos taurus OX=9913 GN=BEX3 PE=3 SV=1 && -	-
618684	12.3543	6.75301	142.94	26.4249	9.55367	84.6826	-3.10677	0.00119564	0.0389927	MBP	NC_037351.1	2224135	2328579	+	2740	protein_coding	myelin basic protein%2C transcript variant X1 && sp|P02686|MBP_HUMAN Myelin basic protein OS=Homo sapiens OX=9606 GN=MBP PE=1 SV=3 && PF01669:Myelin basic protein	-
523223	9.88347	2.251	47.4414	66.3559	6.06724	56.8986	-3.11273	0.00119852	0.0389927	PSTPIP2	NC_037351.1	45716087	45832040	-	5451	protein_coding	proline-serine-threonine phosphatase interacting protein 2%2C transcript variant X1 && sp|Q99M15|PPIP2_MOUSE Proline-serine-threonine phosphatase-interacting protein 2 OS=Mus musculus OX=10090 GN=Pstpip2 PE=1 SV=4 && PF00611:Fes/CIP4, and EFC/F-BAR homology domain	-
538384	59.3008	11.255	404.792	237.237	35.2779	321.015	-3.12425	8.08527747399433e-07	0.000130361	PRDM1	NC_037336.1	43843910	43866380	-	9730	protein_coding	PR/SET domain 1%2C transcript variant X3 && sp|O75626|PRDM1_HUMAN PR domain zinc finger protein 1 OS=Homo sapiens OX=9606 GN=PRDM1 PE=1 SV=2 && -	zf-C2H2
520665	13.5898	38.2671	319.151	120.967	25.9284	220.059	-3.14101	3.50541763449503e-06	0.000451275	FRMPD2	NC_037355.1	42579887	42688363	-	10558	protein_coding	FERM and PDZ domain containing 2%2C transcript variant X3 && sp|Q68DX3|FRPD2_HUMAN FERM and PDZ domain-containing protein 2 OS=Homo sapiens OX=9606 GN=FRMPD2 PE=1 SV=3 && PF00373:FERM central domain|PF09379:FERM N-terminal domain|PF09380:FERM C-terminal PH-like domain|PF00595:PDZ domain|PF17820:PDZ domain	-
404180	153.194	119.303	1888.41	530.26	136.248	1209.34	-3.14516	3.54461784619865e-09	1.8395458928694e-06	MEST	NC_037331.1	94250838	94263783	+	2403	protein_coding	mesoderm specific transcript && sp|Q2HJM9|MEST_BOVIN Mesoderm-specific transcript homolog protein OS=Bos taurus OX=9913 GN=MEST PE=2 SV=2 && PF00561:alpha/beta hydrolase fold	-
782170	12.3543	6.75301	118.912	59.3093	9.55367	89.1104	-3.16811	8.75860574194191e-05	0.0054682	TWIST1	NC_037331.1	27817880	27819874	-	1468	protein_coding	twist family bHLH transcription factor 1 && sp|Q8MIH8|TWST1_CEBCA Twist-related protein 1 OS=Cebus capucinus OX=9516 GN=TWIST1 PE=3 SV=1 && PF00010:Helix-loop-helix DNA-binding domain	bHLH
541273	7.4126	33.7651	293.274	66.3559	20.5888	179.815	-3.19156	0.000117619	0.00685368	FBLN7	NC_037338.1	245532	302575	-	2257	protein_coding	fibulin 7 && sp|Q53RD9|FBLN7_HUMAN Fibulin-7 OS=Homo sapiens OX=9606 GN=FBLN7 PE=2 SV=1 && PF00084:Sushi repeat (SCR repeat)|PF07645:Calcium-binding EGF domain|PF00008:EGF-like domain	-
282564	105.012	47.2711	1096.08	337.652	76.1415	716.866	-3.21401	2.64475329244204e-08	8.61204273089902e-06	ITGB5	NC_037328.1	69196890	69312489	-	4411	protein_coding	integrin subunit beta 5%2C transcript variant X1 && sp|P80747|ITB5_BOVIN Integrin beta-5 OS=Bos taurus OX=9913 GN=ITGB5 PE=1 SV=2 && -	-
511211	212.495	121.554	875.509	2270.19	167.024	1572.85	-3.22529	2.88985614330266e-11	3.42798864084481e-08	SPOCK1	NC_037334.1	48363784	48948043	-	4770	protein_coding	SPARC (osteonectin)%2C cwcv and kazal like domains proteoglycan 1%2C transcript variant X1 && sp|Q08629|TICN1_HUMAN Testican-1 OS=Homo sapiens OX=9606 GN=SPOCK1 PE=1 SV=1 && PF00086:Thyroglobulin type-1 repeat|PF07648:Kazal-type serine protease inhibitor domain|PF10591:Secreted protein acidic and rich in cysteine Ca binding region	-
novel.391	11.1189	2.251	99.8118	38.1693	6.68495	68.9905	-3.25425	0.000798747	0.0296089	-	NC_037343.1	80459268	80465938	-	3311	-	- && - && -	-
282562	4.94173	4.50201	49.9059	41.1054	4.72187	45.5057	-3.25812	0.0014841	0.0448116	ATP1B2	NC_037346.1	27364739	27369048	+	932	protein_coding	ATPase Na+/K+ transporting subunit beta 2 && sp|Q5J583|AT1B2_OCHCU Sodium/potassium-transporting ATPase subunit beta-2 OS=Ochotona curzoniae OX=130825 GN=ATP1B2 PE=2 SV=1 && PF00287:Sodium / potassium ATPase beta chain	-
533642	261.912	63.0281	1971.59	1253.72	162.47	1612.65	-3.29241	9.46579621778518e-10	6.8347164255982e-07	PLOD2	NC_037328.1	122349984	122471157	+	3903	protein_coding	procollagen-lysine%2C2-oxoglutarate 5-dioxygenase 2 && sp|O00469|PLOD2_HUMAN Procollagen-lysine,2-oxoglutarate 5-dioxygenase 2 OS=Homo sapiens OX=9606 GN=PLOD2 PE=1 SV=2 && -	-
503579	17.2961	11.255	265.549	19.3783	14.2755	142.463	-3.29828	0.000772712	0.0287722	FOXA1	NC_037348.1	47778970	47782753	-	1407	protein_coding	forkhead box A1 && sp|P35582|FOXA1_MOUSE Hepatocyte nuclear factor 3-alpha OS=Mus musculus OX=10090 GN=Foxa1 PE=1 SV=2 && PF09354:HNF3 C-terminal domain|PF00250:Forkhead domain|PF08430:Forkhead N-terminal region	Fork head
514862	7.4126	18.008	155.879	86.9086	12.7103	121.394	-3.3335	6.07535673038691e-06	0.000681712	GSC	NC_037348.1	59628000	59629562	-	774	protein_coding	goosecoid homeobox && sp|Q02591|GSC_MOUSE Homeobox protein goosecoid OS=Mus musculus OX=10090 GN=Gsc PE=1 SV=1 && PF00046:Homeodomain	Homeobox
533046	14.8252	0	104.741	65.7687	7.4126	85.2547	-3.36504	0.000335752	0.0153604	SLC7A14	NC_037328.1	96865068	96974743	+	3346	protein_coding	solute carrier family 7 member 14 && sp|A0JNI9|S7A14_BOVIN Probable cationic amino acid transporter OS=Bos taurus OX=9913 GN=SLC7A14 PE=2 SV=1 && PF13520:Amino acid permease|PF13906:C-terminus of AA_permease	-
615037	13.5898	40.5181	393.086	149.741	27.0539	271.414	-3.38536	2.98924877091989e-07	5.68457932703419e-05	BMP2	NC_037340.1	49152163	49163417	+	2580	protein_coding	bone morphogenetic protein 2 && sp|O19006|BMP2_DAMDA Bone morphogenetic protein 2 OS=Dama dama OX=30532 GN=BMP2 PE=2 SV=1 && PF00019:Transforming growth factor beta like domain|PF00688:TGF-beta propeptide	-
101906546	17.2961	2.251	22.1804	196.132	9.77354	109.156	-3.39555	0.00121396	0.0392987	LOC101906546	NC_037332.1	25891979	25911978	-	5869	lncRNA	uncharacterized LOC101906546 && - && -	-
540340	25.9441	4.50201	303.748	41.6926	15.2231	172.72	-3.4356	0.000194894	0.010275	SYNPO2	NC_037333.1	6230448	6434653	-	7276	protein_coding	synaptopodin 2%2C transcript variant X1 && sp|D4A702|SYNP2_RAT Synaptopodin-2 OS=Rattus norvegicus OX=10116 GN=Synpo2 PE=1 SV=2 && PF00595:PDZ domain	-
615798	11.1189	6.75301	141.708	67.5303	8.93596	104.619	-3.50108	1.00227033101529e-05	0.00102745	PKIB	NC_037336.1	28522087	28642518	-	1845	protein_coding	cAMP-dependent protein kinase inhibitor beta%2C transcript variant X1 && sp|Q9C010|IPKB_HUMAN cAMP-dependent protein kinase inhibitor beta OS=Homo sapiens OX=9606 GN=PKIB PE=1 SV=1 && -	-
614854	22.2378	6.75301	304.98	39.3438	14.4954	172.162	-3.51325	0.000101506	0.00612987	MIXL1	NC_037343.1	29231911	29236523	+	3485	protein_coding	Mix paired-like homeobox && sp|Q9H2W2|MIXL1_HUMAN Homeobox protein MIXL1 OS=Homo sapiens OX=9606 GN=MIXL1 PE=1 SV=1 && PF00046:Homeodomain	Homeobox
511433	53.1236	11.255	458.395	317.686	32.1893	388.04	-3.51969	2.06332849973913e-09	1.18157573776441e-06	DLC1	NC_037354.1	23395852	23918133	+	27318	protein_coding	DLC1 Rho GTPase activating protein%2C transcript variant X3 && sp|Q96QB1|RHG07_HUMAN Rho GTPase-activating protein 7 OS=Homo sapiens OX=9606 GN=DLC1 PE=1 SV=4 && PF00078:Reverse transcriptase (RNA-dependent DNA polymerase)	-
281513	29.6504	15.757	468.869	66.3559	22.7037	267.612	-3.53081	8.98083325815563e-06	0.000956056	TAC3	NC_037332.1	56411132	56418016	+	927	protein_coding	tachykinin precursor 3%2C transcript variant X1 && sp|P08858|TKNK_BOVIN Tachykinin-3 OS=Bos taurus OX=9913 GN=TAC3 PE=3 SV=1 && PF03823:Neurokinin B	-
100337083	8.64803	2.251	115.215	30.5355	5.44952	72.8751	-3.63313	0.000395492	0.0175419	CAMK4	NC_037334.1	110295786	110576069	+	12607	protein_coding	calcium/calmodulin dependent protein kinase IV%2C transcript variant X1 && sp|P13234|KCC4_RAT Calcium/calmodulin-dependent protein kinase type IV OS=Rattus norvegicus OX=10116 GN=Camk4 PE=1 SV=3 && -	-
528429	7.4126	0	65.3089	42.8671	3.7063	54.088	-3.66284	0.000810071	0.029763	HOXB1	NC_037346.1	37957909	37959268	+	909	protein_coding	homeobox B1 && sp|A2T7J2|HXB1_PONPY Homeobox protein Hox-B1 OS=Pongo pygmaeus OX=9600 GN=HOXB1 PE=3 SV=1 && PF00046:Homeodomain	Homeobox
510523	12.3543	4.50201	207.017	15.855	8.42817	111.436	-3.66581	0.000611513	0.0243535	TMEM154	NC_037344.1	4987401	5039460	+	5055	protein_coding	transmembrane protein 154%2C transcript variant X3 && sp|Q8C4Q9|TM154_MOUSE Transmembrane protein 154 OS=Mus musculus OX=10090 GN=Tmem154 PE=1 SV=1 && PF15102:TMEM154 protein family	-
538769	7.4126	15.757	178.059	101.589	11.5848	139.824	-3.66837	3.05902997141744e-07	5.68814601278511e-05	NOG	NC_037346.1	7388440	7390428	+	1989	protein_coding	noggin && sp|P97466|NOGG_MOUSE Noggin OS=Mus musculus OX=10090 GN=Nog PE=2 SV=1 && PF05806:Noggin	-
539535	18.5315	0	149.102	117.444	9.26575	133.273	-3.68428	8.10469434289137e-06	0.000879704	NXPH4	NC_037332.1	56216276	56225879	-	1792	protein_coding	neurexophilin 4 && sp|Q9Z2N4|NXPH4_RAT Neurexophilin-4 OS=Rattus norvegicus OX=10116 GN=Nxph4 PE=2 SV=1 && PF06312:Neurexophilin	-
533661	9.88347	18.008	329.625	28.7738	13.9457	179.2	-3.71593	7.47465081418784e-05	0.00484889	STING1	NC_037334.1	50732861	50743011	-	3846	protein_coding	stimulator of interferon response cGAMP interactor 1%2C transcript variant X3 && sp|Q2KI99|STING_BOVIN Stimulator of interferon genes protein OS=Bos taurus OX=9913 GN=STING1 PE=2 SV=1 && PF15009:Transmembrane protein 173	-
112445144	9.88347	4.50201	6.16122	207.876	7.19274	107.019	-3.85076	0.00137161	0.042497	LOC112445144	NC_037357.1	89624004	89631539	+	2483	protein_coding	melanoma-associated antigen D4-like && sp|A6QLI5|MAGD4_BOVIN Melanoma-associated antigen D4 OS=Bos taurus OX=9913 GN=MAGED4 PE=2 SV=1 && PF01454:MAGE family	-
282188	269.324	81.0361	3945.65	1271.33	175.18	2608.49	-3.88283	1.7090950874372e-11	2.33564891015805e-08	COL1A2	NC_037331.1	11776417	11813113	+	5236	protein_coding	collagen type I alpha 2 chain%2C transcript variant X1 && sp|P02465|CO1A2_BOVIN Collagen alpha-2(I) chain OS=Bos taurus OX=9913 GN=COL1A2 PE=1 SV=2 && PF01410:Fibrillar collagen C-terminal domain|PF01391:Collagen triple helix repeat (20 copies)	-
100300257	19.7669	4.50201	299.435	87.4958	12.1345	193.466	-3.90067	7.48794616742079e-07	0.000123121	FGF17	NC_037335.1	69353813	69363004	+	4867	protein_coding	fibroblast growth factor 17%2C transcript variant X1 && sp|O60258|FGF17_HUMAN Fibroblast growth factor 17 OS=Homo sapiens OX=9606 GN=FGF17 PE=1 SV=1 && PF00167:Fibroblast growth factor	-
280781	16.0606	0	215.643	78.6875	8.03032	147.165	-4.03411	5.56260748421644e-06	0.000644206	ELN	NC_037352.1	33277411	33310464	-	3566	protein_coding	elastin && sp|P04985|ELN_BOVIN Elastin OS=Bos taurus OX=9913 GN=ELN PE=1 SV=1 && -	-
615411	6.17717	2.251	139.244	9.98275	4.21409	74.6132	-4.06546	0.000971616	0.0338273	CMKLR1	NC_037344.1	64539524	64584222	+	12193	protein_coding	chemerin chemokine-like receptor 1%2C transcript variant X2 && sp|B9VR26|CML1_BOVIN Chemokine-like receptor 1 OS=Bos taurus OX=9913 GN=CMLKR1 PE=2 SV=1 && -	-
282468	2.47087	9.00401	154.647	28.1866	5.73744	91.4166	-4.11033	9.77373961559333e-05	0.00594551	SLCO2A1	NC_037328.1	135336890	135423994	+	1937	protein_coding	solute carrier organic anion transporter family member 2A1 && sp|Q92959|SO2A1_HUMAN Solute carrier organic anion transporter family member 2A1 OS=Homo sapiens OX=9606 GN=SLCO2A1 PE=1 SV=2 && PF03137:Organic Anion Transporter Polypeptide (OATP) family|PF07648:Kazal-type serine protease inhibitor domain	-
513856	180.373	200.339	5780.46	939.553	190.356	3360	-4.142	0.000268788	0.0130139	A2M	NC_037332.1	100819129	100891539	+	5077	protein_coding	alpha-2-macroglobulin%2C transcript variant X1 && sp|Q7SIH1|A2MG_BOVIN Alpha-2-macroglobulin OS=Bos taurus OX=9913 GN=A2M PE=1 SV=2 && PF01835:MG2 domain|PF07703:Alpha-2-macroglobulin bait region domain|PF07678:A-macroglobulin TED domain|PF17791:Macroglobulin domain MG3|PF00207:Alpha-2-macroglobulin family|PF07677:A-macroglobulin receptor binding domain|PF17789:Macroglobulin domain MG4	-
540239	4.94173	0	26.4932	79.862	2.47087	53.1776	-4.20212	0.000625032	0.0246554	EVX1	NC_037331.1	68797645	68801018	-	1215	protein_coding	even-skipped homeobox 1 && sp|P49640|EVX1_HUMAN Homeobox even-skipped homolog protein 1 OS=Homo sapiens OX=9606 GN=EVX1 PE=2 SV=1 && PF00046:Homeodomain	Homeobox
508958	3.7063	4.50201	76.3991	82.2109	4.10415	79.305	-4.29974	4.69504075792133e-06	0.000560939	SLC26A9	NC_037343.1	3641059	3670040	-	5669	protein_coding	solute carrier family 26 member 9%2C transcript variant X1 && sp|Q7LBE3|S26A9_HUMAN Solute carrier family 26 member 9 OS=Homo sapiens OX=9606 GN=SLC26A9 PE=1 SV=1 && PF01740:STAS domain|PF00916:Sulfate permease family	-
534427	12.3543	13.506	316.687	199.068	12.9302	257.877	-4.32815	6.61043849381593e-13	1.56827931524002e-09	EGFLAM	NC_037347.1	35967739	36360612	-	4522	protein_coding	EGF like%2C fibronectin type III and laminin G domains%2C transcript variant X1 && sp|A3KN33|EGFLA_BOVIN Pikachurin OS=Bos taurus OX=9913 GN=EGFLAM PE=2 SV=1 && PF00054:Laminin G domain|PF00041:Fibronectin type III domain|PF02210:Laminin G domain|PF00008:EGF-like domain	-
540856	102.541	51.7731	2770.08	598.378	77.157	1684.23	-4.43164	2.24158996356564e-13	7.44521690498691e-10	PRTG	NC_037337.1	54636008	54788506	+	12129	protein_coding	protogenin && sp|Q2VWP7|PRTG_HUMAN Protogenin OS=Homo sapiens OX=9606 GN=PRTG PE=2 SV=1 && PF13927:Immunoglobulin domain|PF00041:Fibronectin type III domain|PF07679:Immunoglobulin I-set domain	-
526780	6.17717	0	142.324	11.1572	3.08858	76.7407	-4.45169	0.000641287	0.0249411	ADAMTSL2	NC_037338.1	104416446	104449649	+	3434	protein_coding	ADAMTS like 2%2C transcript variant X1 && sp|Q86TH1|ATL2_HUMAN ADAMTS-like protein 2 OS=Homo sapiens OX=9606 GN=ADAMTSL2 PE=1 SV=1 && PF08686:PLAC (protease and lacunin) domain|PF05986:ADAM-TS Spacer 1|PF00090:Thrombospondin type 1 domain	-
280712	53.1236	45.0201	1632.11	606.011	49.0719	1119.06	-4.50251	6.32077698189441e-19	5.24845716691603e-15	ADA	NC_037340.1	73028616	73052457	-	1854	protein_coding	adenosine deaminase%2C transcript variant X1 && sp|P56658|ADA_BOVIN Adenosine deaminase OS=Bos taurus OX=9913 GN=ADA PE=1 SV=3 && PF00962:Adenosine/AMP deaminase	-
522142	3.7063	0	60.38	42.2799	1.85315	51.3299	-4.52829	0.000242873	0.0120832	ARID3C	NC_037335.1	75991503	75999332	-	2422	protein_coding	AT-rich interaction domain 3C && sp|A6PWV5|ARI3C_MOUSE AT-rich interactive domain-containing protein 3C OS=Mus musculus OX=10090 GN=Arid3c PE=2 SV=2 && PF01388:ARID/BRIGHT DNA binding domain	ARID
281240	46.9465	13.506	1309.26	184.387	30.2262	746.823	-4.61353	0.00111819	0.0374391	IGF2	NC_037356.1	49395153	49422472	+	5297	protein_coding	insulin like growth factor 2%2C transcript variant 6 && sp|P07456|IGF2_BOVIN Insulin-like growth factor II OS=Bos taurus OX=9913 GN=IGF2 PE=1 SV=4 && -	-
507682	7.4126	0	190.998	18.7911	3.7063	104.894	-4.63959	9.7014132563816e-05	0.00592321	BMP5	NC_037350.1	4470532	4614743	+	3045	protein_coding	bone morphogenetic protein 5 && sp|P22003|BMP5_HUMAN Bone morphogenetic protein 5 OS=Homo sapiens OX=9606 GN=BMP5 PE=1 SV=1 && PF00688:TGF-beta propeptide|PF00019:Transforming growth factor beta like domain	-
534793	4.94173	2.251	87.4893	106.874	3.59637	97.1817	-4.65029	4.66358316210271e-07	8.06751308052497e-05	INPP4B	NC_037344.1	15374623	15829997	+	11033	protein_coding	inositol polyphosphate-4-phosphatase type II B%2C transcript variant X2 && sp|O15327|INP4B_HUMAN Inositol polyphosphate 4-phosphatase type II OS=Homo sapiens OX=9606 GN=INPP4B PE=1 SV=4 && -	-
532898	1.23543	2.251	66.5412	18.2038	1.74322	42.3725	-4.68925	0.00110735	0.0371511	TNS4	NC_037346.1	40696958	40720500	-	4424	protein_coding	tensin 4%2C transcript variant X1 && sp|Q32PJ7|TENS4_BOVIN Tensin-4 OS=Bos taurus OX=9913 GN=TNS4 PE=2 SV=2 && PF08416:Phosphotyrosine-binding domain|PF00017:SH2 domain	-
654400	14.8252	2.251	377.683	135.061	8.5381	256.372	-4.76308	4.35613847034921e-10	3.44487578938521e-07	GATA6	NC_037351.1	34161968	34194339	-	3459	protein_coding	GATA binding protein 6%2C transcript variant X1 && sp|Q92908|GATA6_HUMAN Transcription factor GATA-6 OS=Homo sapiens OX=9606 GN=GATA6 PE=1 SV=2 && PF05349:GATA-type transcription activator, N-terminal|PF00320:GATA zinc finger	zf-GATA
508018	2.47087	0	51.7542	31.1227	1.23543	41.4385	-4.7891	0.000803587	0.0296559	FREM1	NC_037335.1	29274945	29455599	+	10395	protein_coding	FRAS1 related extracellular matrix 1 && sp|Q5H8C1|FREM1_HUMAN FRAS1-related extracellular matrix protein 1 OS=Homo sapiens OX=9606 GN=FREM1 PE=1 SV=3 && PF16184:Cadherin-like|PF00059:Lectin C-type domain|PF03160:Calx-beta domain	-
327716	2.47087	15.757	274.79	176.753	9.11395	225.772	-4.8212	6.1733336591363e-11	6.83470347181843e-08	GATA4	NC_037335.1	7642415	7721284	-	11228	protein_coding	GATA binding protein 4%2C transcript variant X4 && sp|P43694|GATA4_HUMAN Transcription factor GATA-4 OS=Homo sapiens OX=9606 GN=GATA4 PE=1 SV=2 && -	zf-GATA
513572	3.7063	0	104.125	24.076	1.85315	64.1003	-4.86176	0.000172415	0.00935717	ERAP2	NC_037334.1	96304261	96357081	+	5041	protein_coding	endoplasmic reticulum aminopeptidase 2%2C transcript variant X1 && sp|A6QPT7|ERAP2_BOVIN Endoplasmic reticulum aminopeptidase 2 OS=Bos taurus OX=9913 GN=ERAP2 PE=2 SV=1 && PF01433:Peptidase family M1 domain|PF11838:ERAP1-like C-terminal domain|PF17900:Peptidase M1 N-terminal domain	-
531535	12.3543	20.259	556.974	371.71	16.3067	464.342	-4.89049	8.87405039471525e-20	1.47371354905036e-15	SLC13A4	NC_037331.1	99483657	99525505	-	3048	protein_coding	solute carrier family 13 member 4 && sp|Q9UKG4|S13A4_HUMAN Solute carrier family 13 member 4 OS=Homo sapiens OX=9606 GN=SLC13A4 PE=1 SV=2 && PF00939:Sodium:sulfate symporter transmembrane region	-
112445578	4.94173	0	128.769	48.1521	2.47087	88.4608	-4.90605	7.95308746379208e-06	0.000868927	LOC112445578	NW_020191113.1	21038	27185	-	6148	protein_coding	uncharacterized LOC112445578 && sp|P11283|POL_MMTVC Gag-Pro-Pol polyprotein OS=Mouse mammary tumor virus (strain C3H) OX=11759 GN=gag-pro-pol PE=1 SV=2 && PF00517:Retroviral envelope protein	-
784766	2.47087	0	72.0863	21.7272	1.23543	46.9067	-4.97349	0.000649932	0.0251294	RBMS3	NC_037349.1	3856257	4658567	+	8483	protein_coding	RNA binding motif single stranded interacting protein 3%2C transcript variant X1 && sp|Q6XE24|RBMS3_HUMAN RNA-binding motif, single-stranded-interacting protein 3 OS=Homo sapiens OX=9606 GN=RBMS3 PE=1 SV=1 && PF00076:RNA recognition motif. (a.k.a. RRM, RBD, or RNP domain)	-
614755	4.94173	0	171.282	11.7444	2.47087	91.5132	-5.00385	0.000154514	0.00858197	MYMK	NC_037338.1	104396317	104416227	-	12071	protein_coding	myomaker%2C myoblast fusion factor%2C transcript variant X7 && sp|A6NI61|MYMK_HUMAN Protein myomaker OS=Homo sapiens OX=9606 GN=MYMK PE=3 SV=1 && -	-
539665	2.47087	0	84.4087	11.1572	1.23543	47.7829	-5.01714	0.00122582	0.0394521	LRRN3	NC_037331.1	57220439	57262061	-	3385	protein_coding	leucine rich repeat neuronal 3 && sp|Q5R482|LRRN3_PONAB Leucine-rich repeat neuronal protein 3 OS=Pongo abelii OX=9601 GN=LRRN3 PE=2 SV=1 && PF13855:Leucine rich repeat|PF00041:Fibronectin type III domain|PF07679:Immunoglobulin I-set domain	-
101906072	2.47087	0	53.6026	54.0243	1.23543	53.8134	-5.14986	0.000128525	0.00729648	LOC101906072	NC_037346.1	14035696	14039891	+	3629	lncRNA	uncharacterized LOC101906072 && - && -	-
281573	4.94173	0	160.192	51.0882	2.47087	105.64	-5.15955	2.09779811004696e-06	0.00030294	VIL1	NC_037329.1	106422826	106446519	+	2626	protein_coding	villin 1 && sp|Q3SZP7|VILI_BOVIN Villin-1 OS=Bos taurus OX=9913 GN=VIL1 PE=2 SV=3 && PF00626:Gelsolin repeat|PF02209:Villin headpiece domain	-
100336971	639.955	45.0201	17154.1	10132.5	342.487	13643.3	-5.31431	0.0004368	0.0190392	LOC100336971	NC_037343.1	28963213	28968175	-	2377	protein_coding	left-right determination factor 2-like && sp|O00292|LFTY2_HUMAN Left-right determination factor 2 OS=Homo sapiens OX=9606 GN=LEFTY2 PE=2 SV=2 && PF00019:Transforming growth factor beta like domain|PF00688:TGF-beta propeptide	-
504861	2.47087	9.00401	286.497	149.154	5.73744	217.825	-5.42337	1.82835164882608e-11	2.33564891015805e-08	LOC504861	NC_037345.1	60762307	60775475	-	2527	protein_coding	solute carrier family 7 (cationic amino acid transporter%2C y+ system)%2C member 3-like%2C transcript variant X1 && sp|Q8WY07|CTR3_HUMAN Cationic amino acid transporter 3 OS=Homo sapiens OX=9606 GN=SLC7A3 PE=1 SV=1 && PF13520:Amino acid permease|PF13906:C-terminus of AA_permease	-
112446393	1.23543	0	23.4126	46.9776	0.617717	35.1951	-5.45576	0.00135471	0.0422122	LOC112446393	NC_037331.1	68801217	68823902	+	2398	protein_coding	uncharacterized LOC112446393 && - && -	-
616955	3.7063	0	135.547	81.6236	1.85315	108.585	-5.57522	3.01224170999584e-07	5.68457932703419e-05	NRGN	NC_037356.1	28218789	28225792	+	787	protein_coding	neurogranin && sp|P35722|NEUG_BOVIN Neurogranin OS=Bos taurus OX=9913 GN=NRGN PE=1 SV=3 && -	-
326285	2.47087	0	97.3473	48.7393	1.23543	73.0433	-5.58388	2.10619029003264e-05	0.00179986	FGF10	NC_037347.1	30504441	30601752	+	3384	protein_coding	fibroblast growth factor 10 && sp|O15520|FGF10_HUMAN Fibroblast growth factor 10 OS=Homo sapiens OX=9606 GN=FGF10 PE=1 SV=1 && PF00167:Fibroblast growth factor	-
531794	1.23543	0	42.5124	38.1693	0.617717	40.3409	-5.64882	0.000595747	0.0238399	GUCA2A	NC_037330.1	104015493	104031213	+	624	protein_coding	guanylate cyclase activator 2A && sp|Q02747|GUC2A_HUMAN Guanylin OS=Homo sapiens OX=9606 GN=GUCA2A PE=1 SV=2 && PF02058:Guanylin precursor	-
518597	3.7063	0	146.021	91.0192	1.85315	118.52	-5.69757	1.0838295525624e-07	2.53509258864843e-05	MAB21L3	NC_037330.1	27179598	27208235	-	4614	protein_coding	mab-21 like 3%2C transcript variant X1 && sp|Q8N8X9|MB213_HUMAN Protein mab-21-like 3 OS=Homo sapiens OX=9606 GN=MAB21L3 PE=1 SV=2 && -	-
509200	7.4126	2.251	360.431	218.446	4.8318	289.439	-5.7477	1.40750564482383e-14	5.84361156089732e-11	HNF4A	NC_037340.1	72825806	72855373	+	4446	protein_coding	hepatocyte nuclear factor 4 alpha && sp|P41235|HNF4A_HUMAN Hepatocyte nuclear factor 4-alpha OS=Homo sapiens OX=9606 GN=HNF4A PE=1 SV=3 && PF00104:Ligand-binding domain of nuclear hormone receptor|PF00105:Zinc finger, C4 type (two domains)	RXR-like
786948	2.47087	0	154.03	11.1572	1.23543	82.5938	-5.80016	0.00012585	0.00720687	LOC786948	NC_037352.1	990597	992454	-	1056	protein_coding	tryptase-2-like && sp|Q9XSM2|TRYT_SHEEP Tryptase-2 OS=Ovis aries OX=9940 PE=2 SV=1 && PF00089:Trypsin	-
511963	3.7063	0	171.282	98.0658	1.85315	134.674	-5.87927	3.1105721129789e-08	9.56616131115566e-06	PDZRN4	NC_037332.1	39200986	39632049	-	4103	protein_coding	PDZ domain containing ring finger 4 && sp|Q6ZMN7|PZRN4_HUMAN PDZ domain-containing RING finger protein 4 OS=Homo sapiens OX=9606 GN=PDZRN4 PE=1 SV=3 && PF13923:Zinc finger, C3HC4 type (RING finger)|PF00595:PDZ domain	-
539360	2.47087	0	166.969	14.6805	1.23543	90.8248	-5.93035	5.79514009197636e-05	0.00402677	CAPN6	NC_037357.1	59414790	59439446	-	2522	protein_coding	calpain 6 && sp|Q9Y6Q1|CAN6_HUMAN Calpain-6 OS=Homo sapiens OX=9606 GN=CAPN6 PE=1 SV=2 && PF01067:Calpain large subunit, domain III|PF00648:Calpain family cysteine protease|PF00168:C2 domain	-
100848407	0	0	27.7255	18.7911	0	23.2583	-6.24433	0.00122551	0.0394521	LOC100848407	NC_037338.1	95672251	95719256	+	3133	lncRNA	uncharacterized LOC100848407%2C transcript variant X1 && sp|O00370|LORF2_HUMAN LINE-1 retrotransposable element ORF2 protein OS=Homo sapiens OX=9606 PE=1 SV=1 && -	-
338050	1.23543	0	95.4989	28.1866	0.617717	61.8427	-6.26368	0.000116563	0.00681606	SERPINA5	NC_037348.1	59460088	59464931	-	2076	protein_coding	serpin family A member 5 && sp|Q9N2I2|IPSP_BOVIN Plasma serine protease inhibitor OS=Bos taurus OX=9913 GN=SERPINA5 PE=1 SV=1 && PF00079:Serpin (serine protease inhibitor)	-
517426	0	0	41.2802	9.39553	0	25.3378	-6.36751	0.00127937	0.0403927	SCN4A	NC_037346.1	48140016	48192837	-	7981	protein_coding	sodium voltage-gated channel alpha subunit 4%2C transcript variant X1 && sp|P35499|SCN4A_HUMAN Sodium channel protein type 4 subunit alpha OS=Homo sapiens OX=9606 GN=SCN4A PE=1 SV=4 && PF06512:Sodium ion transport-associated|PF00520:Ion transport protein	-
614940	2.47087	0	218.723	31.7099	1.23543	125.217	-6.37374	3.34417729178544e-06	0.000433881	PRSS35	NC_037336.1	23440019	23459196	+	3306	protein_coding	serine protease 35%2C transcript variant X2 && sp|Q5E9X7|PRS35_BOVIN Inactive serine protease 35 OS=Bos taurus OX=9913 GN=PRSS35 PE=2 SV=2 && PF00089:Trypsin	-
528014	0	0	50.522	5.28498	0	27.9035	-6.50662	0.00129536	0.0408198	KCNE1	NC_037328.1	1040523	1047096	+	874	protein_coding	potassium voltage-gated channel subfamily E regulatory subunit 1%2C transcript variant X1 && sp|Q9XSP1|KCNE1_FELCA Potassium voltage-gated channel subfamily E member 1 OS=Felis catus OX=9685 GN=KCNE1 PE=2 SV=1 && PF02060:Slow voltage-gated potassium channel	-
507300	0	0	52.3704	9.39553	0	30.8829	-6.65303	0.000578319	0.0234786	FOXC2	NC_037345.1	12381319	12383712	+	2358	protein_coding	forkhead box C2 && sp|Q99958|FOXC2_HUMAN Forkhead box protein C2 OS=Homo sapiens OX=9606 GN=FOXC2 PE=1 SV=1 && PF00250:Forkhead domain	Fork head
520508	0	0	40.0479	22.9016	0	31.4748	-6.68071	0.000262258	0.0128032	ADH4	NC_037333.1	25480627	25512888	+	1607	protein_coding	alcohol dehydrogenase 4 (class II)%2C pi polypeptide && sp|P08319|ADH4_HUMAN All-trans-retinol dehydrogenase [NAD(+)] ADH4 OS=Homo sapiens OX=9606 GN=ADH4 PE=1 SV=5 && PF00107:Zinc-binding dehydrogenase|PF08240:Alcohol dehydrogenase GroES-like domain	-
534321	0	0	57.9155	9.39553	0	33.6555	-6.77707	0.000408077	0.0179724	SOX6	NC_037342.1	35715160	36548505	+	15462	protein_coding	SRY-box transcription factor 6%2C transcript variant X3 && sp|P35712|SOX6_HUMAN Transcription factor SOX-6 OS=Homo sapiens OX=9606 GN=SOX6 PE=1 SV=3 && -	HMG
514685	0	0	46.8253	33.4716	0	40.1484	-7.03197	5.93086041240298e-05	0.00402755	DPEP1	NC_037345.1	14525084	14542788	+	2318	protein_coding	dipeptidase 1%2C transcript variant X1 && sp|Q3SZM7|DPEP1_BOVIN Dipeptidase 1 OS=Bos taurus OX=9913 GN=DPEP1 PE=2 SV=1 && PF01244:Membrane dipeptidase (Peptidase family M19)	-
novel.444	0	0	60.38	25.8377	0	43.1088	-7.1344	5.14620040566259e-05	0.00362131	-	NC_037345.1	19327944	19346323	-	2926	-	- && - && -	-
508019	17.2961	0	2161.36	794.509	8.64803	1477.93	-7.37821	0.000299887	0.0140839	CER1	NC_037335.1	29470797	29475836	+	3118	protein_coding	cerberus 1%2C DAN family BMP antagonist && sp|O95813|CER1_HUMAN Cerberus OS=Homo sapiens OX=9606 GN=CER1 PE=1 SV=1 && PF03045:DAN domain	-
100337416	1.23543	0	213.794	104.525	0.617717	159.16	-7.61771	2.4463764671462e-07	4.89481614336109e-05	SLC6A19	NC_037347.1	71182943	71199355	-	3824	protein_coding	solute carrier family 6 member 19 && sp|Q2A865|S6A19_RAT Sodium-dependent neutral amino acid transporter B(0)AT1 OS=Rattus norvegicus OX=10116 GN=Slc6a19 PE=1 SV=2 && PF00209:Sodium:neurotransmitter symporter family	-
282484	1.23543	0	423.892	240.76	0.617717	332.326	-8.67634	1.20657444257581e-09	8.01503270714259e-07	SLC34A2	NC_037333.1	45178886	45205948	+	4002	protein_coding	solute carrier family 34 member 2%2C transcript variant X1 && sp|Q27960|NPT2B_BOVIN Sodium-dependent phosphate transport protein 2B OS=Bos taurus OX=9913 GN=SLC34A2 PE=1 SV=1 && PF02690:Na+/Pi-cotransporter	-
540509	0	0	170.05	86.9086	0	128.479	-8.71001	3.84231076611444e-08	1.11946061215548e-05	RGS5	NC_037330.1	6159079	6212129	+	2123	protein_coding	regulator of G protein signaling 5 && sp|Q3T0T8|RGS5_BOVIN Regulator of G-protein signaling 5 OS=Bos taurus OX=9913 GN=RGS5 PE=2 SV=1 && PF00615:Regulator of G protein signaling domain	-
101906669	0	0	172.514	129.776	0	151.145	-8.94454	8.33445291201301e-09	3.6423752502579e-06	LOC101906669	NC_037341.1	22053258	22073304	-	5728	lncRNA	uncharacterized LOC101906669%2C transcript variant X1 && - && -	-
512227	0	0	203.936	155.026	0	179.481	-9.19245	2.40468927542366e-09	1.33115582656536e-06	ACSM2B	NC_037352.1	18162093	18210919	+	5007	protein_coding	acyl-CoA synthetase medium-chain family member 2B%2C transcript variant X1 && sp|Q68CK6|ACS2B_HUMAN Acyl-coenzyme A synthetase ACSM2B, mitochondrial OS=Homo sapiens OX=9606 GN=ACSM2B PE=1 SV=2 && PF00501:AMP-binding enzyme|PF13193:AMP-binding enzyme C-terminal domain	-
534010	0	0	271.094	151.503	0	211.298	-9.42782	1.03166481549233e-09	7.13869066286713e-07	SOX17	NC_037341.1	22229926	22231726	+	1233	protein_coding	SRY-box transcription factor 17 && sp|Q9H6I2|SOX17_HUMAN Transcription factor SOX-17 OS=Homo sapiens OX=9606 GN=SOX17 PE=1 SV=1 && PF12067:Sox 17/18 central domain|PF00505:HMG (high mobility group) box	HMG
